# Supplementary material for: Crystal structure of (diethyl ether-κO)[5,10,15,20-tetra­kis­(2-iso­thio­cyanato­phen­yl)porphyrinato-κ4 N]zinc diethyl ether solvate
Source: Acta Crystallogr E Crystallogr Commun. 2018 Oct 19;74(Pt 11):1609–12. doi: 10.1107/S2056989018014238 (PMC6218912; doi:10.1107/S2056989018014238)
Supplement: Supplementary file 1 [file e-74-01609-sup1.cif]

##############################################################################
#                                                                            #
# This CIF contains the data in a paper accepted for publication in          #
# Acta Crystallographica Section E. It conforms to the requirements of       #
# Notes for Authors for Acta Crystallographica Section E, and has been       #
# peer reviewed under the auspices of the IUCr Commission on Journals.       #
#                                                                            #
# Full details of the Crystallographic Information File format               #
# are given in the paper "The Crystallographic Information File (CIF):       #
# a New Standard Archive File for Crystallography" by S. R. Hall, F. H.      #
# Allen and I. D. Brown [Acta Cryst. (1991), A47, 655-685].                  #
#                                                                            #
# The current version of the core CIF dictionary is obtainable from          #
# ftp://ftp.iucr.org/pub/cif_core.dic.                                       #
#                                                                            #
# Software is freely available for graphical display of the structure(s)     #
# in this CIF. For information consult the CIF software page                 #
# http://www.iucr.org/resources/cif/software.                                #
#                                                                            #
# This file may be used for bona fide research purposes within the           #
# scientific community so long as proper attribution is given to the journal # 
# article from which it was obtained.                                        #
#                                                                            #
##############################################################################
data_I
_database_code_depnum_ccdc_archive 'CCDC 1872076'
_audit_creation_method     SHELXL-2014
_journal_date_recd_electronic     2018-10-01
_journal_date_accepted     2018-10-08
_journal_name_full     'Acta Crystallographica, Section E'
_journal_year     2018
_journal_volume     74
_journal_issue     11
_journal_page_first     1609
_journal_page_last     1612
_journal_paper_category     GM
_journal_paper_doi     10.1107/S2056989018014238
_journal_coeditor_code     WM5466
_publ_contact_author_name     'Rainer Herges'
_publ_contact_author_address
;
Institut f\"ur Organische Chemie, Universit\"at Kiel, Otto-Hahn-Platz 4, 24118
Kiel,
Germany
;
_publ_contact_author_email     'rherges@oc.uni-kiel.de'
_publ_contact_author_fax     ?
_publ_contact_author_phone     ?
_publ_section_title
;\
Crystal structure of (diethyl
ether-\k<i>O</i>)[5,10,15,20-tetrakis(2-isothiocyanatophenyl)porphyrinato-\
\k^4^<i>N</i>]zinc diethyl ether solvate
;
loop_
    _publ_author_name
    _publ_author_footnote
    _publ_author_address
    'Leben, Lisa' .
;
Institut f\"ur Organische Chemie, Universit\"at Kiel, Otto-Hahn-Platz 4, 24118
Kiel,
Germany
;
    'Schaub, Eike' .
;
Institut f\"ur Organische Chemie, Universit\"at Kiel, Otto-Hahn-Platz 4, 24118
Kiel,
Germany
;
    'N\"ather, Christian' .
;
Institut f\"ur Anorganische Chemie, Universit\"at Kiel, Otto-Hahn-Platz 6/7,
24118
Kiel,
Germany
;
    'Herges, Rainer' .
;
Institut f\"ur Organische Chemie, Universit\"at Kiel, Otto-Hahn-Platz 4, 24118
Kiel,
Germany
;
_publ_section_synopsis
;
The synthesis and crystal structure of 5,10,15,20-tetrakis <i>\a,\a,\a,\a</i>
2-isothiocyanatophenyl zinc(II) porphyrin are reported. The crystal structure
consists of discrete porphyrin complexes that are located on a twofold
rotation axis with the  Zn^II^ cation in a square-pyramidal coordination
environment defined by the porphyrin N atoms at the basal sites and a diethyl
ether molecule at the apical site.
;
_chemical_name_systematic
;\
(Diethyl
ether-\k<i>O</i>)[5,10,15,20-tetrakis(2-isothiocyanato\
phenyl)porphyrinato-\k^4^<i>N</i>]zinc diethyl ether solvate
;
_chemical_name_common     ?
_chemical_formula_moiety     'C52 H34 N8 O S4 Zn, C4 H10 O'
_chemical_formula_sum     'C56 H44 N8 O2 S4 Zn'
_chemical_formula_iupac     '[Zn (C48 H24 N8 S4) (C4 H10 O)], C4 H10 O'
_chemical_formula_weight     1054.60
_chemical_melting_point     ?
_space_group_crystal_system     monoclinic
_space_group_name_H-M_alt     'C 2/c'
_space_group_name_Hall     '-C 2yc'
loop_
    _space_group_symop_operation_xyz
    'x, y, z'
    '-x, y, -z+1/2'
    'x+1/2, y+1/2, z'
    '-x+1/2, y+1/2, -z+1/2'
    '-x, -y, -z'
    'x, -y, z-1/2'
    '-x+1/2, -y+1/2, -z'
    'x+1/2, -y+1/2, z-1/2'
_cell_length_a     19.8830(4)
_cell_length_b     17.1781(3)
_cell_length_c     14.8684(3)
_cell_angle_alpha     90
_cell_angle_beta     91.6670(10)
_cell_angle_gamma     90
_cell_volume     5076.18(17)
_cell_formula_units_Z     4
_cell_measurement_reflns_used     39705
_cell_measurement_theta_min     1.567
_cell_measurement_theta_max     27.004
_cell_measurement_temperature     200(2)
_exptl_crystal_description     block
_exptl_crystal_colour     red
_exptl_crystal_size_max     0.14
_exptl_crystal_size_mid     0.11
_exptl_crystal_size_min     0.07
_exptl_crystal_density_diffrn     1.380
_exptl_crystal_density_meas     ?
_exptl_crystal_density_method     ?
_exptl_crystal_F_000     2184
_exptl_absorpt_coefficient_mu     0.700
_exptl_absorpt_correction_type     numerical
_exptl_absorpt_process_details
;
(X-Red and X-Shape; Stoe, 2008)
;
_exptl_absorpt_correction_T_min     0.8069
_exptl_absorpt_correction_T_max     0.9505
_exptl_special_details     ?
_diffrn_ambient_temperature     200(2)
_diffrn_source     ?
_diffrn_radiation_type     MoK\a
_diffrn_radiation_wavelength     0.71073
_diffrn_measurement_device_type     'Stoe IPDS-2'
_diffrn_measurement_method     'Omega scans'
_diffrn_detector_area_resol_mean     ?
_diffrn_reflns_number     39705
_diffrn_reflns_av_R_equivalents     0.0391
_diffrn_reflns_av_unetI/netI     0.0179
_diffrn_reflns_theta_min     1.567
_diffrn_reflns_theta_max     27.004
_diffrn_reflns_theta_full     25.242
_diffrn_measured_fraction_theta_max     0.999
_diffrn_measured_fraction_theta_full     0.999
_diffrn_reflns_limit_h_min     -25
_diffrn_reflns_limit_h_max     25
_diffrn_reflns_limit_k_min     -21
_diffrn_reflns_limit_k_max     21
_diffrn_reflns_limit_l_min     -18
_diffrn_reflns_limit_l_max     18
_refine_special_details     ?
_reflns_number_total     5530
_reflns_number_gt     5042
_reflns_threshold_expression     'I > 2\s(I)'
_refine_ls_structure_factor_coef     Fsqd
_refine_ls_matrix_type     full
_refine_ls_R_factor_all     0.0393
_refine_ls_R_factor_gt     0.0358
_refine_ls_wR_factor_gt     0.1010
_refine_ls_wR_factor_ref     0.1032
_refine_ls_goodness_of_fit_ref     1.054
_refine_ls_restrained_S_all     1.055
_refine_ls_number_reflns     5530
_refine_ls_number_parameters     346
_refine_ls_number_restraints     26
_refine_ls_hydrogen_treatment     constr
_refine_ls_weighting_scheme     calc
_refine_ls_weighting_details
              'w=1/[\s^2^(Fo^2^)+(0.0603P)^2^+2.7141P] where P=(Fo^2^+2Fc^2^)/3'
_atom_sites_solution_hydrogens     mixed
_atom_sites_solution_primary     ?
_atom_sites_solution_secondary     ?
_refine_ls_shift/su_max     0.001
_refine_ls_shift/su_mean     0.000
_refine_diff_density_max     0.390
_refine_diff_density_min     -0.350
_refine_ls_extinction_method     SHELXL
_refine_ls_extinction_coef     0.0011(2)
_refine_ls_extinction_expression
                                  'Fc^*^=kFc[1+0.001xFc^2^\l^3^/sin(2\q)]^-1/4^'
loop_
    _atom_type_symbol
    _atom_type_description
    _atom_type_scat_dispersion_real
    _atom_type_scat_dispersion_imag
    _atom_type_scat_source
    'C' 'C' 0.0033 0.0016
                         'International Tables Vol C Tables 4.2.6.8 and 6.1.1.4'
    'H' 'H' 0.0000 0.0000
                         'International Tables Vol C Tables 4.2.6.8 and 6.1.1.4'
    'N' 'N' 0.0061 0.0033
                         'International Tables Vol C Tables 4.2.6.8 and 6.1.1.4'
    'O' 'O' 0.0106 0.0060
                         'International Tables Vol C Tables 4.2.6.8 and 6.1.1.4'
    'S' 'S' 0.1246 0.1234
                         'International Tables Vol C Tables 4.2.6.8 and 6.1.1.4'
    'Zn' 'Zn' 0.2839 1.4301
                         'International Tables Vol C Tables 4.2.6.8 and 6.1.1.4'
_computing_data_collection
;
X-AREA (Stoe, 2008)
;
_computing_cell_refinement
;
X-AREA (Stoe, 2008)
;
_computing_data_reduction
;
X-AREA (Stoe, 2008)
;
_computing_structure_solution
;
SHELXT (Sheldrick, 2015a)
;
_computing_structure_refinement
;
SHELXL-2014 (Sheldrick, 2015b)
;
_computing_molecular_graphics
;
XP (Sheldrick, 2008) and DIAMOND (Brandenburg, 2014)
;
_computing_publication_material
;
publCIF (Westrip, 2010)
;
loop_
    _atom_site_type_symbol
    _atom_site_label
    _atom_site_fract_x
    _atom_site_fract_y
    _atom_site_fract_z
    _atom_site_U_iso_or_equiv
    _atom_site_adp_type
    _atom_site_calc_flag
    _atom_site_occupancy
    _atom_site_disorder_assembly
    _atom_site_disorder_group
    Zn Zn1 0.5000 0.64166(2) 0.7500 0.03835(10) Uani d 1 . .
    N N1 0.40708(7) 0.62138(9) 0.68826(9) 0.0400(3) Uani d 1 . .
    N N2 0.54332(7) 0.62541(9) 0.62706(9) 0.0392(3) Uani d 1 . .
    C C1 0.34674(8) 0.61377(10) 0.72962(11) 0.0405(3) Uani d 1 . .
    C C2 0.29355(9) 0.60302(11) 0.66268(12) 0.0460(4) Uani d 1 . .
    H H2 0.2471 0.5962 0.6736 0.055 Uiso calc 1 . .
    C C3 0.32240(9) 0.60449(12) 0.58175(12) 0.0464(4) Uani d 1 . .
    H H3 0.3001 0.5983 0.5248 0.056 Uiso calc 1 . .
    C C4 0.39333(8) 0.61718(10) 0.59772(11) 0.0407(3) Uani d 1 . .
    C C5 0.44062(9) 0.62460(10) 0.53022(11) 0.0408(3) Uani d 1 . .
    C C6 0.51067(9) 0.62744(10) 0.54465(11) 0.0405(3) Uani d 1 . .
    C C7 0.55953(9) 0.62818(12) 0.47508(12) 0.0472(4) Uani d 1 . .
    H H7 0.5503 0.6310 0.4121 0.057 Uiso calc 1 . .
    C C8 0.62118(9) 0.62418(12) 0.51605(12) 0.0473(4) Uani d 1 . .
    H H8 0.6632 0.6226 0.4873 0.057 Uiso calc 1 . .
    C C9 0.61077(8) 0.62273(10) 0.61146(11) 0.0407(3) Uani d 1 . .
    C C10 0.66219(8) 0.61682(10) 0.67757(11) 0.0406(3) Uani d 1 . .
    C C11 0.41493(9) 0.62820(11) 0.43487(11) 0.0423(4) Uani d 1 . .
    C C12 0.37604(9) 0.69080(12) 0.40320(12) 0.0479(4) Uani d 1 . .
    C C13 0.35525(11) 0.69580(14) 0.31334(13) 0.0578(5) Uani d 1 . .
    H H13 0.3294 0.7392 0.2928 0.069 Uiso calc 1 . .
    C C14 0.37198(10) 0.63815(14) 0.25443(13) 0.0578(5) Uani d 1 . .
    H H14 0.3579 0.6417 0.1929 0.069 Uiso calc 1 . .
    C C15 0.40929(10) 0.57473(13) 0.28425(13) 0.0539(5) Uani d 1 . .
    H H15 0.4204 0.5345 0.2435 0.065 Uiso calc 1 . .
    C C16 0.43038(9) 0.57010(12) 0.37372(12) 0.0474(4) Uani d 1 . .
    H H16 0.4559 0.5263 0.3937 0.057 Uiso calc 1 . .
    N N3 0.35733(9) 0.75046(11) 0.46079(11) 0.0581(4) Uani d 1 . .
    C C17 0.33979(10) 0.77941(12) 0.52739(14) 0.0531(4) Uani d 1 . .
    S S1 0.31534(3) 0.82304(4) 0.61376(4) 0.07149(18) Uani d 1 . .
    C C18 0.73280(8) 0.61190(11) 0.64634(11) 0.0422(4) Uani d 1 . .
    C C19 0.76769(9) 0.67895(11) 0.62281(12) 0.0456(4) Uani d 1 . .
    C C20 0.83405(10) 0.67559(14) 0.59531(14) 0.0564(5) Uani d 1 . .
    H H20 0.8569 0.7217 0.5787 0.068 Uiso calc 1 . .
    C C21 0.86599(10) 0.60474(15) 0.59256(15) 0.0617(5) Uani d 1 . .
    H H21 0.9114 0.6020 0.5748 0.074 Uiso calc 1 . .
    C C22 0.83267(11) 0.53773(14) 0.61539(16) 0.0629(5) Uani d 1 . .
    H H22 0.8551 0.4890 0.6131 0.075 Uiso calc 1 . .
    C C23 0.76637(10) 0.54120(12) 0.64176(14) 0.0529(4) Uani d 1 . .
    H H23 0.7436 0.4946 0.6569 0.063 Uiso calc 1 . .
    N N4 0.73517(9) 0.75053(11) 0.62762(13) 0.0587(4) Uani d 1 . .
    C C24 0.72587(9) 0.81716(12) 0.63222(14) 0.0510(4) Uani d 1 . .
    S S2 0.71060(3) 0.90666(3) 0.63860(5) 0.07015(18) Uani d 1 . .
    O O1 0.5000 0.76596(11) 0.7500 0.0511(4) Uani d 1 . .
    C C31 0.54792(10) 0.81107(12) 0.70173(15) 0.0555(5) Uani d 1 . .
    H H31A 0.5892 0.7798 0.6939 0.067 Uiso calc 1 . .
    H H31B 0.5604 0.8578 0.7374 0.067 Uiso calc 1 . .
    C C32 0.52032(14) 0.83590(17) 0.61075(17) 0.0761(7) Uani d 1 . .
    H H32A 0.5068 0.7898 0.5759 0.114 Uiso calc 1 . .
    H H32B 0.5550 0.8644 0.5788 0.114 Uiso calc 1 . .
    H H32C 0.4812 0.8697 0.6184 0.114 Uiso calc 1 . .
    O O2 0.9968(9) 0.5749(3) 0.7693(6) 0.092(3) Uani d 0.5 . .
    C C41 1.0756(8) 0.5710(9) 0.6491(11) 0.155(6) Uani d 0.5 . .
    H H41A 1.0997 0.6007 0.6059 0.233 Uiso d 0.5 . .
    H H41B 1.1070 0.5431 0.6873 0.233 Uiso d 0.5 . .
    H H41C 1.0464 0.5346 0.6182 0.233 Uiso d 0.5 . .
    C C42 1.0345(7) 0.6237(9) 0.7061(9) 0.114(4) Uani d 0.5 . .
    H H42A 1.0636 0.6605 0.7364 0.136 Uiso d 0.5 . .
    H H42B 1.0035 0.6521 0.6679 0.136 Uiso d 0.5 . .
    C C43 0.9492(8) 0.6115(8) 0.8328(10) 0.124(5) Uani d 0.5 . .
    H H43A 0.9091 0.6246 0.7988 0.148 Uiso d 0.5 . .
    H H43B 0.9660 0.6586 0.8600 0.148 Uiso d 0.5 . .
    C C44 0.9249(6) 0.5580(6) 0.8994(8) 0.117(3) Uani d 0.5 . .
    H H44A 0.8920 0.5822 0.9363 0.176 Uiso d 0.5 . .
    H H44B 0.9064 0.5111 0.8736 0.176 Uiso d 0.5 . .
    H H44C 0.9642 0.5455 0.9356 0.176 Uiso d 0.5 . .
loop_
    _atom_site_aniso_label
    _atom_site_aniso_U_11
    _atom_site_aniso_U_22
    _atom_site_aniso_U_33
    _atom_site_aniso_U_12
    _atom_site_aniso_U_13
    _atom_site_aniso_U_23
    Zn1 0.03477(15) 0.04689(17) 0.03351(15) 0.000 0.00291(10) 0.000
    N1 0.0356(7) 0.0494(8) 0.0350(7) -0.0013(6) 0.0024(5) 0.0005(6)
    N2 0.0361(7) 0.0477(8) 0.0339(7) 0.0002(6) 0.0028(5) 0.0001(5)
    C1 0.0360(8) 0.0453(9) 0.0404(8) -0.0008(6) 0.0033(6) 0.0012(7)
    C2 0.0384(8) 0.0556(10) 0.0440(9) -0.0045(7) 0.0012(7) -0.0001(8)
    C3 0.0407(9) 0.0590(11) 0.0394(8) -0.0046(7) -0.0009(7) -0.0013(7)
    C4 0.0387(8) 0.0468(9) 0.0364(8) -0.0011(7) -0.0008(6) -0.0003(7)
    C5 0.0408(8) 0.0458(9) 0.0359(8) -0.0009(7) 0.0016(6) -0.0009(6)
    C6 0.0419(8) 0.0465(9) 0.0332(8) -0.0009(7) 0.0032(6) 0.0005(6)
    C7 0.0429(9) 0.0639(11) 0.0350(8) -0.0039(8) 0.0049(7) 0.0007(7)
    C8 0.0408(9) 0.0634(11) 0.0382(9) -0.0031(8) 0.0074(7) -0.0001(8)
    C9 0.0384(8) 0.0464(9) 0.0377(8) -0.0012(7) 0.0066(6) -0.0003(7)
    C10 0.0380(8) 0.0440(8) 0.0401(8) -0.0010(6) 0.0052(6) -0.0005(7)
    C11 0.0395(8) 0.0507(10) 0.0365(8) -0.0032(7) 0.0013(6) -0.0006(7)
    C12 0.0472(9) 0.0573(11) 0.0393(8) 0.0030(8) 0.0031(7) -0.0016(7)
    C13 0.0524(11) 0.0778(14) 0.0431(10) 0.0109(10) -0.0023(8) 0.0054(9)
    C14 0.0482(10) 0.0903(16) 0.0346(9) 0.0001(10) -0.0016(7) -0.0027(9)
    C15 0.0495(10) 0.0705(13) 0.0418(9) -0.0087(9) 0.0040(7) -0.0132(9)
    C16 0.0465(9) 0.0516(10) 0.0443(9) -0.0033(7) 0.0032(7) -0.0037(7)
    N3 0.0655(10) 0.0604(10) 0.0485(9) 0.0124(8) 0.0023(7) -0.0006(8)
    C17 0.0506(10) 0.0545(11) 0.0540(11) 0.0066(8) -0.0021(8) 0.0003(9)
    S1 0.0758(4) 0.0729(4) 0.0663(4) 0.0059(3) 0.0115(3) -0.0197(3)
    C18 0.0377(8) 0.0522(9) 0.0368(8) -0.0008(7) 0.0036(6) -0.0005(7)
    C19 0.0423(9) 0.0526(10) 0.0417(8) -0.0045(7) -0.0004(7) -0.0002(7)
    C20 0.0430(9) 0.0734(13) 0.0529(10) -0.0128(9) 0.0049(8) 0.0062(9)
    C21 0.0389(9) 0.0876(16) 0.0592(12) 0.0013(10) 0.0104(8) 0.0032(11)
    C22 0.0483(10) 0.0702(14) 0.0707(13) 0.0137(10) 0.0129(9) 0.0031(11)
    C23 0.0463(10) 0.0548(11) 0.0579(11) 0.0035(8) 0.0105(8) 0.0038(8)
    N4 0.0569(10) 0.0526(10) 0.0665(11) -0.0068(8) 0.0004(8) 0.0012(8)
    C24 0.0418(9) 0.0569(12) 0.0543(10) -0.0058(8) 0.0004(7) 0.0018(8)
    S2 0.0700(4) 0.0529(3) 0.0870(4) 0.0033(2) -0.0071(3) -0.0033(3)
    O1 0.0499(10) 0.0455(10) 0.0586(11) 0.000 0.0160(8) 0.000
    C31 0.0510(10) 0.0541(11) 0.0620(12) -0.0087(8) 0.0112(9) 0.0022(9)
    C32 0.0862(18) 0.0802(16) 0.0623(14) -0.0162(14) 0.0082(12) 0.0123(12)
    O2 0.073(3) 0.087(2) 0.116(8) 0.005(3) -0.004(7) -0.006(3)
    C41 0.152(10) 0.135(10) 0.179(13) 0.050(8) -0.008(10) -0.063(9)
    C42 0.091(7) 0.125(8) 0.122(9) -0.016(5) -0.039(6) 0.025(7)
    C43 0.125(11) 0.099(8) 0.145(13) 0.046(7) -0.036(9) -0.035(8)
    C44 0.108(6) 0.071(5) 0.175(11) -0.013(4) 0.030(7) -0.002(6)
_geom_special_details
;
 All esds (except the esd in the dihedral angle between two l.s. planes)
 are estimated using the full covariance matrix.  The cell esds are taken
 into account individually in the estimation of esds in distances, angles
 and torsion angles; correlations between esds in cell parameters are only
 used when they are defined by crystal symmetry.  An approximate (isotropic)
 treatment of cell esds is used for estimating esds involving l.s. planes.
;
loop_
    _geom_bond_atom_site_label_1
    _geom_bond_atom_site_label_2
    _geom_bond_site_symmetry_2
    _geom_bond_distance
    _geom_bond_publ_flag
    Zn1 N2 . 2.0622(13) y
    Zn1 N2 2_656 2.0622(13) y
    Zn1 N1 2_656 2.0684(14) y
    Zn1 N1 . 2.0685(14) y
    Zn1 O1 . 2.1352(19) y
    N1 C4 . 1.368(2) ?
    N1 C1 . 1.370(2) ?
    N2 C9 . 1.368(2) ?
    N2 C6 . 1.370(2) ?
    C1 C10 2_656 1.397(2) ?
    C1 C2 . 1.443(2) ?
    C2 C3 . 1.348(2) ?
    C2 H2 . 0.9500 ?
    C3 C4 . 1.440(2) ?
    C3 H3 . 0.9500 ?
    C4 C5 . 1.401(2) ?
    C5 C6 . 1.404(2) ?
    C5 C11 . 1.494(2) ?
    C6 C7 . 1.440(2) ?
    C7 C8 . 1.355(3) ?
    C7 H7 . 0.9500 ?
    C8 C9 . 1.440(2) ?
    C8 H8 . 0.9500 ?
    C9 C10 . 1.401(2) ?
    C10 C1 2_656 1.397(2) ?
    C10 C18 . 1.494(2) ?
    C11 C16 . 1.391(3) ?
    C11 C12 . 1.398(3) ?
    C12 C13 . 1.390(3) ?
    C12 N3 . 1.393(2) ?
    C13 C14 . 1.370(3) ?
    C13 H13 . 0.9500 ?
    C14 C15 . 1.384(3) ?
    C14 H14 . 0.9500 ?
    C15 C16 . 1.385(3) ?
    C15 H15 . 0.9500 ?
    C16 H16 . 0.9500 ?
    N3 C17 . 1.170(3) ?
    C17 S1 . 1.576(2) ?
    C18 C23 . 1.389(3) ?
    C18 C19 . 1.394(3) ?
    C19 N4 . 1.392(3) ?
    C19 C20 . 1.394(3) ?
    C20 C21 . 1.374(3) ?
    C20 H20 . 0.9500 ?
    C21 C22 . 1.376(3) ?
    C21 H21 . 0.9500 ?
    C22 C23 . 1.387(3) ?
    C22 H22 . 0.9500 ?
    C23 H23 . 0.9500 ?
    N4 C24 . 1.162(3) ?
    C24 S2 . 1.571(2) ?
    O1 C31 . 1.436(2) ?
    O1 C31 2_656 1.436(2) ?
    C31 C32 . 1.507(3) ?
    C31 H31A . 0.9900 ?
    C31 H31B . 0.9900 ?
    C32 H32A . 0.9800 ?
    C32 H32B . 0.9800 ?
    C32 H32C . 0.9800 ?
    O2 C42 2_756 1.11(2) ?
    O2 C42 . 1.479(12) ?
    O2 C43 . 1.495(11) ?
    O2 C41 2_756 1.912(18) ?
    C41 C44 2_756 0.755(17) ?
    C41 C43 2_756 0.900(18) ?
    C41 C42 . 1.499(14) ?
    C41 O2 2_756 1.912(18) ?
    C41 H41A . 0.9600 ?
    C41 H41B . 0.9599 ?
    C41 H41C . 0.9600 ?
    C42 C43 2_756 0.703(16) ?
    C42 O2 2_756 1.11(2) ?
    C42 C42 2_756 1.92(3) ?
    C42 H42A . 0.9601 ?
    C42 H42B . 0.9599 ?
    C43 C42 2_756 0.703(16) ?
    C43 C41 2_756 0.900(18) ?
    C43 C44 . 1.446(14) ?
    C43 H43A . 0.9599 ?
    C43 H43B . 0.9600 ?
    C44 C41 2_756 0.755(17) ?
    C44 H44A . 0.9600 ?
    C44 H44B . 0.9600 ?
    C44 H44C . 0.9599 ?
loop_
    _geom_angle_atom_site_label_1
    _geom_angle_atom_site_label_2
    _geom_angle_atom_site_label_3
    _geom_angle_site_symmetry_1
    _geom_angle_site_symmetry_3
    _geom_angle
    _geom_angle_publ_flag
    N2 Zn1 N2 . 2_656 164.44(8) y
    N2 Zn1 N1 . 2_656 88.85(6) y
    N2 Zn1 N1 2_656 2_656 88.54(6) y
    N2 Zn1 N1 . . 88.54(6) y
    N2 Zn1 N1 2_656 . 88.85(6) y
    N1 Zn1 N1 2_656 . 160.61(8) y
    N2 Zn1 O1 . . 97.78(4) ?
    N2 Zn1 O1 2_656 . 97.78(4) y
    N1 Zn1 O1 2_656 . 99.69(4) y
    N1 Zn1 O1 . . 99.69(4) y
    C4 N1 C1 . . 106.50(14) ?
    C4 N1 Zn1 . . 126.59(11) ?
    C1 N1 Zn1 . . 126.82(11) ?
    C9 N2 C6 . . 106.88(13) ?
    C9 N2 Zn1 . . 126.26(11) ?
    C6 N2 Zn1 . . 126.16(11) ?
    N1 C1 C10 . 2_656 125.29(15) ?
    N1 C1 C2 . . 109.66(14) ?
    C10 C1 C2 2_656 . 125.05(16) ?
    C3 C2 C1 . . 106.91(15) ?
    C3 C2 H2 . . 126.5 ?
    C1 C2 H2 . . 126.5 ?
    C2 C3 C4 . . 107.20(15) ?
    C2 C3 H3 . . 126.4 ?
    C4 C3 H3 . . 126.4 ?
    N1 C4 C5 . . 125.53(15) ?
    N1 C4 C3 . . 109.70(14) ?
    C5 C4 C3 . . 124.76(16) ?
    C4 C5 C6 . . 125.25(16) ?
    C4 C5 C11 . . 117.74(15) ?
    C6 C5 C11 . . 116.99(15) ?
    N2 C6 C5 . . 125.30(15) ?
    N2 C6 C7 . . 109.32(15) ?
    C5 C6 C7 . . 125.28(16) ?
    C8 C7 C6 . . 107.28(16) ?
    C8 C7 H7 . . 126.4 ?
    C6 C7 H7 . . 126.4 ?
    C7 C8 C9 . . 106.85(15) ?
    C7 C8 H8 . . 126.6 ?
    C9 C8 H8 . . 126.6 ?
    N2 C9 C10 . . 125.61(15) ?
    N2 C9 C8 . . 109.64(15) ?
    C10 C9 C8 . . 124.73(16) ?
    C1 C10 C9 2_656 . 125.76(16) ?
    C1 C10 C18 2_656 . 116.90(15) ?
    C9 C10 C18 . . 117.33(15) ?
    C16 C11 C12 . . 117.55(16) ?
    C16 C11 C5 . . 120.98(17) ?
    C12 C11 C5 . . 121.45(16) ?
    C13 C12 N3 . . 117.92(18) ?
    C13 C12 C11 . . 121.16(18) ?
    N3 C12 C11 . . 120.92(16) ?
    C14 C13 C12 . . 119.9(2) ?
    C14 C13 H13 . . 120.0 ?
    C12 C13 H13 . . 120.0 ?
    C13 C14 C15 . . 120.15(18) ?
    C13 C14 H14 . . 119.9 ?
    C15 C14 H14 . . 119.9 ?
    C14 C15 C16 . . 119.83(18) ?
    C14 C15 H15 . . 120.1 ?
    C16 C15 H15 . . 120.1 ?
    C15 C16 C11 . . 121.34(19) ?
    C15 C16 H16 . . 119.3 ?
    C11 C16 H16 . . 119.3 ?
    C17 N3 C12 . . 157.6(2) ?
    N3 C17 S1 . . 176.6(2) ?
    C23 C18 C19 . . 117.82(16) ?
    C23 C18 C10 . . 121.48(16) ?
    C19 C18 C10 . . 120.68(17) ?
    N4 C19 C20 . . 119.79(18) ?
    N4 C19 C18 . . 118.78(16) ?
    C20 C19 C18 . . 121.44(19) ?
    C21 C20 C19 . . 119.2(2) ?
    C21 C20 H20 . . 120.4 ?
    C19 C20 H20 . . 120.4 ?
    C20 C21 C22 . . 120.49(18) ?
    C20 C21 H21 . . 119.8 ?
    C22 C21 H21 . . 119.8 ?
    C21 C22 C23 . . 120.1(2) ?
    C21 C22 H22 . . 119.9 ?
    C23 C22 H22 . . 119.9 ?
    C22 C23 C18 . . 120.90(19) ?
    C22 C23 H23 . . 119.5 ?
    C18 C23 H23 . . 119.5 ?
    C24 N4 C19 . . 161.5(2) ?
    N4 C24 S2 . . 178.01(19) ?
    C31 O1 C31 . 2_656 114.7(2) ?
    C31 O1 Zn1 . . 122.65(11) ?
    C31 O1 Zn1 2_656 . 122.65(11) ?
    O1 C31 C32 . . 111.82(17) ?
    O1 C31 H31A . . 109.3 ?
    C32 C31 H31A . . 109.3 ?
    O1 C31 H31B . . 109.3 ?
    C32 C31 H31B . . 109.3 ?
    H31A C31 H31B . . 107.9 ?
    C31 C32 H32A . . 109.5 ?
    C31 C32 H32B . . 109.5 ?
    H32A C32 H32B . . 109.5 ?
    C31 C32 H32C . . 109.5 ?
    H32A C32 H32C . . 109.5 ?
    H32B C32 H32C . . 109.5 ?
    C42 O2 C42 2_756 . 94.7(13) ?
    C42 O2 C43 2_756 . 26.4(9) ?
    C42 O2 C43 . . 120.3(9) ?
    C42 O2 C41 2_756 2_756 51.6(8) ?
    C42 O2 C41 . 2_756 146.0(10) ?
    C43 O2 C41 . 2_756 27.3(8) ?
    C44 C41 C43 2_756 2_756 122(3) ?
    C44 C41 C42 2_756 . 137(3) ?
    C43 C41 C42 2_756 . 18.1(13) ?
    C44 C41 O2 2_756 2_756 129(2) ?
    C43 C41 O2 2_756 2_756 49.6(12) ?
    C42 C41 O2 . 2_756 35.6(7) ?
    C44 C41 H41A 2_756 . 60.7 ?
    C43 C41 H41A 2_756 . 94.4 ?
    C42 C41 H41A . . 110.3 ?
    O2 C41 H41A 2_756 . 143.7 ?
    C44 C41 H41B 2_756 . 114.2 ?
    C43 C41 H41B 2_756 . 124.1 ?
    C42 C41 H41B . . 108.7 ?
    O2 C41 H41B 2_756 . 97.5 ?
    H41A C41 H41B . . 109.5 ?
    C44 C41 H41C 2_756 . 50.2 ?
    C43 C41 H41C 2_756 . 108.5 ?
    C42 C41 H41C . . 109.4 ?
    O2 C41 H41C 2_756 . 82.6 ?
    H41A C41 H41C . . 109.5 ?
    H41B C41 H41C . . 109.5 ?
    C43 C42 O2 2_756 2_756 109(2) ?
    C43 C42 O2 2_756 . 127(2) ?
    O2 C42 O2 2_756 . 20.8(8) ?
    C43 C42 C41 2_756 . 23(2) ?
    O2 C42 C41 2_756 . 92.9(12) ?
    O2 C42 C41 . . 108.1(13) ?
    C43 C42 C42 2_756 2_756 156(3) ?
    O2 C42 C42 2_756 2_756 50.1(8) ?
    O2 C42 C42 . 2_756 35.3(7) ?
    C41 C42 C42 . 2_756 142.7(10) ?
    C43 C42 H42A 2_756 . 107.4 ?
    O2 C42 H42A 2_756 . 132.6 ?
    O2 C42 H42A . . 112.6 ?
    C41 C42 H42A . . 109.5 ?
    C42 C42 H42A 2_756 . 96.5 ?
    C43 C42 H42B 2_756 . 88.1 ?
    O2 C42 H42B 2_756 . 102.7 ?
    O2 C42 H42B . . 109.6 ?
    C41 C42 H42B . . 108.8 ?
    C42 C42 H42B 2_756 . 86.7 ?
    H42A C42 H42B . . 108.1 ?
    C42 C43 C41 2_756 2_756 138(3) ?
    C42 C43 C44 2_756 . 158(2) ?
    C41 C43 C44 2_756 . 26.4(16) ?
    C42 C43 O2 2_756 . 44.9(18) ?
    C41 C43 O2 2_756 . 103.2(17) ?
    C44 C43 O2 . . 113.4(10) ?
    C42 C43 H43A 2_756 . 83.7 ?
    C41 C43 H43A 2_756 . 83.3 ?
    C44 C43 H43A . . 102.7 ?
    O2 C43 H43A . . 107.3 ?
    C42 C43 H43B 2_756 . 86.1 ?
    C41 C43 H43B 2_756 . 135.5 ?
    C44 C43 H43B . . 111.5 ?
    O2 C43 H43B . . 113.6 ?
    H43A C43 H43B . . 107.3 ?
    C41 C44 C43 2_756 . 32.0(18) ?
    C41 C44 H44A 2_756 . 115.3 ?
    C43 C44 H44A . . 111.3 ?
    C41 C44 H44B 2_756 . 82.6 ?
    C43 C44 H44B . . 113.0 ?
    H44A C44 H44B . . 109.5 ?
    C41 C44 H44C 2_756 . 126.1 ?
    C43 C44 H44C . . 104.0 ?
    H44A C44 H44C . . 109.5 ?
    H44B C44 H44C . . 109.5 ?
_shelx_space_group_comment
;
The symmetry employed for this shelxl refinement is uniquely defined
by the following loop, which should always be used as a source of
symmetry information in preference to the above space-group names.
They are only intended as comments.
;
_shelx_estimated_absorpt_T_min     ?
_shelx_estimated_absorpt_T_max     ?
_shelx_hkl_file
;
   2   0   0   83.88    6.02   0
  -2   0   0   82.15    5.20   0
  -2   0   0   79.25    6.08   0
   2   0   0   77.22    6.13   0
  -4   0   0   33.29    4.18   0
   4   0   0   31.61    4.20   0
   4   0   0   33.99    4.18   0
  -6   0   0 1563.61   12.20   0
   6   0   0 1492.87   10.86   0
   6   0   0 1653.61   11.60   0
   6   0   0 1590.61   12.36   0
   8   0   0  683.63    6.69   0
   8   0   0  788.29    7.35   0
   8   0   0  747.40    7.94   0
  -8   0   0  751.05    7.83   0
  10   0   0  259.03    4.57   0
  10   0   0  239.18    4.91   0
  10   0   0  224.73    4.44   0
 -10   0   0  241.08    4.89   0
  12   0   0  983.51    7.27   0
  12   0   0  842.24    6.98   0
  12   0   0  913.27    7.60   0
 -12   0   0  925.90    7.57   0
  14   0   0  817.07    7.11   0
  14   0   0  726.32    6.30   0
 -14   0   0  815.44    7.05   0
  14   0   0  835.60    6.69   0
  16   0   0  187.51    4.34   0
  16   0   0  199.65    4.43   0
  16   0   0  184.36    4.16   0
 -16   0   0  202.70    4.35   0
  18   0   0  738.48    6.29   0
  18   0   0  793.88    6.91   0
  18   0   0  724.35    6.38   0
 -18   0   0  826.21    6.89   0
  20   0   0   78.11    3.76   0
 -20   0   0   93.68    4.00   0
  20   0   0   87.75    3.91   0
  20   0   0  100.60    3.95   0
  22   0   0  162.97    3.98   0
  22   0   0  213.78    4.93   0
  22   0   0  184.10    4.70   0
 -22   0   0  200.47    4.97   0
  24   0   0   80.71    4.56   0
  24   0   0   42.04    4.08   0
  24   0   0   68.59    4.07   0
 -24   0   0   77.18    4.34   0
  -1  -1   0 7022.37   55.45   0
   1   1   0 6760.95   45.55   0
   1  -1   0 7056.05   57.81   0
   1  -1   0 6507.16   55.91   0
   1   1   0 7235.01   56.15   0
  -1   1   0 6807.91   55.90   0
  -1  -1   0 6544.31   44.81   0
   3  -1   0  412.93    9.45   0
   3   1   0  425.20    8.90   0
   3   1   0  402.81    8.77   0
   3  -1   0  431.27    8.97   0
  -3  -1   0  397.66    8.85   0
  -3   1   0  409.27    9.44   0
  -5   1   0 5599.93   24.97   0
   5   1   0 5656.68   22.63   0
   5  -1   0 5257.63   21.90   0
   5   1   0 5418.15   23.06   0
  -5  -1   0 5346.05   22.73   0
   5   1   0 5056.03   21.46   0
   5  -1   0 5489.59   25.03   0
   5  -1   0 5747.73   22.81   0
   7   1   0  475.88    6.76   0
   7  -1   0  442.64    6.10   0
  -7   1   0  470.88    7.16   0
   7  -1   0  501.98    6.38   0
   7   1   0  435.19    5.68   0
  -7  -1   0  453.29    6.65   0
   7  -1   0  473.11    7.15   0
   7   1   0  483.01    6.34   0
  -9   1   0   82.50    3.77   0
  -9  -1   0   87.21    3.68   0
   9  -1   0   86.97    3.64   0
   9   1   0   89.52    3.64   0
   9   1   0   82.37    3.13   0
   9  -1   0   78.87    3.50   0
   9  -1   0   87.13    3.91   0
   9   1   0   80.66    2.89   0
  11   1   0  553.58    6.36   0
 -11  -1   0  531.07    6.27   0
  11  -1   0  536.40    6.40   0
 -11   1   0  552.43    6.50   0
  11   1   0  496.15    5.73   0
  11   1   0  546.24    5.94   0
  11  -1   0  575.66    5.98   0
  11  -1   0  514.84    5.81   0
  13   1   0   73.13    3.34   0
 -13   1   0   84.63    3.85   0
  13  -1   0   75.53    3.86   0
  13   1   0   80.81    3.45   0
 -13  -1   0   80.80    3.75   0
  13  -1   0   76.69    3.39   0
  13   1   0   80.87    3.92   0
  13  -1   0   70.47    3.25   0
  15  -1   0   81.88    3.54   0
  15   1   0   81.53    2.85   0
  15   1   0   74.88    3.49   0
  15  -1   0   78.89    3.61   0
  15  -1   0   80.16    3.89   0
 -15   1   0   83.79    3.80   0
 -15  -1   0   87.61    3.87   0
  15   1   0   91.16    3.69   0
  17   1   0  117.07    3.20   0
 -17  -1   0  117.23    3.85   0
  17   1   0  104.60    3.03   0
  17  -1   0  119.60    3.89   0
  17  -1   0  109.62    3.12   0
  17   1   0  103.26    3.65   0
  17  -1   0   95.28    3.75   0
 -17   1   0  119.19    3.87   0
  19  -1   0   96.27    3.88   0
  19   1   0  111.54    3.97   0
  19  -1   0  114.80    4.04   0
  19   1   0  119.24    4.06   0
  19   1   0  140.28    4.22   0
  19  -1   0  131.45    4.16   0
 -19   1   0  126.75    4.19   0
 -19  -1   0  115.43    4.08   0
  21  -1   0   53.28    3.78   0
  21   1   0   51.51    3.56   0
  21   1   0   46.81    3.59   0
  21  -1   0   47.37    2.83   0
 -21   1   0   63.00    3.82   0
 -21  -1   0   51.30    2.98   0
  21  -1   0   60.16    3.99   0
  21   1   0   62.21    3.91   0
  23   1   0    0.63    2.39   0
  23  -1   0    1.50    3.33   0
  23   1   0    3.97    3.37   0
  23   1   0    1.93    3.57   0
 -23   1   0    2.47    3.53   0
 -23  -1   0    1.68    3.56   0
  23  -1   0    2.02    3.39   0
  23  -1   0    1.26    3.58   0
  25  -1   0   15.61    3.76   0
  25  -1   0   17.61    3.87   0
  25   1   0   12.21    3.71   0
  25   1   0   18.56    3.89   0
 -25  -1   0   15.24    3.86   0
  25   1   0   13.56    3.78   0
  25  -1   0   13.42    3.72   0
 -25   1   0   15.82    3.94   0
   0  -2   0 4040.53   30.68   0
   0   2   0 4006.30   30.52   0
  -2  -2   0  201.71    7.12   0
   2  -2   0  192.25    8.17   0
   2   2   0  193.95    6.27   0
   2   2   0  208.13    8.28   0
   2  -2   0  187.42    7.94   0
   2  -2   0  212.51    8.56   0
  -2   2   0  192.97    7.87   0
  -4   2   0    5.56    3.82   0
   4  -2   0    4.48    3.71   0
  -4  -2   0    5.85    4.19   0
   4   2   0    4.92    4.23   0
   4  -2   0    4.68    3.75   0
   4   2   0    4.95    3.85   0
   4  -2   0    4.81    3.86   0
  -6  -2   0 2767.06   14.70   0
   6  -2   0 2842.37   15.15   0
   6   2   0 2951.95   14.86   0
   6  -2   0 2605.37   14.76   0
   6   2   0 2770.69   14.67   0
   6   2   0 2630.37   14.57   0
   6  -2   0 2827.14   16.83   0
  -6   2   0 2819.69   17.07   0
   8   2   0  843.22    7.71   0
  -8   2   0  903.23    8.85   0
   8  -2   0  891.45    8.78   0
   8   2   0  884.95    8.01   0
   8  -2   0  923.57    7.82   0
  -8  -2   0  901.50    7.90   0
   8  -2   0  811.47    7.38   0
   8   2   0  915.38    8.01   0
  10  -2   0  176.31    3.54   0
  10   2   0  190.12    4.29   0
  10  -2   0  194.70    4.63   0
  10   2   0  182.69    3.78   0
 -10  -2   0  200.57    4.34   0
 -10   2   0  198.13    4.73   0
  10   2   0  183.67    4.28   0
  10  -2   0  188.39    3.68   0
  12   2   0   18.16    2.93   0
  12   2   0   19.02    3.30   0
 -12   2   0   19.76    3.39   0
  12  -2   0   18.17    2.15   0
  12  -2   0   17.17    3.37   0
 -12  -2   0   19.33    3.27   0
  12   2   0   18.65    3.01   0
  12  -2   0   16.70    2.28   0
  14  -2   0   -0.25    2.17   0
 -14   2   0    1.41    3.09   0
  14   2   0    3.17    3.22   0
  14  -2   0    0.80    3.30   0
  14   2   0    1.89    2.97   0
  14  -2   0    0.25    2.12   0
 -14  -2   0    1.52    3.14   0
  14   2   0    0.63    2.98   0
 -16   2   0   88.83    3.74   0
  16  -2   0   92.38    3.69   0
  16  -2   0   70.61    2.84   0
  16   2   0   87.59    3.73   0
 -16  -2   0   83.38    3.62   0
  16   2   0   73.09    3.45   0
  16  -2   0   84.22    3.87   0
  16   2   0   78.30    3.67   0
 -18   2   0   12.16    3.32   0
  18  -2   0    7.88    3.34   0
  18  -2   0    9.38    3.15   0
  18   2   0   14.53    3.11   0
  18   2   0    6.52    3.00   0
 -18  -2   0   13.07    3.29   0
  18   2   0    7.42    3.34   0
  18  -2   0    6.65    2.14   0
  20   2   0    7.28    3.09   0
 -20   2   0    7.89    3.37   0
  20   2   0    8.87    3.23   0
  20  -2   0    5.98    3.39   0
  20  -2   0    9.64    3.20   0
  20   2   0   10.19    3.04   0
  20  -2   0    8.34    3.15   0
 -20  -2   0    4.81    3.06   0
  22  -2   0   45.98    3.80   0
  22   2   0   48.18    3.61   0
 -22   2   0   52.93    3.96   0
  22  -2   0   50.36    3.98   0
 -22  -2   0   55.03    3.86   0
  22   2   0   54.68    3.89   0
  22   2   0   37.34    2.68   0
  22  -2   0   46.00    3.68   0
 -24   2   0    4.32    3.79   0
 -24  -2   0    3.50    3.71   0
  24   2   0    2.10    3.46   0
  24  -2   0    1.02    3.97   0
  24   2   0    2.96    3.63   0
  24   2   0    1.86    2.48   0
  24  -2   0   10.46    3.56   0
  24  -2   0   -1.20    3.37   0
  -1   3   0 6661.62   33.18   0
   1  -3   0 6542.19   33.20   0
   1   3   0 6533.66   29.47   0
  -1  -3   0 6596.70   29.77   0
   3  -3   0  237.25    7.07   0
   3   3   0  211.03    6.58   0
   3   3   0  219.87    6.33   0
   3   3   0  237.98    6.83   0
  -3  -3   0  225.46    5.58   0
   3  -3   0  215.76    7.06   0
   3  -3   0  218.21    6.90   0
   5  -3   0 2674.01   16.18   0
  -5   3   0 2943.63   18.45   0
   5   3   0 2744.93   14.74   0
  -5  -3   0 2818.33   14.76   0
   5   3   0 2640.58   15.71   0
   5  -3   0 2936.35   16.73   0
   5   3   0 2982.19   16.32   0
   5  -3   0 2941.51   18.25   0
   7  -3   0 2378.13   13.49   0
   7   3   0 2215.09   12.73   0
  -7  -3   0 2347.62   12.47   0
   7   3   0 2311.81   12.31   0
   7   3   0 2518.17   12.99   0
   7  -3   0 2261.41   12.93   0
  -7   3   0 2451.64   14.82   0
   7  -3   0 2434.43   14.72   0
   9   3   0 1209.72    8.39   0
   9  -3   0 1329.75   10.42   0
   9  -3   0 1407.81    9.41   0
  -9  -3   0 1316.89    8.49   0
  -9   3   0 1387.23   10.18   0
   9   3   0 1319.17    8.90   0
   9   3   0 1344.29    9.05   0
   9  -3   0 1205.54    8.59   0
  11   3   0   92.68    3.54   0
  11  -3   0  100.17    3.72   0
  11   3   0   94.14    3.78   0
 -11  -3   0   91.44    3.72   0
  11   3   0   91.35    3.53   0
 -11   3   0   95.02    4.02   0
  11  -3   0   94.07    4.58   0
  11  -3   0   87.53    3.59   0
  13  -3   0  420.63    5.78   0
  13   3   0  422.58    5.18   0
  13   3   0  408.54    5.31   0
  13  -3   0  391.25    5.10   0
  13  -3   0  440.91    5.29   0
 -13  -3   0  438.97    5.33   0
 -13   3   0  414.30    5.75   0
  13   3   0  384.12    4.98   0
 -15   3   0  338.96    5.71   0
  15   3   0  343.03    4.86   0
  15   3   0  294.53    4.71   0
 -15  -3   0  340.48    4.90   0
  15  -3   0  328.76    5.15   0
  15  -3   0  357.73    4.92   0
  15   3   0  327.04    4.33   0
  15  -3   0  297.76    4.62   0
 -17   3   0  171.63    4.45   0
  17   3   0  137.74    3.37   0
  17  -3   0  177.80    4.28   0
  17   3   0  163.00    4.18   0
  17   3   0  165.25    4.30   0
  17  -3   0  157.22    4.15   0
 -17  -3   0  174.23    4.33   0
  17  -3   0  164.20    4.52   0
  19  -3   0  281.91    5.04   0
  19   3   0  262.00    4.23   0
 -19  -3   0  304.99    4.97   0
  19  -3   0  322.70    5.36   0
  19  -3   0  310.92    5.18   0
 -19   3   0  326.62    5.43   0
  19   3   0  296.15    4.96   0
  19   3   0  316.70    4.98   0
 -21  -3   0   47.52    3.62   0
  21   3   0   30.94    3.45   0
 -21   3   0   43.69    3.81   0
  21   3   0   38.01    2.67   0
  21   3   0   42.62    3.63   0
  21  -3   0   36.67    3.73   0
  21  -3   0   36.07    3.61   0
  21  -3   0   51.60    3.96   0
  23  -3   0   24.55    3.80   0
 -23  -3   0   23.26    2.70   0
  23   3   0   19.50    3.63   0
  23   3   0   22.35    3.67   0
 -23   3   0   23.46    3.80   0
  23  -3   0   22.04    2.84   0
  23   3   0   26.51    3.70   0
  23  -3   0   17.44    2.67   0
  25   3   0   39.68    4.11   0
  25  -3   0   19.53    4.11   0
 -25   3   0   40.69    4.44   0
  25   3   0   29.83    4.23   0
  25   3   0   43.93    4.35   0
  25  -3   0   43.71    5.25   0
  25  -3   0   26.26    4.17   0
 -25  -3   0   56.76    4.37   0
  -2   4   0 4629.90   24.70   0
   2   4   0 4513.47   20.74   0
   2  -4   0 4722.39   25.13   0
  -2  -4   0 4609.06   20.80   0
   4   4   0    5.12    3.45   0
   4   4   0    6.54    4.22   0
   4  -4   0    2.99    4.65   0
   4  -4   0    5.42    4.24   0
   4  -4   0    5.48    4.12   0
  -4  -4   0    5.66    3.36   0
   4   4   0    7.58    2.49   0
   6  -4   0   38.10    3.57   0
   6   4   0   37.12    3.56   0
  -6  -4   0   30.34    3.28   0
   6  -4   0   30.79    3.49   0
   6   4   0   34.33    3.39   0
   6   4   0   34.40    3.56   0
   6  -4   0   36.97    3.78   0
   6  -4   0   31.57    3.70   0
   8   4   0    5.45    2.94   0
   8   4   0    6.39    3.03   0
  -8   4   0    4.52    3.20   0
   8  -4   0    6.60    2.91   0
   8  -4   0    5.55    3.11   0
   8   4   0    4.98    3.14   0
  -8  -4   0    6.76    3.02   0
   8  -4   0    7.07    3.02   0
  10   4   0 1986.15    9.99   0
 -10   4   0 2026.37   12.11   0
  10  -4   0 1759.69    9.90   0
  10   4   0 2005.43   10.25   0
 -10  -4   0 1942.10    9.90   0
  10   4   0 1870.89   10.22   0
  10  -4   0 1990.46   11.80   0
  10  -4   0 2091.81   10.97   0
 -12   4   0    9.80    3.18   0
  12  -4   0    7.48    3.00   0
  12   4   0    3.70    3.25   0
  12   4   0    4.10    2.67   0
  12  -4   0    6.23    3.29   0
 -12  -4   0    7.51    3.04   0
  12  -4   0    8.99    3.08   0
  12   4   0    5.81    2.71   0
 -14  -4   0  192.66    4.17   0
  14   4   0  212.62    4.09   0
  14  -4   0  179.40    4.09   0
  14   4   0  192.23    4.02   0
  14  -4   0  170.70    4.02   0
  14   4   0  184.82    3.55   0
  14  -4   0  186.99    4.37   0
 -14   4   0  195.87    4.46   0
  16  -4   0  118.09    4.03   0
 -16   4   0  120.95    4.15   0
  16  -4   0  125.51    4.71   0
  16  -4   0  105.03    3.83   0
  16   4   0  121.51    3.80   0
 -16  -4   0  113.64    3.86   0
  16   4   0  115.06    3.78   0
  16   4   0  126.18    4.00   0
  18  -4   0  344.12    5.53   0
  18   4   0  343.77    5.02   0
 -18   4   0  378.29    5.69   0
  18   4   0  319.90    5.03   0
  18  -4   0  317.00    5.06   0
  18  -4   0  293.65    4.82   0
  18   4   0  348.97    5.13   0
 -18  -4   0  319.98    5.04   0
 -20   4   0  131.41    4.35   0
  20   4   0  114.21    4.11   0
  20   4   0  125.41    4.17   0
  20  -4   0  122.03    4.35   0
  20  -4   0   98.78    4.04   0
  20  -4   0  106.08    4.21   0
 -20  -4   0  123.53    4.00   0
  20   4   0  126.40    4.14   0
  22   4   0   30.79    3.61   0
  22  -4   0   21.22    3.54   0
 -22   4   0   33.14    4.02   0
 -22  -4   0   36.63    3.71   0
  22   4   0   26.96    3.71   0
  22  -4   0   28.43    3.60   0
  22   4   0   26.99    3.58   0
  22  -4   0   32.16    3.99   0
 -24  -4   0   54.15    4.15   0
  24  -4   0   47.20    3.97   0
  24   4   0   62.36    4.01   0
  24  -4   0   54.83    4.41   0
  24   4   0   38.62    4.12   0
  24  -4   0   49.17    4.09   0
  24   4   0   51.51    4.12   0
 -24   4   0   61.80    4.49   0
   3  -5   0  801.66   12.24   0
   3  -5   0  873.17   12.57   0
   3   5   0  801.69   11.63   0
   3   5   0  807.91    8.15   0
  -3   5   0  821.16   10.07   0
   3   5   0  880.46   11.89   0
   3  -5   0  823.00   10.26   0
  -3  -5   0  804.81    8.25   0
   5  -5   0  368.25    7.01   0
  -5  -5   0  376.59    5.59   0
   5   5   0  382.92    6.70   0
   5   5   0  410.09    7.19   0
   5  -5   0  426.76    7.21   0
   5  -5   0  377.50    6.80   0
   5   5   0  400.78    5.65   0
   5  -5   0  409.52    7.01   0
   7  -5   0  106.56    4.21   0
   7  -5   0   98.12    4.72   0
   7   5   0   95.36    3.74   0
  -7  -5   0  102.84    3.84   0
   7  -5   0   86.32    3.99   0
   7   5   0   87.90    3.83   0
   7  -5   0   86.27    4.12   0
   7   5   0  100.55    3.95   0
  -9  -5   0  299.02    4.26   0
   9  -5   0  303.72    4.74   0
   9   5   0  323.60    5.27   0
   9   5   0  306.66    4.74   0
   9  -5   0  279.76    5.12   0
   9   5   0  284.91    5.10   0
   9  -5   0  308.93    5.47   0
  11  -5   0  764.15    7.66   0
  11   5   0  773.30    7.03   0
 -11  -5   0  744.96    6.60   0
  11   5   0  714.33    6.88   0
 -11   5   0  783.29    7.81   0
  11   5   0  715.22    6.39   0
  11  -5   0  684.21    6.89   0
  11  -5   0  806.98    7.29   0
  13  -5   0  142.58    4.17   0
  13   5   0  154.58    3.92   0
 -13   5   0  150.48    4.39   0
  13   5   0  148.20    3.81   0
  13  -5   0  149.82    4.15   0
  13   5   0  156.02    3.89   0
  13  -5   0  144.40    4.13   0
 -13  -5   0  145.88    3.81   0
  15   5   0  570.25    5.89   0
  15   5   0  573.25    5.74   0
  15  -5   0  536.04    5.54   0
 -15  -5   0  542.95    5.72   0
 -15   5   0  574.29    6.61   0
  15   5   0  511.18    5.71   0
  15  -5   0  546.98    6.38   0
  15  -5   0  491.34    5.73   0
 -17  -5   0  502.50    5.59   0
  17  -5   0  441.98    5.67   0
  17   5   0  447.42    5.57   0
  17  -5   0  467.05    5.96   0
  17   5   0  496.82    5.67   0
  17   5   0  495.05    5.69   0
  17  -5   0  509.91    6.19   0
 -17   5   0  539.71    6.29   0
  19  -5   0   13.82    3.48   0
 -19  -5   0   15.12    3.21   0
  19  -5   0   15.60    3.37   0
  19   5   0   12.75    3.40   0
 -19   5   0   12.60    3.35   0
  19   5   0   16.21    3.47   0
  19   5   0   12.07    3.56   0
  19  -5   0   10.46    2.53   0
 -21   5   0   60.57    4.66   0
 -21  -5   0   59.60    3.72   0
  21   5   0   37.09    3.73   0
  21   5   0   52.55    3.81   0
  21  -5   0   41.09    2.94   0
  21  -5   0   41.56    2.77   0
  21  -5   0   58.47    4.00   0
  21   5   0   59.14    3.81   0
  23   5   0    3.19    3.49   0
 -23   5   0    6.12    3.71   0
  23  -5   0    4.03    3.50   0
  23   5   0    3.74    3.53   0
 -23  -5   0    5.66    3.55   0
  23  -5   0    5.91    3.69   0
  23   5   0    1.76    2.51   0
  23  -5   0    1.57    2.63   0
   0  -6   0  599.79    7.35   0
   0   6   0  582.54    7.71   0
   2   6   0  890.75   15.03   0
   2  -6   0  921.57    9.74   0
   2  -6   0  884.55   16.74   0
   2  -6   0  943.28   17.09   0
  -2  -6   0  886.92    8.43   0
  -2   6   0  919.51    9.81   0
   2   6   0  849.46    8.01   0
   2   6   0  956.61   15.14   0
   4  -6   0  314.04    7.48   0
   4   6   0  351.05    7.32   0
   4  -6   0  348.59    7.77   0
   4   6   0  316.98    7.24   0
   4   6   0  327.45    5.26   0
  -4   6   0  326.26    6.44   0
  -4  -6   0  322.37    5.38   0
   4  -6   0  324.55    6.53   0
  -6  -6   0 1395.09    9.21   0
   6  -6   0 1351.41   11.55   0
   6  -6   0 1520.75   12.01   0
   6   6   0 1352.42   10.90   0
   6  -6   0 1398.43   11.51   0
   6   6   0 1399.99    9.09   0
   6  -6   0 1456.61   11.96   0
   6   6   0 1513.77   11.15   0
   8   6   0   33.98    3.25   0
   8  -6   0   31.23    4.02   0
  -8  -6   0   31.47    2.45   0
   8   6   0   30.42    2.42   0
   8  -6   0   33.60    3.45   0
   8   6   0   31.49    3.22   0
   8  -6   0   29.82    3.27   0
   8  -6   0   35.72    3.36   0
  10   6   0    1.12    2.94   0
  10   6   0   -0.95    3.15   0
  10  -6   0    4.85    3.23   0
  10  -6   0   -2.33    2.97   0
  10  -6   0    1.30    3.16   0
  10   6   0    2.00    3.16   0
  10  -6   0    2.15    3.17   0
 -10  -6   0    0.64    2.24   0
  12  -6   0   91.11    3.78   0
  12   6   0   89.99    3.89   0
  12   6   0   97.07    3.52   0
  12  -6   0  100.73    4.44   0
  12  -6   0   97.33    3.92   0
 -12  -6   0   99.84    3.48   0
  12   6   0   95.49    3.86   0
  14  -6   0  257.13    5.06   0
  14   6   0  252.11    4.46   0
  14   6   0  243.96    4.60   0
 -14  -6   0  254.89    4.41   0
  14   6   0  275.24    4.55   0
  14  -6   0  229.32    4.74   0
  14  -6   0  252.38    4.82   0
 -16   6   0  297.48    5.24   0
  16   6   0  264.45    4.17   0
 -16  -6   0  278.33    4.73   0
  16  -6   0  256.70    4.80   0
  16  -6   0  299.31    5.77   0
  16   6   0  292.91    4.75   0
  16  -6   0  280.64    5.11   0
  16   6   0  279.14    4.81   0
  18  -6   0   49.07    3.76   0
  18   6   0   49.31    3.54   0
  18   6   0   45.64    3.37   0
  18   6   0   42.09    3.61   0
  18  -6   0   41.48    3.76   0
 -18  -6   0   41.10    2.77   0
 -18   6   0   47.07    3.82   0
  18  -6   0   35.19    3.55   0
  20  -6   0    4.86    3.62   0
  20  -6   0    5.74    3.36   0
  20  -6   0    4.08    2.38   0
  20   6   0    6.66    2.39   0
  20   6   0    3.27    3.46   0
 -20   6   0    5.96    3.68   0
 -20  -6   0    2.93    2.38   0
  20   6   0    5.01    3.36   0
  22   6   0   54.55    4.12   0
  22  -6   0   63.72    4.22   0
  22   6   0   86.18    4.03   0
  22  -6   0   51.13    3.15   0
 -22   6   0   77.32    4.33   0
 -22  -6   0   63.30    4.04   0
  22  -6   0   72.31    4.33   0
  22   6   0   57.08    3.22   0
 -24  -6   0    1.71    3.77   0
  24  -6   0    0.94    2.69   0
  24  -6   0    3.30    3.76   0
  24  -6   0   -4.34    4.09   0
  24   6   0    1.39    2.53   0
  24   6   0    0.49    2.48   0
  24   6   0   -0.33    2.63   0
   1  -7   0 6671.92   22.32   0
   1   7   0 6635.49   21.01   0
  -1   7   0 6769.84   22.37   0
  -1  -7   0 6453.75   20.74   0
   3  -7   0  351.84    6.34   0
   3   7   0  375.74    8.54   0
   3  -7   0  347.09    9.36   0
   3   7   0  350.79    8.50   0
   3  -7   0  365.11    9.17   0
  -3   7   0  353.01    6.34   0
   3   7   0  350.99    5.39   0
  -3  -7   0  347.59    5.40   0
  -5  -7   0  931.77    7.29   0
   5   7   0  934.35   10.09   0
   5  -7   0 1006.70   10.84   0
   5   7   0  945.05    7.64   0
   5   7   0 1021.09   10.47   0
  -5   7   0  939.87    9.32   0
   5  -7   0  910.43   10.66   0
   5  -7   0  947.56    9.54   0
   7   7   0  330.20    5.61   0
   7   7   0  302.62    5.60   0
   7  -7   0  334.32    5.78   0
   7  -7   0  312.59    5.92   0
   7  -7   0  353.43    5.86   0
   7   7   0  314.72    4.99   0
   7  -7   0  302.77    5.52   0
  -7  -7   0  317.77    5.06   0
  -9  -7   0 1154.64    7.94   0
   9  -7   0 1247.93    9.76   0
   9  -7   0 1251.28    9.52   0
   9   7   0 1163.57    8.87   0
   9   7   0 1175.82    7.88   0
   9  -7   0 1098.34    9.58   0
   9   7   0 1272.50    9.12   0
   9  -7   0 1110.14    9.53   0
  11  -7   0  135.89    4.82   0
  11  -7   0  140.92    4.27   0
  11   7   0  141.12    3.79   0
  11  -7   0  153.22    4.36   0
  11  -7   0  148.00    4.36   0
  11   7   0  149.16    4.30   0
 -11  -7   0  144.70    3.81   0
  11   7   0  145.02    4.25   0
  13  -7   0  382.05    5.37   0
  13   7   0  427.18    5.50   0
  13  -7   0  405.37    5.73   0
 -13  -7   0  420.51    5.09   0
  13   7   0  393.73    4.48   0
  13  -7   0  363.38    6.43   0
  13   7   0  383.08    5.33   0
  13  -7   0  422.39    6.09   0
 -15  -7   0  199.08    4.31   0
  15   7   0  212.25    4.39   0
  15   7   0  202.07    4.25   0
  15  -7   0  195.31    4.73   0
  15  -7   0  172.68    4.55   0
  15  -7   0  180.62    4.71   0
  15  -7   0  199.29    4.79   0
  15   7   0  174.16    4.42   0
  17  -7   0  268.71    5.94   0
  17  -7   0  279.94    5.53   0
 -17  -7   0  284.20    4.83   0
  17  -7   0  273.46    4.90   0
  17   7   0  295.89    4.76   0
  17   7   0  250.67    4.35   0
  17  -7   0  280.16    5.14   0
  17   7   0  297.96    5.13   0
  19  -7   0  361.52    5.83   0
  19   7   0  342.44    5.68   0
  19   7   0  402.63    5.52   0
  19  -7   0  303.31    5.49   0
  19  -7   0  446.41    6.16   0
  19   7   0  372.48    5.14   0
  19  -7   0  366.17    5.68   0
 -19  -7   0  390.92    5.47   0
  21  -7   0   70.98    4.87   0
  21   7   0   53.53    3.99   0
  21  -7   0   50.35    3.03   0
  21  -7   0   63.42    4.05   0
 -21  -7   0   70.82    3.91   0
  21   7   0   56.48    4.04   0
  21   7   0   63.35    3.91   0
  21  -7   0   64.51    3.93   0
  23   7   0   41.32    4.13   0
  23   7   0   37.49    4.05   0
  23  -7   0   57.63    5.30   0
 -23  -7   0   54.99    4.17   0
  23   7   0   46.27    4.07   0
  23  -7   0   50.18    4.49   0
  23  -7   0   29.74    4.12   0
  23  -7   0   51.27    4.47   0
   0  -8   0 4605.30   17.48   0
   0   8   0 4387.74   16.61   0
  -2   8   0 2033.06   12.37   0
   2   8   0 2111.25   25.45   0
   2   8   0 2022.14   10.96   0
   2  -8   0 1989.65   12.22   0
   2   8   0 2027.86   25.60   0
  -2  -8   0 2015.02   10.95   0
   4   8   0    8.50    3.72   0
   4  -8   0    7.62    3.87   0
  -4  -8   0    8.19    3.20   0
  -4   8   0    6.81    4.12   0
   4   8   0    9.26    3.05   0
   4  -8   0    8.39    3.46   0
   4   8   0    8.64    3.86   0
   4  -8   0    8.65    3.68   0
   6  -8   0   33.19    3.90   0
   6   8   0   31.29    3.95   0
   6  -8   0   35.88    3.32   0
   6  -8   0   30.59    3.71   0
  -6  -8   0   33.77    3.37   0
   6   8   0   30.33    3.24   0
   6   8   0   27.49    3.94   0
  -6   8   0   28.04    3.55   0
   8  -8   0 1294.41   10.30   0
   8   8   0 1344.19    9.95   0
   8   8   0 1246.41    9.79   0
  -8  -8   0 1236.01    7.76   0
   8   8   0 1236.14    8.04   0
   8  -8   0 1194.32   10.24   0
   8  -8   0 1230.68   10.35   0
   8  -8   0 1395.34   10.30   0
  10  -8   0   40.22    3.45   0
  10   8   0   38.09    3.60   0
  10   8   0   40.73    3.24   0
 -10  -8   0   47.05    3.35   0
  10   8   0   40.82    4.12   0
  10  -8   0   46.45    3.31   0
  10  -8   0   36.31    3.82   0
  10  -8   0   42.14    3.64   0
 -12  -8   0   50.21    3.50   0
  12   8   0   46.80    3.74   0
  12  -8   0   46.74    4.15   0
  12  -8   0   57.03    3.66   0
  12   8   0   65.85    3.70   0
  12  -8   0   49.74    3.78   0
  12   8   0   57.69    3.46   0
  12  -8   0   53.37    3.68   0
  14   8   0   93.20    3.74   0
  14  -8   0   79.41    3.78   0
  14  -8   0   94.39    4.01   0
  14  -8   0   92.70    4.74   0
 -14  -8   0   89.11    2.87   0
  14   8   0   95.35    3.72   0
  14   8   0   84.51    3.87   0
  14  -8   0   82.34    4.16   0
  16  -8   0   24.67    3.79   0
 -16  -8   0   27.88    3.33   0
  16  -8   0   18.61    3.46   0
  16   8   0   29.17    3.41   0
  16  -8   0   28.93    3.43   0
  16   8   0   28.45    3.26   0
  16   8   0   30.05    3.41   0
  16  -8   0   31.67    3.53   0
 -18  -8   0  128.13    4.29   0
  18  -8   0  122.09    4.37   0
  18  -8   0  150.11    5.18   0
  18   8   0  111.66    3.54   0
  18  -8   0  118.50    4.00   0
  18   8   0  147.58    4.26   0
  18  -8   0  128.87    5.19   0
  18   8   0  140.97    4.20   0
 -20  -8   0  180.63    3.86   0
  20   8   0  170.52    3.88   0
  20  -8   0  159.95    4.89   0
  20   8   0  145.72    4.72   0
  20  -8   0  146.33    4.81   0
  20   8   0  159.82    4.61   0
  20  -8   0  169.29    4.77   0
  20  -8   0  189.72    5.63   0
  22  -8   0    1.90    3.78   0
  22  -8   0    2.78    3.82   0
  22   8   0    4.31    3.60   0
  22  -8   0   -1.68    3.83   0
  22   8   0    4.13    3.63   0
 -22  -8   0    2.09    3.60   0
  22  -8   0    1.72    3.78   0
  22   8   0    3.57    3.55   0
   1  -9   0 1798.62   10.83   0
  -1  -9   0 1861.29   10.53   0
   1   9   0 1807.76   10.41   0
  -1   9   0 1773.72   10.90   0
   3   9   0  996.03   14.65   0
  -3   9   0  992.10    8.93   0
   3   9   0 1040.82   14.55   0
   3   9   0  969.00    7.62   0
  -3  -9   0 1003.81    7.67   0
   3  -9   0 1011.69    9.00   0
   3  -9   0 1032.18   18.06   0
   3  -9   0 1003.71   17.37   0
   5   9   0   96.00    4.74   0
   5  -9   0   92.19    4.91   0
  -5  -9   0   90.01    2.84   0
   5  -9   0   93.98    4.20   0
   5   9   0   92.28    3.59   0
   5  -9   0   96.68    5.35   0
  -5   9   0   93.94    4.18   0
   5   9   0   92.88    4.72   0
   7  -9   0  163.36    4.94   0
   7  -9   0  162.74    5.41   0
   7  -9   0  174.98    4.97   0
   7   9   0  175.75    4.80   0
   7   9   0  169.52    5.35   0
  -7  -9   0  173.00    4.14   0
   7   9   0  174.49    4.03   0
   9   9   0   67.90    3.64   0
   9   9   0   70.82    2.63   0
   9   9   0   76.52    3.65   0
  -9  -9   0   75.15    3.46   0
   9  -9   0   70.84    3.71   0
   9  -9   0   74.73    3.83   0
   9  -9   0   69.75    3.83   0
   9  -9   0   71.40    4.24   0
  11   9   0   19.94    3.19   0
  11  -9   0   20.03    3.45   0
  11   9   0   22.42    3.33   0
  11   9   0   25.45    3.33   0
 -11  -9   0   20.82    2.39   0
  11  -9   0   20.01    3.53   0
  11  -9   0   27.67    4.11   0
  11  -9   0   21.16    3.38   0
  13   9   0    2.35    2.21   0
  13  -9   0    4.62    3.29   0
  13  -9   0    7.20    3.44   0
  13   9   0   10.20    4.02   0
  13   9   0    7.25    3.17   0
  13  -9   0    7.43    3.57   0
 -13  -9   0    7.89    2.24   0
  13  -9   0    4.86    3.10   0
  15   9   0  449.71    5.96   0
  15  -9   0  407.13    6.12   0
  15  -9   0  411.70    5.81   0
  15  -9   0  450.20    6.02   0
  15   9   0  428.26    5.32   0
  15   9   0  404.80    5.89   0
 -15  -9   0  429.47    5.30   0
  15  -9   0  453.05    6.16   0
 -17  -9   0  114.69    4.14   0
  17  -9   0  125.80    5.14   0
  17   9   0  106.49    4.19   0
  17   9   0  121.77    3.37   0
  17  -9   0  114.35    4.27   0
  17  -9   0  111.88    4.11   0
  17  -9   0  116.21    5.22   0
  17   9   0  119.16    4.37   0
  19   9   0    1.08    3.35   0
  19  -9   0    4.39    3.48   0
 -19  -9   0    4.23    3.35   0
  19   9   0    2.37    3.46   0
  19  -9   0    1.08    3.55   0
  19   9   0    6.93    3.42   0
  19  -9   0    5.86    3.57   0
  19  -9   0    5.29    3.34   0
  21  -9   0    0.50    2.60   0
  21  -9   0    4.65    3.87   0
  21  -9   0    5.89    3.68   0
  21   9   0    0.79    3.70   0
  21   9   0   11.15    3.62   0
  21   9   0    7.55    3.53   0
 -21  -9   0    5.86    3.42   0
  21  -9   0    5.40    3.59   0
  23  -9   0   18.17    4.02   0
  23   9   0   15.90    4.09   0
  23  -9   0   17.28    4.13   0
  23   9   0   18.57    3.89   0
  23  -9   0   11.03    3.98   0
  23  -9   0   10.85    4.00   0
 -23  -9   0   15.81    3.81   0
  23   9   0   12.79    2.92   0
   0 -10   0  175.56    4.66   0
   0  10   0  169.77    4.66   0
   2 -10   0 1886.00   11.20   0
  -2  10   0 1867.29   11.16   0
   2  10   0 1817.27    9.70   0
  -2 -10   0 1854.17   10.28   0
   4  10   0  531.24    9.78   0
   4 -10   0  509.10   11.54   0
   4  10   0  513.31    9.84   0
  -4 -10   0  500.16    5.68   0
   4  10   0  478.51    5.10   0
  -4  10   0  519.17    6.71   0
   4 -10   0  516.70    6.85   0
   4 -10   0  500.22   11.24   0
  -6  10   0  135.68    4.43   0
  -6 -10   0  135.76    3.84   0
   6  10   0  132.19    3.80   0
   6 -10   0  130.90    5.40   0
   6 -10   0  132.49    4.61   0
   6  10   0  138.72    5.17   0
   6 -10   0  136.40    5.92   0
   6  10   0  130.87    5.23   0
   8 -10   0  627.44    7.77   0
  -8 -10   0  633.57    5.99   0
   8  10   0  635.24    5.87   0
   8 -10   0  634.46    8.43   0
   8  10   0  620.90    7.57   0
   8  10   0  681.09    7.92   0
   8 -10   0  692.81    7.28   0
   8 -10   0  610.30    7.31   0
  10  10   0    9.41    3.21   0
  10 -10   0   13.27    3.56   0
 -10 -10   0   12.86    3.20   0
  10 -10   0   13.56    3.54   0
  10  10   0   13.54    3.29   0
  10 -10   0   10.27    3.17   0
  10 -10   0   10.99    3.19   0
  10  10   0   13.22    3.31   0
  12  10   0  813.17    8.25   0
  12 -10   0  763.54    8.22   0
  12 -10   0  828.27    8.18   0
  12  10   0  825.96    6.42   0
 -12 -10   0  776.02    6.67   0
  12 -10   0  748.03    7.90   0
  12 -10   0  851.09    8.11   0
  12  10   0  776.59    7.74   0
  14  10   0   44.51    3.29   0
  14  10   0   51.58    3.66   0
  14 -10   0   43.77    4.03   0
  14 -10   0   42.14    3.88   0
  14 -10   0   45.40    3.82   0
  14 -10   0   40.69    4.05   0
  14  10   0   52.70    3.70   0
 -14 -10   0   51.72    2.50   0
 -16 -10   0  207.37    4.34   0
  16  10   0  204.34    4.80   0
  16  10   0  197.94    4.34   0
  16  10   0  191.05    4.72   0
  16 -10   0  168.41    4.72   0
  16 -10   0  197.80    5.00   0
  16 -10   0  204.37    5.13   0
  16 -10   0  196.15    5.22   0
  18  10   0   26.04    3.72   0
  18 -10   0   34.52    4.59   0
  18 -10   0   29.39    4.14   0
  18  10   0   32.83    3.61   0
  18 -10   0   28.65    3.82   0
  18 -10   0   25.05    3.79   0
  18  10   0   31.66    3.73   0
 -18 -10   0   25.89    3.45   0
  20  10   0    8.77    3.56   0
  20 -10   0   10.31    3.75   0
  20  10   0    8.59    3.65   0
  20 -10   0   12.10    3.67   0
  20 -10   0   13.70    3.81   0
  20  10   0    8.34    3.62   0
  20 -10   0    9.48    3.62   0
 -20 -10   0    7.74    3.61   0
  22 -10   0   22.69    4.30   0
  22  10   0   35.20    3.97   0
  22  10   0   20.21    3.21   0
  22 -10   0   21.80    4.17   0
  22 -10   0   23.90    5.27   0
 -22 -10   0   28.21    3.87   0
  22  10   0   26.95    3.78   0
  22 -10   0   34.99    4.25   0
   1 -11   0 2233.12   11.81   0
  -1  11   0 2279.82   11.96   0
  -1 -11   0 2287.84   11.27   0
   1  11   0 2185.27   11.05   0
   3  11   0   50.58    3.50   0
   3  11   0   46.77    8.45   0
   3 -11   0   44.34    3.89   0
   3  11   0   47.89    8.26   0
  -3 -11   0   45.04    3.41   0
  -3  11   0   50.53    3.97   0
   5  11   0  933.74   11.83   0
   5  11   0  908.38   11.97   0
  -5  11   0  898.31    8.24   0
   5 -11   0  878.61   13.40   0
  -5 -11   0  912.31    6.91   0
   5 -11   0  867.55   12.99   0
   5  11   0  873.05    6.85   0
   5 -11   0  874.96    8.36   0
   7 -11   0   62.04    4.58   0
   7  11   0   59.51    4.41   0
   7 -11   0   59.58    4.67   0
  -7 -11   0   58.13    3.55   0
   7  11   0   56.37    3.44   0
  -7  11   0   58.10    3.62   0
   7  11   0   61.99    4.41   0
   7 -11   0   56.85    4.46   0
   9  11   0  405.46    5.17   0
   9 -11   0  449.52    6.36   0
  -9 -11   0  422.34    5.39   0
   9 -11   0  405.00    7.21   0
   9 -11   0  408.75    6.39   0
   9  11   0  409.04    6.25   0
   9 -11   0  407.38    7.12   0
   9  11   0  439.75    6.35   0
  11  11   0   68.27    3.88   0
  11 -11   0   72.48    3.86   0
  11 -11   0   64.88    4.04   0
  11 -11   0   64.03    4.13   0
 -11 -11   0   72.83    3.66   0
  11 -11   0   67.27    3.86   0
  11  11   0   65.10    3.98   0
  11  11   0   66.88    3.65   0
  13 -11   0    8.33    3.63   0
  13 -11   0    9.08    3.22   0
 -13 -11   0    6.82    3.30   0
  13  11   0    9.33    3.18   0
  13  11   0    5.95    3.46   0
  13 -11   0   12.44    4.00   0
  13 -11   0    9.83    3.60   0
  13  11   0    8.47    3.22   0
  15 -11   0  131.05    4.51   0
  15  11   0  139.46    4.42   0
 -15 -11   0  135.97    4.06   0
  15 -11   0  152.28    4.75   0
  15 -11   0  150.60    4.45   0
  15  11   0  153.12    4.21   0
  15  11   0  141.84    4.42   0
  15 -11   0  138.18    5.55   0
  17 -11   0   99.65    4.37   0
  17  11   0  109.46    4.24   0
  17 -11   0  107.81    5.25   0
 -17 -11   0  100.74    3.74   0
  17  11   0   88.63    3.80   0
  17  11   0   83.24    4.32   0
  17 -11   0   96.15    4.49   0
  17 -11   0   97.32    4.68   0
  19 -11   0   55.51    5.28   0
  19 -11   0   69.14    4.98   0
  19  11   0   67.63    3.92   0
  19  11   0   52.13    4.13   0
  19 -11   0   36.58    4.17   0
 -19 -11   0   75.27    4.02   0
  19 -11   0   66.16    4.43   0
  19  11   0   64.58    4.22   0
  21  11   0   26.73    4.16   0
  21 -11   0   31.94    5.20   0
  21 -11   0   27.00    4.06   0
  21  11   0   28.11    2.89   0
 -21 -11   0   41.85    3.95   0
  21 -11   0   36.21    4.21   0
  21 -11   0   24.98    4.17   0
  21  11   0   34.85    4.29   0
   0 -12   0  411.60    5.66   0
   0  12   0  435.28    5.88   0
   2 -12   0 1104.21    8.74   0
  -2 -12   0 1167.96    8.02   0
   2  12   0 1102.11    7.76   0
  -2  12   0 1111.00    8.70   0
  -4 -12   0  290.79    4.76   0
  -4  12   0  265.82    5.26   0
   4  12   0  280.76   10.24   0
   4 -12   0  279.05    5.27   0
   4  12   0  288.71    4.60   0
   4  12   0  283.36   10.04   0
   6  12   0   25.65    4.15   0
  -6  12   0   24.06    3.45   0
   6  12   0   26.32    4.16   0
   6 -12   0   23.52    4.76   0
   6  12   0   22.65    3.19   0
  -6 -12   0   20.36    3.29   0
   6 -12   0   23.92    4.84   0
   6 -12   0   25.41    3.55   0
  -8 -12   0   93.70    3.68   0
   8  12   0  101.73    4.77   0
   8 -12   0   93.39    5.31   0
   8  12   0   88.86    2.93   0
   8 -12   0   94.22    4.93   0
   8 -12   0   89.16    4.95   0
   8  12   0   94.99    4.33   0
  10 -12   0   64.32    4.53   0
  10  12   0   66.17    4.36   0
  10  12   0   57.18    4.26   0
  10 -12   0   59.96    4.15   0
  10 -12   0   62.73    4.70   0
  10 -12   0   58.71    4.58   0
 -10 -12   0   60.26    3.62   0
  10  12   0   59.34    2.71   0
  12 -12   0   21.75    3.96   0
  12  12   0   19.73    3.60   0
  12  12   0   28.52    3.43   0
  12 -12   0   26.35    3.67   0
  12 -12   0   27.79    3.63   0
  12 -12   0   23.35    3.62   0
 -12 -12   0   25.42    3.30   0
  12  12   0   27.81    3.48   0
  14 -12   0   18.22    3.67   0
 -14 -12   0   17.13    2.39   0
  14  12   0   12.99    3.27   0
  14 -12   0   16.94    3.51   0
  14 -12   0   16.41    3.80   0
  14  12   0   17.10    3.37   0
  14  12   0   20.08    3.53   0
  14 -12   0   15.56    4.12   0
  16 -12   0    4.69    3.52   0
  16 -12   0    5.99    3.58   0
  16  12   0    4.63    3.54   0
  16  12   0    7.68    3.67   0
  16 -12   0    5.62    3.60   0
  16  12   0    3.98    3.21   0
  16 -12   0    4.07    4.32   0
 -16 -12   0    7.22    3.19   0
 -18 -12   0   84.23    3.88   0
  18 -12   0   78.35    4.32   0
  18 -12   0   68.44    4.48   0
  18  12   0   66.70    4.47   0
  18  12   0   63.26    4.37   0
  18 -12   0   55.03    4.48   0
  18  12   0   64.30    3.06   0
  18 -12   0   51.23    4.33   0
  20  12   0   15.04    4.06   0
  20 -12   0   20.60    4.19   0
  20 -12   0   16.32    4.14   0
  20  12   0   22.63    2.86   0
 -20 -12   0   24.44    3.75   0
  20  12   0   19.88    3.92   0
  20 -12   0   16.45    4.05   0
  20 -12   0   24.95    3.94   0
   1  13   0  241.69    4.93   0
  -1  13   0  241.72    5.11   0
  -1 -13   0  242.99    4.88   0
   1 -13   0  241.44    5.05   0
  -3  13   0  214.63    4.94   0
  -3 -13   0  205.96    4.53   0
   3 -13   0  202.61    4.79   0
   3  13   0  200.50    4.35   0
   5  13   0  120.25    7.03   0
   5  13   0  121.49    7.02   0
   5 -13   0  119.12    4.38   0
  -5 -13   0  122.05    4.04   0
  -5  13   0  110.64    4.33   0
   5  13   0  125.78    3.97   0
   7 -13   0   18.48    4.82   0
   7 -13   0   19.73    4.86   0
   7  13   0   19.82    4.08   0
   7  13   0   20.87    3.39   0
   7 -13   0   20.72    3.55   0
   7  13   0   21.66    4.70   0
  -7 -13   0   15.61    2.40   0
  -7  13   0   16.64    3.32   0
   9 -13   0    3.58    3.94   0
   9 -13   0    4.24    3.97   0
   9  13   0    3.28    2.26   0
   9 -13   0    3.95    3.39   0
   9 -13   0    4.34    3.40   0
   9  13   0    3.08    3.81   0
   9  13   0    7.76    3.07   0
  -9 -13   0    0.65    2.12   0
  11 -13   0   10.08    3.98   0
  11  13   0   11.10    3.26   0
 -11 -13   0    9.60    3.17   0
  11 -13   0   10.56    3.45   0
  11 -13   0   12.27    3.38   0
  11  13   0   14.69    3.24   0
  11  13   0   10.76    3.31   0
  11 -13   0   12.42    4.25   0
  13  13   0   17.51    3.28   0
  13  13   0   10.46    3.51   0
  13 -13   0    7.81    3.59   0
  13 -13   0   10.91    3.44   0
 -13 -13   0   12.41    3.31   0
  13 -13   0    9.34    4.02   0
  13  13   0    9.35    3.42   0
  13 -13   0    7.35    4.38   0
  15 -13   0   11.33    3.80   0
  15 -13   0   11.32    3.58   0
  15  13   0    9.98    3.23   0
  15  13   0   16.63    3.67   0
  15  13   0   14.63    3.68   0
  15 -13   0   17.50    4.49   0
  15 -13   0    9.93    3.53   0
 -15 -13   0   14.90    3.29   0
  17  13   0   18.36    4.81   0
 -17 -13   0   17.06    3.51   0
  17 -13   0   12.54    3.71   0
  17  13   0   17.90    3.51   0
  17 -13   0   13.90    4.80   0
  17 -13   0   18.76    4.79   0
  17  13   0   18.64    4.70   0
  17 -13   0   19.31    4.63   0
  19 -13   0   18.37    3.60   0
 -19 -13   0   21.05    3.71   0
  19  13   0   12.25    4.16   0
  19 -13   0   14.11    4.10   0
  19 -13   0   14.14    4.83   0
  19 -13   0   17.39    3.79   0
  19  13   0   20.07    4.11   0
  19  13   0   12.76    3.58   0
   0  14   0  652.41    6.84   0
   0 -14   0  657.74    6.88   0
   2  14   0 1982.27   10.33   0
  -2  14   0 1939.18   10.81   0
  -2 -14   0 2007.80   10.43   0
   2 -14   0 1891.86   10.84   0
  -4  14   0   65.38    3.85   0
   4  14   0   66.93    3.59   0
   4 -14   0   62.26    3.85   0
  -4 -14   0   56.99    3.59   0
   6  14   0   14.68    3.37   0
   6 -14   0   14.97    7.56   0
   6 -14   0   14.75    8.03   0
  -6  14   0   15.29    3.60   0
   6 -14   0   15.80    3.57   0
   6  14   0   13.78    4.98   0
   6  14   0   15.68    5.54   0
  -6 -14   0   12.16    3.27   0
   8  14   0  178.71    3.45   0
   8  14   0  179.47    6.34   0
   8 -14   0  168.91    4.96   0
  -8  14   0  184.42    4.72   0
   8  14   0  185.38    6.14   0
   8 -14   0  180.16    6.97   0
  -8 -14   0  177.97    4.18   0
   8 -14   0  172.68    7.30   0
  10  14   0  154.19    5.67   0
  10 -14   0  165.09    5.54   0
  10  14   0  152.17    3.29   0
  10 -14   0  152.39    5.80   0
 -10 -14   0  139.41    3.53   0
  10 -14   0  144.83    5.91   0
  10  14   0  168.07    5.64   0
  10 -14   0  148.81    4.98   0
  12  14   0  137.37    4.66   0
  12 -14   0  126.18    5.33   0
 -12 -14   0  143.47    4.14   0
  12  14   0  133.18    4.08   0
  12 -14   0  133.39    5.47   0
  12 -14   0  148.43    4.70   0
  12 -14   0  127.82    4.85   0
  12  14   0  138.49    4.69   0
 -14 -14   0  169.19    4.48   0
  14  14   0  179.22    5.94   0
  14 -14   0  158.38    6.26   0
  14  14   0  155.78    4.46   0
  14  14   0  184.47    5.34   0
  14 -14   0  159.75    6.06   0
  14 -14   0  167.10    5.37   0
  14 -14   0  184.31    5.86   0
  16 -14   0   89.29    4.50   0
  16  14   0   78.58    3.98   0
  16  14   0   79.62    4.53   0
  16 -14   0   72.06    4.50   0
  16 -14   0   78.82    4.63   0
  16 -14   0   75.22    4.64   0
 -16 -14   0   75.99    3.20   0
  16  14   0   98.59    4.60   0
  18  14   0    6.88    4.01   0
  18 -14   0    4.00    4.64   0
  18 -14   0    5.42    4.76   0
  18 -14   0    5.24    3.60   0
  18  14   0    4.71    4.01   0
 -18 -14   0    5.63    2.58   0
  18  14   0    1.71    3.61   0
  18 -14   0    3.62    3.75   0
   1 -15   0  979.99    8.25   0
  -1  15   0 1039.47    8.39   0
  -1 -15   0  991.91    7.66   0
   1  15   0 1087.80    8.30   0
  -3  15   0   -0.81    3.50   0
   3 -15   0    0.34    3.35   0
   3  15   0    5.57    3.40   0
  -3 -15   0    1.81    3.38   0
   5 -15   0  104.78    4.20   0
  -5 -15   0  108.05    3.96   0
   5  15   0  105.20    3.16   0
  -5  15   0  104.46    4.30   0
   7  15   0    5.13    5.36   0
   7  15   0    8.70    2.44   0
  -7 -15   0   11.00    3.41   0
   7 -15   0    8.24    3.72   0
  -7  15   0    8.19    3.84   0
   7 -15   0    7.05    7.14   0
   7  15   0    8.03    4.79   0
   7 -15   0    7.33    7.65   0
   9 -15   0  153.55    4.70   0
   9  15   0  123.57    4.04   0
   9 -15   0  126.97    4.61   0
  -9 -15   0  121.53    4.20   0
   9 -15   0  126.75    6.36   0
   9 -15   0  123.61    6.68   0
   9  15   0  136.74    5.67   0
   9  15   0  128.98    5.65   0
  11 -15   0   29.87    3.76   0
  11  15   0   25.20    4.25   0
 -11 -15   0   25.07    3.27   0
  11 -15   0   20.80    4.30   0
  11 -15   0   22.62    3.80   0
  11  15   0   21.93    3.32   0
  11 -15   0   24.57    4.34   0
  11  15   0   25.19    4.35   0
  13 -15   0   51.49    4.02   0
  13  15   0   50.40    4.73   0
  13 -15   0   46.68    4.80   0
 -13 -15   0   47.84    3.68   0
  13 -15   0   38.29    4.83   0
  13  15   0   42.77    3.68   0
  13 -15   0   41.53    4.65   0
  13  15   0   42.95    4.66   0
  15  15   0   36.15    2.80   0
 -15 -15   0   48.10    3.75   0
  15 -15   0   36.21    4.83   0
  15 -15   0   48.98    4.08   0
  15 -15   0   39.74    5.06   0
  15  15   0   44.82    4.16   0
  15  15   0   49.62    4.03   0
  15 -15   0   42.06    4.24   0
  17  15   0   21.91    5.08   0
  17  15   0   26.79    2.69   0
  17 -15   0   27.34    4.89   0
  17  15   0   33.35    4.16   0
  17 -15   0   29.79    4.09   0
 -17 -15   0   32.59    3.81   0
  17 -15   0   25.17    4.98   0
  17 -15   0   27.94    4.20   0
   0  16   0  509.12    6.34   0
   0 -16   0  492.57    5.70   0
   2 -16   0  183.51    4.73   0
  -2 -16   0  183.52    4.57   0
   2  16   0  186.64    4.59   0
  -2  16   0  168.80    4.66   0
  -4 -16   0   86.08    3.94   0
  -4  16   0   93.08    4.21   0
   4  16   0   82.63    3.85   0
   4 -16   0   86.70    4.12   0
  -6  16   0  109.25    4.36   0
  -6 -16   0  103.04    4.16   0
   6  16   0   99.92    3.15   0
   6 -16   0  104.23    4.30   0
   8 -16   0    7.57    3.59   0
   8  16   0    7.58    5.02   0
  -8  16   0    3.35    3.59   0
  -8 -16   0    7.21    3.44   0
   8 -16   0    6.54    7.68   0
   8  16   0    5.52    5.35   0
   8 -16   0    5.72    8.06   0
   8  16   0    9.13    3.40   0
  10  16   0   55.87    3.60   0
  10  16   0   55.83    5.27   0
  10 -16   0   57.72    4.28   0
  10  16   0   58.85    5.17   0
  10 -16   0   51.54    4.24   0
 -10 -16   0   53.21    3.65   0
  10 -16   0   55.30    5.83   0
  10 -16   0   52.23    6.16   0
  12  16   0    7.56    4.35   0
  12  16   0    4.44    4.33   0
  12  16   0    8.53    3.34   0
  12 -16   0    7.72    4.59   0
 -12 -16   0    7.28    3.43   0
  12 -16   0    5.37    4.44   0
  12 -16   0    3.78    3.56   0
  12 -16   0    6.31    4.32   0
  14  16   0   25.83    4.86   0
  14  16   0   21.48    4.70   0
  14 -16   0   21.41    4.69   0
  14  16   0   20.97    3.60   0
  14 -16   0   25.11    3.96   0
  14 -16   0   22.66    4.11   0
  14 -16   0   25.24    3.81   0
 -14 -16   0   25.03    3.76   0
  16 -16   0    5.63    3.91   0
 -16 -16   0    7.33    3.59   0
  16 -16   0    5.12    3.96   0
  16  16   0    8.89    3.59   0
  16  16   0    6.79    4.07   0
  16  16   0    8.39    4.00   0
  16 -16   0    4.42    4.80   0
  16 -16   0    9.71    4.15   0
  -1 -17   0    3.35    3.30   0
   1  17   0    1.25    3.40   0
   1 -17   0    1.36    3.32   0
  -1  17   0    0.02    3.34   0
   3 -17   0  104.95    4.25   0
   3  17   0  113.05    4.11   0
  -3  17   0  107.79    4.44   0
  -3 -17   0   98.30    4.33   0
  -5 -17   0  133.61    4.46   0
   5  17   0  134.69    3.55   0
   5 -17   0  134.59    5.32   0
  -5  17   0  137.44    4.77   0
  -7 -17   0  123.77    4.27   0
  -7  17   0  130.50    4.80   0
   7 -17   0  120.09    4.75   0
   7  17   0  127.47    4.41   0
  -9 -17   0    4.49    3.41   0
   9  17   0    3.92    5.14   0
   9  17   0    4.84    5.77   0
   9 -17   0    5.42    3.62   0
   9  17   0    5.38    3.28   0
  11  17   0   57.72    5.91   0
 -11 -17   0   57.25    3.84   0
  11  17   0   59.83    5.36   0
  11 -17   0   59.02    4.90   0
  11  17   0   54.46    3.72   0
  11 -17   0   45.49    4.19   0
  11 -17   0   56.36    5.95   0
  11 -17   0   48.13    6.23   0
  13 -17   0    7.45    4.64   0
  13  17   0    6.36    4.48   0
 -13 -17   0    5.85    3.56   0
  13 -17   0    9.21    5.49   0
  13  17   0    6.68    3.49   0
  13 -17   0    7.21    3.86   0
  13 -17   0    4.93    3.87   0
  13  17   0    9.60    4.46   0
  15 -17   0   17.27    5.19   0
 -15 -17   0   24.07    3.73   0
  15  17   0   30.73    3.73   0
  15  17   0   27.26    4.92   0
  15 -17   0   19.24    4.88   0
  15 -17   0   32.26    4.26   0
  15  17   0   24.20    4.16   0
  15 -17   0   23.30    5.04   0
   0  18   0   32.72    3.75   0
   0 -18   0   30.32    3.62   0
   2 -18   0   64.55    4.10   0
  -2  18   0   62.94    4.24   0
  -2 -18   0   58.22    4.06   0
   2  18   0   66.06    4.10   0
  -4 -18   0  100.83    4.32   0
   4  18   0  102.76    4.34   0
  -4  18   0   99.14    4.63   0
   4 -18   0   90.86    4.50   0
  -6  18   0   -0.65    3.68   0
   6  18   0    3.96    3.49   0
  -6 -18   0    2.47    3.47   0
   6 -18   0    4.19    3.43   0
  -8  18   0   68.56    4.65   0
  -8 -18   0   63.82    4.14   0
   8 -18   0   66.34    5.22   0
   8  18   0   67.38    4.13   0
  10  18   0   27.91    2.72   0
  10  18   0   27.15    6.72   0
 -10 -18   0   24.85    3.78   0
  10 -18   0   22.50    4.05   0
  10 -18   0   19.24    4.03   0
  10  18   0   25.77    6.67   0
  12  18   0    1.20    5.36   0
  12 -18   0    2.05    5.76   0
  12  18   0    1.52    4.69   0
  12  18   0    4.27    3.62   0
 -12 -18   0    0.01    3.53   0
  12 -18   0    2.94    3.81   0
  12 -18   0    1.47    6.24   0
  12 -18   0   -0.66    4.61   0
  14 -18   0   38.15    6.46   0
 -14 -18   0   44.84    4.11   0
  14  18   0   41.95    5.49   0
  14  18   0   40.93    5.53   0
  14 -18   0   40.92    5.56   0
  14 -18   0   39.56    4.45   0
  14  18   0   40.16    4.12   0
  14 -18   0   36.86    5.17   0
  -1 -19   0   47.23    3.92   0
   1  19   0   42.28    3.19   0
  -1  19   0   46.77    4.24   0
   1 -19   0   47.10    3.90   0
  -3 -19   0   45.05    3.10   0
   3  19   0   43.66    3.98   0
   3 -19   0   35.83    4.06   0
  -3  19   0   52.76    4.13   0
   5  19   0   51.31    3.24   0
  -5  19   0   48.79    4.29   0
  -5 -19   0   50.49    4.04   0
   5 -19   0   61.28    4.28   0
   7 -19   0    5.62    3.75   0
  -7 -19   0   -0.41    3.70   0
   7  19   0    9.95    3.68   0
  -7  19   0    4.29    3.86   0
   9 -19   0    3.75    3.82   0
   9  19   0    5.57    3.55   0
  -9 -19   0    3.37    3.54   0
  11  19   0    1.71    6.05   0
  11 -19   0    3.54    3.84   0
  11 -19   0    4.91    3.94   0
 -11 -19   0    2.32    2.58   0
  11  19   0    2.27    6.12   0
  11  19   0    2.17    2.67   0
   0  20   0   44.88    4.10   0
   0 -20   0   40.05    4.04   0
   2 -20   0   32.91    4.06   0
   2  20   0   31.72    4.08   0
  -2 -20   0   33.26    4.04   0
  -2  20   0   31.21    4.14   0
  -4 -20   0   27.28    2.90   0
   4 -20   0   25.83    4.08   0
  -4  20   0   25.44    4.24   0
   4  20   0   26.81    3.97   0
   6  20   0    8.98    3.80   0
  -6  20   0    8.85    4.05   0
  -6 -20   0    9.40    3.76   0
   6 -20   0    5.30    3.83   0
  -8  20   0   21.58    4.31   0
  -8 -20   0   10.82    3.96   0
   8  20   0   20.92    2.79   0
   8 -20   0   14.13    4.23   0
  10 -20   0    2.31    3.97   0
  10  20   0    1.95    3.86   0
  10 -20   0    6.15    3.96   0
 -10 -20   0    3.37    3.80   0
  -1  21   0   12.10    4.18   0
  -1 -21   0   10.47    3.64   0
   1  21   0    4.84    3.88   0
   1 -21   0    8.16    4.00   0
  -3 -21   0   38.79    4.20   0
   3  21   0   33.88    4.22   0
  -3  21   0   29.98    4.40   0
   3 -21   0   26.32    4.15   0
  -5  21   0   14.10    4.20   0
   5  21   0   17.68    3.93   0
   5 -21   0   11.03    4.16   0
  -5 -21   0   15.15    4.18   0
   7  21   0   95.74    4.78   0
  -7 -21   0   68.79    4.70   0
  -7  21   0   84.06    5.19   0
   7 -21   0   69.32    5.94   0
  24   0  -1    0.25    3.55   0
  24   0  -1    3.74    3.56   0
  24   0  -1    2.89    3.57   0
 -24   0   1    2.92    3.59   0
 -22   0   1    1.89    3.16   0
  22   0  -1    1.70    2.45   0
  22   0  -1    3.57    3.33   0
  22   0  -1    4.42    3.47   0
  20   0  -1    1.85    3.10   0
  20   0  -1    2.85    3.17   0
 -20   0   1    1.36    3.11   0
  20   0  -1    0.63    3.09   0
  18   0  -1    4.86    3.13   0
  18   0  -1    3.25    3.30   0
 -18   0   1   -1.66    3.24   0
  18   0  -1   -0.39    3.06   0
  16   0  -1   -0.59    2.23   0
 -16   0   1    1.83    3.09   0
  16   0  -1    2.47    3.05   0
  16   0  -1    5.57    3.17   0
  14   0  -1    4.07    3.10   0
 -14   0   1    2.03    2.25   0
  14   0  -1    2.65    2.96   0
  14   0  -1    2.11    2.95   0
 -12   0   1    0.50    3.04   0
  12   0  -1    1.77    3.09   0
  12   0  -1    0.58    2.98   0
  12   0  -1    0.88    3.05   0
  10   0  -1    1.60    2.09   0
  10   0  -1    0.21    3.11   0
 -10   0   1    2.19    2.87   0
  10   0  -1    2.70    2.85   0
   8   0  -1    3.32    2.91   0
  -8   0   1    1.14    2.19   0
   8   0  -1    2.23    2.13   0
   8   0  -1    1.98    3.13   0
  -6   0   1    1.71    3.10   0
   6   0  -1    6.41    3.17   0
  -6   0   1    0.52    3.16   0
   6   0  -1    2.93    3.34   0
  -4   0   1    3.37    3.87   0
   4   0  -1    2.78    3.84   0
  -4   0   1    3.89    3.80   0
   4   0  -1    2.94    4.01   0
   2   0  -1    3.12    4.22   0
  -2   0   1    3.81    4.41   0
  -2   0   1    1.16    2.92   0
   2   0  -1    0.87    3.04   0
   0   0  -1    3.31    2.90   0
  -2   0  -1   17.70    5.28   0
   2   0   1   17.27    3.62   0
   2   0   1   24.57    4.86   0
  -2   0  -1   15.81    3.43   0
   4   0   1    2.06    4.01   0
  -4   0  -1    1.14    3.78   0
  -4   0  -1    0.91    3.68   0
   4   0   1    1.33    2.75   0
   6   0   1   -0.37    2.29   0
  -6   0  -1    0.78    3.44   0
   6   0   1    1.03    4.48   0
  -6   0  -1    0.45    3.06   0
   8   0   1    1.93    2.06   0
  -8   0  -1    7.15    2.96   0
  -8   0  -1    1.63    3.20   0
   8   0   1    5.60    3.33   0
 -10   0  -1    3.62    3.03   0
  10   0   1   11.80    3.08   0
  10   0   1   -0.48    3.12   0
  12   0   1    2.28    3.32   0
 -12   0  -1    5.68    3.21   0
  12   0   1    1.13    2.17   0
  12   0   1   -0.79    2.18   0
 -14   0  -1    2.53    3.14   0
  14   0   1    0.90    2.09   0
  14   0   1    3.22    2.93   0
  14   0   1   -0.57    4.04   0
  16   0   1    1.50    3.29   0
  16   0   1    2.10    3.07   0
  16   0   1    1.37    3.02   0
 -16   0  -1    1.91    3.07   0
  18   0   1    2.21    3.29   0
  18   0   1    1.58    2.95   0
 -18   0  -1    0.40    3.25   0
  18   0   1    0.58    3.03   0
  20   0   1   -1.47    2.21   0
 -20   0  -1   -0.48    3.50   0
  20   0   1    2.23    2.24   0
  20   0   1    5.55    3.54   0
  22   0   1   -1.06    3.25   0
  22   0   1   -0.18    2.47   0
  22   0   1    1.03    3.44   0
 -22   0  -1   -1.76    3.25   0
  24   0   1    2.07    2.37   0
 -24   0  -1   -0.78    3.69   0
  24   0   1    3.44    3.78   0
  24   0   1   -3.37    3.52   0
  25  -1  -1   14.25    3.77   0
 -25  -1   1    9.65    3.81   0
  25  -1  -1   11.57    3.74   0
  25   1  -1   14.48    3.70   0
  25   1  -1    6.46    3.69   0
  25  -1  -1   16.97    3.99   0
 -25   1   1    7.42    3.91   0
  25   1  -1   15.14    3.67   0
  23   1  -1   29.71    3.80   0
  23  -1  -1   25.79    3.64   0
  23   1  -1   21.42    3.64   0
  23  -1  -1   30.18    3.50   0
 -23  -1   1   36.05    3.82   0
  23  -1  -1   33.94    3.82   0
 -23   1   1   27.70    3.90   0
  23   1  -1   25.55    3.70   0
  21  -1  -1   95.23    4.03   0
  21  -1  -1   80.42    3.96   0
 -21  -1   1  104.95    4.04   0
  21  -1  -1  107.90    4.11   0
  21   1  -1   94.92    3.82   0
  21   1  -1  106.06    4.09   0
 -21   1   1  109.22    4.24   0
  21   1  -1   99.85    3.90   0
  19  -1  -1   84.74    3.94   0
 -19  -1   1  105.62    3.87   0
  19  -1  -1   97.18    3.97   0
 -19   1   1  110.37    3.94   0
  19   1  -1  106.28    3.95   0
  19   1  -1  103.89    3.94   0
  19  -1  -1  112.85    4.06   0
  19   1  -1   91.58    3.81   0
  17  -1  -1  611.71    6.04   0
  17   1  -1  514.72    5.32   0
  17  -1  -1  507.38    5.78   0
 -17   1   1  627.20    6.14   0
  17   1  -1  620.19    5.80   0
  17   1  -1  598.32    6.08   0
  17  -1  -1  614.28    5.98   0
 -17  -1   1  600.51    6.05   0
  15   1  -1    6.56    3.02   0
  15  -1  -1    3.30    3.02   0
  15   1  -1    3.24    3.19   0
  15  -1  -1   -0.79    3.06   0
  15  -1  -1    2.75    3.35   0
 -15  -1   1    3.27    3.16   0
 -15   1   1   -0.46    3.30   0
  15   1  -1   -0.25    2.99   0
  13   1  -1  203.81    4.14   0
  13  -1  -1  230.63    4.29   0
  13   1  -1  231.78    4.50   0
 -13   1   1  235.56    4.62   0
  13   1  -1  225.82    3.78   0
  13  -1  -1  230.48    4.65   0
 -13  -1   1  235.09    4.45   0
  13  -1  -1  217.27    4.10   0
  11   1  -1  411.61    4.91   0
  11  -1  -1  421.87    5.47   0
 -11   1   1  432.65    5.80   0
  11   1  -1  386.74    5.32   0
  11  -1  -1  394.62    5.31   0
  11  -1  -1  413.70    5.71   0
 -11  -1   1  422.15    5.34   0
  11   1  -1  429.60    5.51   0
  -9   1   1   16.20    3.09   0
  -9  -1   1   14.73    2.95   0
   9   1  -1   15.01    3.04   0
   9   1  -1   18.02    3.13   0
   9  -1  -1   17.47    3.16   0
   9   1  -1   15.78    3.08   0
   9  -1  -1   16.43    2.30   0
   9  -1  -1   17.25    2.27   0
  -7  -1   1   21.34    2.50   0
  -7   1   1   22.89    3.46   0
   7   1  -1   20.46    3.33   0
   7  -1  -1   20.09    3.14   0
   7   1  -1   22.76    2.33   0
   7  -1  -1   19.48    3.37   0
  -5   1   1 1205.88   10.77   0
   5   1  -1 1197.49   10.52   0
  -5  -1   1 1207.68   10.92   0
   5  -1  -1 1180.63   10.93   0
   5  -1  -1 1199.08   10.90   0
   5   1  -1 1144.12   10.71   0
  -5   1   1 1226.62   11.26   0
  -5  -1   1 1178.19   10.33   0
  -3  -1   1 4765.81   25.77   0
  -3   1   1 4668.87   25.95   0
   3   1  -1 4703.48   24.60   0
  -3   1   1 4901.16   26.38   0
   3   1  -1 4637.71   25.85   0
   3  -1  -1 4681.07   26.14   0
   3  -1  -1 4866.58   26.28   0
  -3  -1   1 4711.30   25.04   0
  -1   1   1 4055.85   34.13   0
  -1  -1   1 4091.74   34.18   0
   1  -1  -1 4012.26   34.19   0
   1   1  -1 3989.46   34.16   0
  -1  -1   1 4038.45   32.21   0
   1  -1  -1 3812.89   31.02   0
   1   1  -1 4154.94   32.27   0
   1   1   1 4073.00   33.29   0
   1   1   1 3980.82   32.35   0
  -1  -1  -1 3900.28   31.90   0
  -1   1  -1 4019.05   34.10   0
   1  -1   1 3992.19   34.16   0
  -1  -1  -1 4099.70   33.30   0
   3  -1   1  601.94    9.82   0
  -3  -1  -1  629.69    9.89   0
  -3   1  -1  589.11   13.59   0
  -3   1  -1  621.34    9.45   0
  -3  -1  -1  587.68   10.17   0
   3  -1   1  596.06   13.65   0
   3   1   1  598.60    9.80   0
   3   1   1  600.62   10.17   0
   7   1   1  894.49    7.91   0
   7  -1   1  840.77    9.61   0
  -7   1  -1  824.05    9.77   0
  -7  -1  -1  907.51    7.89   0
  -7  -1  -1  815.09    8.82   0
   7  -1   1  882.38    7.96   0
   7   1   1  853.03    8.82   0
  -7   1  -1  863.19    7.82   0
  -9   1  -1 4202.43   15.07   0
  -9  -1  -1 4178.20   15.03   0
   9   1   1 4179.94   15.23   0
  -9  -1  -1 4090.00   16.44   0
   9   1   1 4206.32   16.79   0
   9  -1   1 4172.32   17.84   0
   9  -1   1 4184.72   15.41   0
  -9   1  -1 4126.87   17.75   0
  11   1   1 1510.99    9.83   0
  11  -1   1 1478.37   10.25   0
 -11   1  -1 1474.64   10.14   0
  11   1   1 1519.01    9.06   0
  11  -1   1 1518.76    8.98   0
 -11  -1  -1 1477.59    9.76   0
 -13   1  -1   13.85    3.31   0
  13   1   1   12.51    2.93   0
  13  -1   1   12.95    3.42   0
  13   1   1   12.05    2.95   0
  13  -1   1   13.31    2.92   0
  13  -1   1   10.18    2.90   0
 -13  -1  -1   11.65    3.23   0
  13   1   1   12.36    3.42   0
  15   1   1   42.10    3.55   0
  15  -1   1   37.90    3.49   0
  15   1   1   38.59    3.17   0
  15  -1   1   35.67    3.29   0
 -15   1  -1   41.29    3.29   0
  15  -1   1   35.23    2.51   0
  15   1   1   35.04    3.12   0
 -15  -1  -1   32.62    3.43   0
  17   1   1   17.82    2.31   0
  17   1   1   21.73    3.41   0
  17  -1   1   23.28    4.20   0
  17  -1   1   20.52    3.12   0
 -17   1  -1   20.65    3.93   0
  17  -1   1   15.39    3.13   0
 -17  -1  -1   22.78    3.23   0
  17   1   1   21.88    3.25   0
  19  -1   1  630.89    6.62   0
  19   1   1  792.75    7.15   0
  19   1   1  626.52    6.55   0
  19   1   1  697.04    6.83   0
 -19   1  -1  835.35    7.31   0
 -19  -1  -1  788.34    7.20   0
  19  -1   1  677.42    6.82   0
  19  -1   1  799.42    7.43   0
  21  -1   1  104.69    3.51   0
  21   1   1  131.81    4.37   0
 -21  -1  -1  125.44    4.18   0
  21  -1   1  109.34    4.06   0
  21   1   1   96.22    3.91   0
  21   1   1   97.33    3.27   0
 -21   1  -1  129.07    4.42   0
  21  -1   1  136.11    4.53   0
  23  -1   1    7.83    2.49   0
  23  -1   1   22.31    3.74   0
 -23  -1  -1   17.62    3.57   0
 -23   1  -1   14.70    4.51   0
  23   1   1   18.34    3.75   0
  23   1   1   10.43    2.62   0
  23   1   1   11.34    3.52   0
  23  -1   1   12.89    2.59   0
 -25  -1  -1   28.37    4.01   0
  25   1   1   21.28    2.86   0
  25   1   1   23.69    4.07   0
  25  -1   1   24.47    2.91   0
  25   1   1   26.75    3.87   0
 -25   1  -1   28.02    4.19   0
  25  -1   1   33.91    4.41   0
  25  -1   1   25.95    3.94   0
  24  -2  -1   67.79    4.44   0
 -24   2   1   77.05    4.56   0
  24   2  -1   87.42    4.30   0
  24  -2  -1   51.92    4.03   0
  24  -2  -1   73.27    4.14   0
  24   2  -1   64.44    4.02   0
 -24  -2   1   72.26    4.24   0
  24   2  -1   59.78    4.06   0
 -22  -2   1    1.12    3.36   0
 -22   2   1   -0.74    3.49   0
  22  -2  -1    0.79    3.37   0
  22  -2  -1    1.90    3.59   0
  22   2  -1    3.21    3.34   0
  22  -2  -1    2.32    3.25   0
  22   2  -1    5.29    3.47   0
  22   2  -1   -0.31    3.20   0
 -20   2   1  270.33    4.96   0
  20  -2  -1  216.74    4.00   0
  20   2  -1  269.36    4.87   0
  20   2  -1  209.09    4.70   0
  20   2  -1  287.71    4.69   0
  20  -2  -1  269.65    4.95   0
  20  -2  -1  293.38    4.71   0
 -20  -2   1  261.57    4.79   0
  18  -2  -1  185.86    4.10   0
  18   2  -1  199.79    4.27   0
  18   2  -1  171.26    3.41   0
 -18   2   1  215.29    3.95   0
  18  -2  -1  201.86    3.65   0
 -18  -2   1  205.08    4.39   0
  18   2  -1  222.16    4.31   0
  18  -2  -1  220.07    4.50   0
  16  -2  -1  251.61    4.77   0
  16   2  -1  268.03    4.59   0
 -16   2   1  268.55    4.66   0
  16  -2  -1  216.42    4.41   0
  16   2  -1  229.70    4.43   0
  16  -2  -1  256.10    4.67   0
  16   2  -1  264.43    4.65   0
 -16  -2   1  264.51    4.61   0
  14   2  -1  187.21    4.08   0
 -14   2   1  191.98    4.38   0
  14   2  -1  191.26    4.09   0
  14  -2  -1  182.12    4.41   0
  14   2  -1  159.29    3.38   0
  14  -2  -1  184.77    3.97   0
 -14  -2   1  182.23    4.04   0
  14  -2  -1  199.06    4.03   0
  12   2  -1  696.16    6.51   0
 -12   2   1  819.91    7.27   0
  12   2  -1  783.20    6.75   0
  12   2  -1  808.17    6.87   0
 -12  -2   1  808.18    6.78   0
  12  -2  -1  714.23    6.31   0
  12  -2  -1  798.95    7.20   0
  12  -2  -1  825.82    6.66   0
  10  -2  -1  108.98    3.68   0
  10  -2  -1  115.57    4.03   0
  10   2  -1  116.44    3.98   0
 -10   2   1  121.33    4.09   0
  10   2  -1  111.46    3.20   0
  10  -2  -1  121.75    3.85   0
 -10  -2   1  119.41    3.96   0
  10   2  -1  122.72    3.91   0
   8   2  -1  126.31    3.47   0
   8  -2  -1  144.16    4.36   0
  -8  -2   1  136.09    4.10   0
  -8   2   1  140.27    4.33   0
   8  -2  -1  122.46    4.04   0
   8   2  -1  135.82    4.12   0
   8  -2  -1  141.88    4.23   0
   8   2  -1  142.95    4.19   0
  -6   2   1 1610.98   11.47   0
  -6   2   1 1710.61   12.28   0
   6  -2  -1 1550.95   11.61   0
  -6  -2   1 1621.89   10.97   0
   6   2  -1 1531.37   11.41   0
   6  -2  -1 1668.48   12.04   0
   6   2  -1 1597.39   10.85   0
  -4   2   1  126.76    5.19   0
  -4   2   1  145.46    5.42   0
   4  -2  -1  131.91    5.35   0
  -4  -2   1  128.94    5.36   0
   4   2  -1  126.35    4.53   0
   4   2  -1  126.92    5.26   0
   4  -2  -1  139.24    5.41   0
  -4  -2   1  131.95    5.18   0
   2  -2  -1 6005.43   30.72   0
   2   2  -1 6319.66   34.63   0
   2   2  -1 6438.87   30.23   0
   2  -2  -1 6417.33   34.86   0
  -2  -2   1 6502.35   34.69   0
  -2  -2   1 6451.26   30.36   0
  -2   2   1 6382.31   34.88   0
   0   2   1 6537.84   34.83   0
   0   2  -1 6417.90   40.30   0
   0  -2  -1 6450.76   34.98   0
   0   2  -1 6363.05   47.98   0
   0  -2   1 6411.21   40.27   0
   0   2   1 6521.83   45.96   0
   2   2   1  134.95    6.02   0
   2   2   1  144.48    6.20   0
   2  -2   1  140.21    9.40   0
  -2   2  -1  132.14    8.91   0
   2  -2   1  145.73    6.31   0
  -2  -2  -1  144.32    6.19   0
  -2  -2  -1  136.24    6.04   0
  -2   2  -1  145.98    6.27   0
   4   2   1 2539.57   16.44   0
  -4  -2  -1 2556.62   16.57   0
   4  -2   1 2633.22   22.82   0
  -4  -2  -1 2670.62   16.97   0
  -4   2  -1 2690.17   23.40   0
  -4   2  -1 2735.57   17.03   0
   4   2   1 2634.64   16.78   0
   4  -2   1 2634.79   17.25   0
   6   2   1  680.98    7.85   0
  -6   2  -1  692.29    7.77   0
   6  -2   1  685.02    9.86   0
  -6  -2  -1  653.39    8.04   0
   6  -2   1  688.16    8.00   0
  -6   2  -1  685.52    9.51   0
  -6  -2  -1  702.38    7.78   0
   6   2   1  678.22    8.06   0
   8  -2   1 7109.80   20.62   0
   8   2   1 6803.80   21.22   0
  -8   2  -1 6996.18   24.73   0
  -8  -2  -1 6783.77   20.93   0
  -8  -2  -1 7010.74   20.02   0
  -8   2  -1 7165.61   20.35   0
   8   2   1 6772.01   20.43   0
  10  -2   1   49.69    3.32   0
 -10  -2  -1   42.26    3.57   0
  10  -2   1   49.89    4.17   0
  10   2   1   45.86    3.54   0
 -10   2  -1   45.98    3.52   0
  10   2   1   47.54    3.37   0
  12  -2   1 2995.77   11.91   0
  12  -2   1 2657.07   11.65   0
 -12  -2  -1 2922.35   12.51   0
  12  -2   1 2938.88   14.22   0
  12   2   1 2940.95   12.59   0
  12   2   1 2678.41   11.63   0
  12   2   1 3079.36   11.96   0
 -12   2  -1 2997.03   13.89   0
 -14   2  -1   28.49    3.40   0
 -14  -2  -1   31.84    3.30   0
  14  -2   1   27.14    2.91   0
  14  -2   1   29.14    3.02   0
  14   2   1   28.73    3.45   0
  14   2   1   31.16    3.12   0
  14  -2   1   30.63    3.43   0
  14   2   1   27.27    3.11   0
 -16   2  -1   28.74    3.47   0
  16   2   1   26.32    3.21   0
  16   2   1   20.92    2.32   0
  16  -2   1   23.38    3.15   0
  16  -2   1   23.59    2.39   0
  16   2   1   25.66    3.38   0
 -16  -2  -1   23.52    3.17   0
  16  -2   1   27.68    4.21   0
  18   2   1  800.62    6.59   0
  18  -2   1  837.61    7.72   0
  18  -2   1  835.53    6.55   0
 -18  -2  -1  833.62    6.90   0
  18  -2   1  666.27    5.83   0
  18   2   1  783.11    6.96   0
  18   2   1  698.20    6.11   0
 -18   2  -1  823.12    7.64   0
 -20   2  -1  294.78    5.14   0
  20  -2   1  297.64    5.15   0
  20  -2   1  239.06    4.70   0
 -20  -2  -1  271.71    4.96   0
  20   2   1  255.11    4.85   0
  20  -2   1  247.16    4.56   0
  20   2   1  278.05    5.08   0
  20   2   1  212.97    4.71   0
  22  -2   1   88.87    4.21   0
  22   2   1  114.82    4.39   0
  22  -2   1  121.28    4.69   0
  22   2   1   88.60    4.07   0
  22   2   1   95.43    4.10   0
  22  -2   1   78.30    3.34   0
 -22   2  -1  113.41    4.55   0
 -22  -2  -1  117.73    4.26   0
 -24   2  -1    6.07    3.80   0
  24   2   1   10.19    3.37   0
  24   2   1    9.96    3.63   0
  24  -2   1    2.37    3.54   0
  24  -2   1    2.59    4.69   0
 -24  -2  -1   10.19    3.81   0
  24   2   1    4.65    3.55   0
  24  -2   1   10.22    3.57   0
  25   3  -1    2.83    3.68   0
 -25  -3   1   -3.31    3.73   0
  25  -3  -1    1.22    3.83   0
  25   3  -1    0.10    3.60   0
  25  -3  -1    0.22    3.72   0
  25  -3  -1    5.14    3.72   0
  25   3  -1   -0.57    2.65   0
 -25   3   1    0.46    3.71   0
 -23   3   1    8.93    3.67   0
  23  -3  -1    7.51    3.68   0
  23   3  -1    9.74    3.55   0
  23   3  -1    1.47    3.43   0
  23  -3  -1    4.50    3.47   0
  23  -3  -1    6.65    3.56   0
 -23  -3   1   10.87    3.57   0
  23   3  -1   10.75    3.55   0
 -21   3   1    5.75    3.46   0
  21  -3  -1   10.52    3.43   0
  21  -3  -1    5.81    3.22   0
  21   3  -1    3.34    3.25   0
  21   3  -1    8.33    3.49   0
  21   3  -1    3.34    3.15   0
 -21  -3   1    7.60    3.44   0
  21  -3  -1    1.35    3.22   0
  19  -3  -1  259.79    4.98   0
  19  -3  -1  218.22    4.67   0
  19   3  -1  231.85    4.59   0
  19  -3  -1  261.93    4.90   0
  19   3  -1  212.25    4.57   0
 -19  -3   1  245.57    4.70   0
  19   3  -1  263.90    4.65   0
 -19   3   1  251.01    4.95   0
  17  -3  -1   13.34    3.12   0
 -17  -3   1    9.15    2.37   0
  17  -3  -1   11.91    3.30   0
  17   3  -1    7.41    3.18   0
  17   3  -1   13.61    3.36   0
  17   3  -1   14.54    3.29   0
 -17   3   1   12.08    3.33   0
  17  -3  -1   11.21    2.41   0
  15  -3  -1    4.98    3.11   0
  15   3  -1    0.57    2.98   0
 -15  -3   1    0.56    3.02   0
 -15   3   1    7.22    3.19   0
  15  -3  -1    3.39    3.20   0
  15  -3  -1    1.69    2.98   0
  15   3  -1    2.32    2.11   0
  15   3  -1    3.99    2.16   0
  13  -3  -1  157.02    4.35   0
  13  -3  -1  141.64    3.88   0
 -13  -3   1  144.68    4.04   0
  13   3  -1  130.44    3.71   0
  13   3  -1  149.34    3.26   0
 -13   3   1  157.29    4.29   0
  13   3  -1  157.78    3.98   0
  13  -3  -1  167.64    4.02   0
  11   3  -1  142.06    3.84   0
  11  -3  -1  163.14    4.41   0
 -11   3   1  163.81    4.37   0
  11  -3  -1  174.26    4.15   0
  11  -3  -1  158.56    4.05   0
 -11  -3   1  160.09    4.07   0
  11   3  -1  174.80    3.47   0
  11   3  -1  160.88    4.16   0
   9  -3  -1  361.64    5.72   0
   9   3  -1  370.78    5.26   0
  -9   3   1  379.28    5.71   0
   9  -3  -1  348.37    5.28   0
   9   3  -1  357.17    5.11   0
   9  -3  -1  376.14    5.60   0
  -9  -3   1  344.30    5.07   0
   9   3  -1  342.97    5.20   0
   7   3  -1    2.13    2.87   0
  -7  -3   1    3.61    3.01   0
   7  -3  -1    1.70    3.17   0
   7   3  -1    2.67    3.15   0
   7   3  -1    2.69    2.08   0
  -7   3   1    2.52    3.25   0
   7  -3  -1    2.06    3.32   0
   5   3  -1 7679.42   23.56   0
  -5  -3   1 7488.37   25.42   0
   5  -3  -1 7461.57   26.41   0
  -5   3   1 7995.09   27.11   0
  -5  -3   1 7583.24   23.30   0
  -5   3   1 7449.12   25.87   0
   5   3  -1 7386.05   25.84   0
  -3  -3   1 1296.01   11.83   0
   3  -3  -1 1299.13   14.37   0
   3   3  -1 1332.97   13.94   0
  -3   3   1 1326.10   13.92   0
   3   3  -1 1288.03   11.79   0
  -3  -3   1 1339.59   13.81   0
   3  -3  -1 1210.00   12.60   0
   1  -3  -1 1446.67   14.84   0
   1   3  -1 1451.97   20.61   0
  -1  -3   1 1418.27   14.22   0
   1   3  -1 1443.00   14.28   0
  -1   3   1 1443.64   14.74   0
  -1  -3   1 1469.88   20.62   0
   1  -3  -1 1431.31   20.59   0
  -1   3   1 1472.76   20.38   0
  -1  -3  -1 1504.91   19.77   0
   1  -3   1 1450.41   21.21   0
   1  -3   1 1434.90   17.54   0
  -1   3  -1 1482.04   21.08   0
   1   3   1 1474.42   19.73   0
  -1  -3  -1 1425.70   13.76   0
   1   3   1 1435.00   13.63   0
  -1   3  -1 1423.44   17.62   0
  -3  -3  -1 4147.40   23.14   0
  -3   3  -1 4268.98   24.08   0
   3   3   1 4093.33   23.12   0
  -3  -3  -1 3970.60   19.68   0
  -3   3  -1 3920.36   29.25   0
   3  -3   1 4004.92   30.89   0
   3   3   1 3989.01   19.63   0
   3  -3   1 4105.12   24.53   0
   5   3   1   75.86    4.12   0
  -5   3  -1   71.25    4.76   0
  -5   3  -1   66.03    4.02   0
  -5  -3  -1   64.24    3.99   0
   5   3   1   72.40    4.03   0
   5  -3   1   69.09    4.13   0
   5  -3   1   71.56    4.63   0
  -5  -3  -1   70.07    3.95   0
  -7  -3  -1  552.09    6.67   0
  -7   3  -1  549.08    6.72   0
   7  -3   1  546.18    6.92   0
   7  -3   1  527.06    8.02   0
  -7   3  -1  554.63    8.16   0
   7   3   1  504.77    6.20   0
   7   3   1  544.34    6.68   0
  -7  -3  -1  503.04    6.23   0
   9   3   1 2555.28   11.77   0
  -9  -3  -1 2387.89   11.83   0
   9  -3   1 2419.11   12.06   0
   9   3   1 2333.02   11.84   0
   9  -3   1 2447.03   14.22   0
  -9   3  -1 2500.09   14.36   0
  -9  -3  -1 2460.21   11.56   0
  11  -3   1  173.17    4.11   0
 -11  -3  -1  156.77    4.15   0
 -11   3  -1  169.80    4.58   0
  11   3   1  165.99    4.25   0
  11  -3   1  161.76    5.10   0
  11  -3   1  151.84    3.99   0
  11   3   1  146.43    3.88   0
  11   3   1  162.44    4.02   0
 -13  -3  -1  313.77    4.90   0
  13   3   1  293.10    4.52   0
  13   3   1  340.75    4.69   0
  13  -3   1  331.23    5.77   0
 -13   3  -1  330.96    5.41   0
  13   3   1  318.88    5.04   0
  13  -3   1  344.85    4.84   0
  13  -3   1  291.71    4.67   0
  15   3   1   37.64    2.52   0
  15   3   1   38.59    3.54   0
  15   3   1   43.24    3.35   0
  15  -3   1   36.98    3.46   0
  15  -3   1   38.13    3.24   0
 -15   3  -1   42.16    3.51   0
  15  -3   1   47.33    3.63   0
 -15  -3  -1   39.29    3.34   0
  17   3   1   78.43    3.49   0
  17  -3   1   68.94    3.88   0
 -17   3  -1   67.84    3.68   0
  17   3   1   66.49    3.76   0
 -17  -3  -1   66.42    2.87   0
  17   3   1   59.32    3.40   0
  17  -3   1   60.64    3.44   0
  17  -3   1   66.38    3.52   0
  19  -3   1  371.30    5.60   0
  19  -3   1  342.88    5.39   0
  19   3   1  453.17    5.77   0
  19  -3   1  379.08    5.86   0
 -19  -3  -1  408.34    5.07   0
  19   3   1  365.82    4.86   0
 -19   3  -1  438.79    5.99   0
  19   3   1  351.85    5.33   0
  21   3   1    4.75    3.23   0
 -21  -3  -1    6.09    3.43   0
  21   3   1    1.73    3.24   0
  21   3   1    3.92    3.50   0
  21  -3   1    2.63    3.35   0
  21  -3   1    1.22    3.31   0
  21  -3   1    5.50    3.57   0
 -21   3  -1    3.97    3.51   0
  23   3   1    4.87    3.35   0
  23  -3   1    3.94    3.50   0
  23  -3   1    4.73    3.63   0
 -23   3  -1    2.79    3.64   0
  23  -3   1    3.63    3.61   0
 -23  -3  -1    2.69    3.55   0
  23   3   1   -1.94    3.57   0
  23   3   1    5.72    3.46   0
 -25   3  -1   16.87    4.15   0
 -25  -3  -1    9.01    4.03   0
  25  -3   1   12.61    3.93   0
  25  -3   1   17.60    4.05   0
  25   3   1   19.72    4.00   0
  25   3   1   10.24    4.06   0
  25   3   1   14.56    3.97   0
  25  -3   1    2.36    3.83   0
  24  -4  -1    6.52    3.75   0
  24  -4  -1    5.54    3.70   0
 -24   4   1    9.73    3.91   0
  24   4  -1    4.13    3.72   0
  24   4  -1    8.45    2.51   0
  24  -4  -1    9.49    3.90   0
 -24  -4   1   11.25    3.49   0
  24   4  -1    7.24    3.72   0
  22  -4  -1    4.12    3.56   0
 -22  -4   1    3.80    3.45   0
 -22   4   1    3.48    3.51   0
  22  -4  -1    3.22    3.44   0
  22  -4  -1    2.45    3.51   0
  22   4  -1    6.34    3.41   0
  22   4  -1    7.87    3.41   0
  22   4  -1    8.63    3.48   0
  20  -4  -1   16.46    3.31   0
  20   4  -1   12.12    3.31   0
 -20   4   1   10.58    3.41   0
  20  -4  -1   10.86    3.64   0
  20   4  -1   11.09    3.44   0
 -20  -4   1   13.79    2.33   0
  20   4  -1   17.48    3.34   0
  20  -4  -1   12.12    3.58   0
  18   4  -1   28.77    3.46   0
  18  -4  -1   27.24    3.16   0
 -18   4   1   28.39    3.45   0
  18  -4  -1   24.62    3.47   0
  18   4  -1   19.78    3.32   0
  18   4  -1   23.01    3.35   0
  18  -4  -1   26.84    3.32   0
 -18  -4   1   28.62    3.45   0
 -16  -4   1   57.04    2.73   0
  16   4  -1   59.86    3.51   0
 -16   4   1   60.96    3.67   0
  16   4  -1   57.03    2.75   0
  16  -4  -1   56.58    3.57   0
  16  -4  -1   51.93    3.43   0
  16  -4  -1   58.85    3.66   0
  16   4  -1   57.87    3.47   0
  14   4  -1  465.29    4.76   0
  14  -4  -1  443.52    4.86   0
 -14   4   1  503.52    5.91   0
  14   4  -1  432.67    4.79   0
 -14  -4   1  474.40    5.26   0
  14   4  -1  487.19    5.37   0
  14  -4  -1  506.79    5.50   0
  14  -4  -1  485.74    5.90   0
  12  -4  -1   21.25    3.51   0
 -12  -4   1   17.94    3.16   0
  12   4  -1   20.62    3.27   0
  12  -4  -1   16.18    2.37   0
  12  -4  -1   20.96    3.27   0
 -12   4   1   24.18    3.38   0
  12   4  -1   24.23    3.14   0
  12   4  -1   19.58    3.40   0
 -10  -4   1 1652.12    9.15   0
  10   4  -1 1706.92    9.27   0
  10   4  -1 1613.73    9.56   0
  10  -4  -1 1602.14    9.66   0
  10   4  -1 1807.49    9.75   0
  10  -4  -1 1760.80   10.33   0
 -10   4   1 1752.79   10.77   0
  10  -4  -1 1696.31   10.46   0
  -8  -4   1   54.88    3.39   0
   8  -4  -1   51.36    3.39   0
   8  -4  -1   55.42    3.50   0
   8   4  -1   53.01    3.40   0
   8   4  -1   48.79    3.38   0
   8  -4  -1   54.63    3.51   0
  -8   4   1   58.38    3.54   0
   8   4  -1   51.39    3.43   0
   6   4  -1 1798.23   10.56   0
   6   4  -1 1734.00   12.05   0
   6  -4  -1 1911.02   12.69   0
   6  -4  -1 1763.61   12.33   0
   6   4  -1 1909.28   12.43   0
   6  -4  -1 1640.06   11.98   0
  -6  -4   1 1768.19   10.60   0
  -4   4   1 3303.01   19.35   0
   4  -4  -1 3160.89   17.64   0
   4  -4  -1 3589.66   18.54   0
  -4  -4   1 3258.09   18.94   0
   4  -4  -1 3234.93   19.85   0
   4   4  -1 3280.55   19.17   0
  -4  -4   1 3199.48   15.63   0
   4   4  -1 3258.04   15.74   0
   2  -4  -1   37.99    4.69   0
   2  -4  -1   38.29    4.88   0
   2   4  -1   40.32    4.91   0
  -2   4   1   39.44    4.51   0
  -2  -4   1   37.25    4.36   0
  -2   4   1   39.13    5.49   0
  -2  -4   1   43.22    4.85   0
   2   4  -1   39.34    4.34   0
   0  -4  -1 4391.16   21.38   0
   0   4   1 4422.94   21.65   0
   0   4  -1 4370.61   23.28   0
   0  -4   1 4295.96   23.36   0
   2  -4   1 1129.90   16.00   0
  -2   4  -1 1135.98   15.46   0
   2   4   1 1141.97   14.54   0
  -2  -4  -1 1174.34   14.65   0
  -2   4  -1 1111.97   14.34   0
   2   4   1 1096.11   10.56   0
  -2  -4  -1 1084.84   10.58   0
   2  -4   1 1080.77   13.63   0
   4  -4   1  481.77    9.49   0
   4  -4   1  504.13    8.62   0
   4   4   1  475.14    6.68   0
  -4  -4  -1  472.44    6.31   0
   4   4   1  512.24    7.99   0
  -4  -4  -1  521.71    8.07   0
  -4   4  -1  507.79    8.43   0
   6   4   1    4.19    3.11   0
   6   4   1    0.29    3.09   0
   6  -4   1    3.26    3.24   0
   6  -4   1    2.26    3.17   0
  -6  -4  -1    1.74    3.13   0
   6  -4   1    2.74    3.82   0
  -6   4  -1    2.19    3.21   0
  -6  -4  -1    3.07    3.07   0
   8  -4   1    7.31    3.14   0
   8  -4   1    8.10    2.97   0
  -8  -4  -1    7.00    2.95   0
   8   4   1    7.03    2.97   0
  -8   4  -1    8.91    3.20   0
   8   4   1    7.10    2.30   0
  -8  -4  -1    9.22    2.92   0
 -10   4  -1    5.47    3.00   0
  10   4   1    7.27    3.04   0
  10  -4   1    3.87    3.72   0
  10   4   1    6.08    2.97   0
  10  -4   1    4.08    2.88   0
 -10  -4  -1    2.96    3.08   0
  10  -4   1    5.76    3.07   0
  12  -4   1  363.41    6.06   0
 -12   4  -1  388.00    5.81   0
  12   4   1  351.69    5.14   0
 -12  -4  -1  373.43    5.19   0
  12  -4   1  337.95    5.07   0
  12   4   1  374.34    5.23   0
  12   4   1  379.40    5.25   0
  12  -4   1  374.71    5.22   0
  14  -4   1   45.01    3.55   0
  14   4   1   43.24    3.46   0
  14  -4   1   38.24    2.37   0
  14  -4   1   39.60    3.26   0
  14   4   1   42.00    2.46   0
 -14  -4  -1   42.58    3.34   0
 -14   4  -1   42.61    3.55   0
  14   4   1   34.31    3.21   0
  16   4   1    8.53    3.08   0
  16   4   1    0.62    3.28   0
 -16  -4  -1    4.29    3.18   0
  16   4   1    1.01    3.15   0
 -16   4  -1    3.05    3.32   0
  16  -4   1    2.25    2.31   0
  16  -4   1    4.80    3.04   0
  16  -4   1    3.27    3.45   0
  18  -4   1    8.84    3.41   0
 -18   4  -1    5.98    4.27   0
  18  -4   1   10.09    3.10   0
 -18  -4  -1    9.57    3.03   0
  18   4   1    6.42    3.31   0
  18   4   1   13.71    3.33   0
  18   4   1    6.64    3.15   0
  18  -4   1    6.99    2.24   0
  20   4   1   21.19    3.56   0
  20   4   1   21.13    3.54   0
  20   4   1   23.96    3.53   0
  20  -4   1   24.99    3.45   0
  20  -4   1   26.68    3.63   0
 -20  -4  -1   18.34    3.34   0
  20  -4   1   21.94    3.34   0
 -20   4  -1   22.66    3.68   0
  22   4   1    3.73    2.49   0
  22  -4   1    3.53    2.39   0
  22  -4   1    1.85    2.32   0
  22   4   1    3.14    3.47   0
  22  -4   1    3.87    3.71   0
  22   4   1    4.49    3.48   0
 -22  -4  -1    0.74    3.49   0
 -22   4  -1    4.07    3.69   0
 -24   4  -1   31.72    4.05   0
 -24  -4  -1   13.73    4.01   0
  24   4   1   16.72    2.90   0
  24   4   1   14.85    3.81   0
  24  -4   1   24.42    4.75   0
  24  -4   1   15.72    3.71   0
  24   4   1   15.68    4.04   0
  24  -4   1   19.88    3.94   0
 -23   5   1   40.03    4.10   0
  23   5  -1   39.54    3.94   0
 -23  -5   1   41.63    3.70   0
  23  -5  -1   39.59    4.26   0
  23  -5  -1   33.55    3.82   0
  23   5  -1   29.07    2.91   0
  23   5  -1   26.98    3.81   0
  23  -5  -1   33.80    3.82   0
  21  -5  -1   36.02    3.68   0
  21   5  -1   47.97    3.62   0
 -21  -5   1   46.60    3.55   0
  21  -5  -1   51.50    3.85   0
  21  -5  -1   35.88    3.61   0
  21   5  -1   47.56    3.64   0
  21   5  -1   35.55    3.66   0
 -21   5   1   53.22    3.93   0
  19   5  -1   54.27    2.86   0
  19  -5  -1   57.27    3.79   0
 -19   5   1   69.37    3.83   0
  19  -5  -1   53.01    3.66   0
  19  -5  -1   55.57    3.71   0
 -19  -5   1   57.53    3.69   0
  19   5  -1   43.21    3.70   0
  19   5  -1   57.70    3.73   0
 -17  -5   1  209.74    3.62   0
  17   5  -1  212.34    4.41   0
  17   5  -1  209.08    4.37   0
  17  -5  -1  203.36    4.48   0
 -17   5   1  221.46    4.65   0
  17   5  -1  197.21    4.26   0
  17  -5  -1  222.21    4.57   0
  17  -5  -1  189.61    4.37   0
 -15   5   1    2.25    3.13   0
  15   5  -1    1.02    3.14   0
  15   5  -1    8.37    3.07   0
  15   5  -1    4.85    3.13   0
  15  -5  -1    0.84    3.23   0
  15  -5  -1    2.01    3.16   0
 -15  -5   1    2.12    3.02   0
  15  -5  -1    2.33    3.42   0
  13   5  -1  673.08    6.06   0
 -13   5   1  695.46    7.20   0
 -13  -5   1  646.68    6.01   0
  13  -5  -1  693.02    6.81   0
  13  -5  -1  682.35    6.67   0
  13   5  -1  619.90    6.05   0
  13   5  -1  682.85    6.35   0
  13  -5  -1  643.85    6.41   0
 -11   5   1 1350.90    9.27   0
  11   5  -1 1265.22    7.76   0
  11  -5  -1 1330.04    9.04   0
  11  -5  -1 1297.05    9.23   0
 -11  -5   1 1219.82    7.96   0
  11  -5  -1 1156.93    8.66   0
  11   5  -1 1214.17    8.54   0
  11   5  -1 1327.37    8.74   0
  -9  -5   1  246.57    4.01   0
   9  -5  -1  257.74    5.00   0
   9   5  -1  279.63    4.94   0
   9  -5  -1  279.18    5.07   0
   9   5  -1  261.97    4.99   0
   9   5  -1  270.69    4.68   0
   9  -5  -1  274.77    5.26   0
   7  -5  -1   20.46    3.15   0
   7  -5  -1   20.53    3.40   0
   7  -5  -1   22.27    4.04   0
   7  -5  -1   22.93    3.34   0
   7   5  -1   22.13    3.26   0
  -7  -5   1   20.57    3.13   0
   7   5  -1   18.78    3.31   0
   7   5  -1   18.71    3.13   0
   5  -5  -1  702.15    8.44   0
  -5  -5   1  750.67    7.35   0
   5  -5  -1  721.52    8.95   0
   5  -5  -1  808.16    8.72   0
   5   5  -1  753.28    7.23   0
   5   5  -1  715.69    8.79   0
   5   5  -1  792.15    8.92   0
   3   5  -1  249.46    5.29   0
  -3  -5   1  242.51    7.02   0
   3  -5  -1  243.04    5.99   0
  -3   5   1  252.33    7.18   0
  -3  -5   1  241.69    5.42   0
   3  -5  -1  241.91    7.23   0
  -3   5   1  242.22    5.93   0
   3   5  -1  248.20    7.18   0
   1  -5  -1 5690.81   22.66   0
  -1   5   1 5991.68   23.11   0
   1   5  -1 5794.14   22.91   0
  -1  -5   1 5695.77   23.13   0
   1  -5   1 6427.62   26.91   0
   1   5   1 6330.17   22.84   0
  -1  -5  -1 6325.35   22.81   0
  -3  -5  -1 3768.86   22.54   0
   3  -5   1 3717.37   24.16   0
   3   5   1 3453.51   15.50   0
   3  -5   1 3572.49   21.50   0
  -3   5  -1 3860.58   23.67   0
  -3   5  -1 3631.35   21.94   0
   3   5   1 3727.67   21.99   0
  -3  -5  -1 3497.86   15.99   0
   5  -5   1  656.37    9.70   0
   5  -5   1  708.64    9.55   0
  -5  -5  -1  656.14    7.10   0
   5   5   1  622.40    6.50   0
  -5  -5  -1  678.33    8.68   0
  -5   5  -1  675.53    8.76   0
   5  -5   1  670.24    8.93   0
   5   5   1  673.34    8.28   0
   7  -5   1  367.65    6.34   0
   7  -5   1  373.13    6.79   0
   7  -5   1  329.39    7.02   0
  -7  -5  -1  380.44    5.70   0
   7   5   1  378.88    5.82   0
  -7  -5  -1  367.10    5.24   0
   7   5   1  345.00    4.72   0
   9  -5   1 1119.76    8.77   0
   9  -5   1 1256.38    9.16   0
   9  -5   1 1231.75   10.69   0
  -9  -5  -1 1206.53    8.17   0
   9   5   1 1265.68    8.87   0
   9   5   1 1191.80    8.10   0
  11   5   1 1012.19    7.16   0
 -11   5  -1 1087.33    9.28   0
 -11  -5  -1 1053.33    7.68   0
  11   5   1  955.29    7.71   0
  11  -5   1 1028.79    8.90   0
  11  -5   1  959.89    7.91   0
  11  -5   1 1096.14    8.19   0
  11   5   1 1041.02    7.48   0
 -13   5  -1   79.36    3.80   0
  13  -5   1   78.15    3.77   0
  13   5   1   67.97    2.73   0
  13  -5   1   67.57    3.67   0
  13  -5   1   73.77    3.74   0
 -13  -5  -1   72.62    3.53   0
  13   5   1   75.85    3.46   0
  13   5   1   81.96    3.44   0
  15  -5   1   96.79    3.80   0
 -15  -5  -1  112.56    3.99   0
  15  -5   1  117.48    4.29   0
  15   5   1  114.66    3.83   0
 -15   5  -1  122.36    4.97   0
  15   5   1  118.87    3.81   0
  15  -5   1  117.30    3.92   0
  15   5   1  128.33    3.92   0
 -17   5  -1  132.55    4.22   0
  17  -5   1  118.63    4.37   0
  17   5   1  115.70    3.99   0
  17  -5   1  114.61    3.92   0
  17  -5   1  107.48    3.81   0
 -17  -5  -1  113.85    3.86   0
  17   5   1  111.56    3.82   0
  17   5   1  122.99    3.91   0
  19   5   1  294.92    4.79   0
  19   5   1  227.05    5.04   0
  19  -5   1  240.94    4.49   0
 -19  -5  -1  255.40    4.62   0
  19   5   1  238.05    4.93   0
  19  -5   1  233.16    4.88   0
 -19   5  -1  278.47    6.05   0
  19  -5   1  292.64    5.45   0
  21  -5   1  209.38    4.90   0
  21   5   1  171.38    4.67   0
  21  -5   1  182.39    4.64   0
  21   5   1  179.88    4.71   0
 -21   5  -1  205.85    5.59   0
  21  -5   1  177.56    4.52   0
 -21  -5  -1  212.96    4.87   0
  21   5   1  201.40    4.89   0
  23   5   1   11.12    3.57   0
 -23  -5  -1   12.81    3.51   0
  23  -5   1   11.07    4.62   0
  23   5   1    6.92    3.72   0
  23   5   1    7.91    2.53   0
  23  -5   1   10.26    3.68   0
 -23   5  -1   13.66    3.94   0
  23  -5   1   11.60    3.56   0
  24   6  -1   18.69    3.93   0
  24  -6  -1   19.09    3.85   0
  24  -6  -1   26.19    4.03   0
  24   6  -1   25.30    3.96   0
 -24  -6   1   26.55    3.97   0
  24   6  -1   19.37    4.04   0
  24  -6  -1   31.86    4.22   0
  22  -6  -1   59.27    4.15   0
  22  -6  -1   54.92    3.84   0
  22   6  -1   56.99    3.75   0
 -22  -6   1   62.26    3.89   0
  22   6  -1   44.50    3.96   0
  22  -6  -1   39.49    4.08   0
  22   6  -1   55.63    3.80   0
 -22   6   1   51.64    4.16   0
  20  -6  -1  129.21    4.44   0
 -20   6   1  161.13    4.64   0
  20   6  -1  115.63    4.30   0
  20  -6  -1  106.45    4.27   0
 -20  -6   1  140.67    3.44   0
  20  -6  -1  144.77    4.55   0
  20   6  -1  122.24    4.17   0
  20   6  -1  144.17    4.21   0
 -18   6   1   17.18    3.58   0
  18  -6  -1   12.23    3.46   0
  18   6  -1   13.33    3.13   0
 -18  -6   1   13.29    3.33   0
  18  -6  -1   13.70    3.53   0
  18   6  -1   15.09    3.32   0
  18  -6  -1   14.06    3.37   0
  18   6  -1   13.25    3.37   0
  16   6  -1  387.05    5.11   0
 -16   6   1  378.12    5.44   0
  16   6  -1  322.09    5.11   0
  16  -6  -1  306.45    5.13   0
  16  -6  -1  344.86    5.43   0
  16  -6  -1  357.02    5.26   0
  16   6  -1  339.86    4.85   0
 -16  -6   1  361.05    4.97   0
  14   6  -1   28.60    3.39   0
  14  -6  -1   25.66    3.31   0
  14   6  -1   27.24    3.41   0
  14   6  -1   26.63    2.58   0
  14  -6  -1   31.86    3.49   0
  14  -6  -1   31.50    4.09   0
 -14  -6   1   30.38    3.34   0
 -12  -6   1  618.62    5.87   0
  12   6  -1  614.19    5.99   0
  12  -6  -1  669.23    6.80   0
  12  -6  -1  631.93    6.60   0
  12  -6  -1  669.31    6.94   0
  12   6  -1  643.21    5.87   0
  12   6  -1  680.41    6.59   0
  10  -6  -1  146.33    4.34   0
  10  -6  -1  138.96    4.33   0
  10  -6  -1  123.18    4.17   0
 -10  -6   1  138.24    3.94   0
  10  -6  -1  121.80    4.16   0
  10   6  -1  147.73    4.15   0
  10   6  -1  128.17    4.24   0
  10   6  -1  127.98    3.26   0
   8  -6  -1    7.11    3.04   0
   8  -6  -1    3.94    2.96   0
   8   6  -1    4.86    3.33   0
   8  -6  -1    6.95    3.13   0
   8   6  -1    6.14    2.25   0
  -8  -6   1    8.87    2.30   0
   8  -6  -1    3.68    3.05   0
   8   6  -1    3.39    3.04   0
   6   6  -1  570.68    6.28   0
  -6  -6   1  580.05    6.34   0
   6  -6  -1  618.24    7.27   0
   6  -6  -1  598.28    8.15   0
   6   6  -1  548.87    7.33   0
   6   6  -1  612.23    7.83   0
   6  -6  -1  556.11    7.51   0
   6  -6  -1  553.00    7.23   0
   4  -6  -1   53.48    4.05   0
   4   6  -1   50.78    4.61   0
   4   6  -1   47.51    3.64   0
  -4  -6   1   54.43    3.68   0
   4  -6  -1   53.80    4.73   0
   4   6  -1   55.39    3.98   0
  -4   6   1   51.27    4.10   0
  -2  -6   1 1405.92   17.27   0
   2   6  -1 1471.09   10.56   0
   2   6  -1 1482.39   18.10   0
  -2   6   1 1464.83   11.45   0
   2  -6  -1 1449.16   11.14   0
   2  -6  -1 1433.96   18.30   0
  -2  -6   1 1437.15   10.65   0
  -2   6   1 1492.23   18.33   0
   0  -6  -1 9999.99   27.39   0
   2  -6   1 1860.97   13.86   0
  -2   6  -1 1974.92   21.28   0
  -2   6  -1 1903.43   14.15   0
  -2  -6  -1 1843.73   11.31   0
  -2  -6  -1 1962.16   19.28   0
   2  -6   1 1885.47   21.79   0
   2   6   1 1904.18   19.11   0
   2   6   1 1785.95   10.93   0
   4   6   1  154.23    4.25   0
  -4   6  -1  156.13    5.38   0
  -4  -6  -1  159.47    4.36   0
   4  -6   1  156.10    5.89   0
   4   6   1  163.28    5.21   0
   4  -6   1  161.30    5.33   0
  -4  -6  -1  165.54    5.73   0
  -4   6  -1  163.50    5.85   0
  -6  -6  -1  779.46    8.27   0
  -6  -6  -1  729.52    6.58   0
   6   6   1  774.60    8.16   0
   6  -6   1  770.43    8.86   0
   6  -6   1  802.54    9.66   0
   6  -6   1  733.39    9.44   0
   6   6   1  721.34    6.86   0
   8  -6   1 1068.51    9.42   0
   8  -6   1  967.25   10.29   0
   8  -6   1 1090.91   10.09   0
  -8  -6  -1 1016.74    7.26   0
   8  -6   1  964.94    8.61   0
   8   6   1 1122.43    8.66   0
   8   6   1 1041.73    7.55   0
  10   6   1 1371.86    9.26   0
  10  -6   1 1432.36    9.76   0
  10  -6   1 1380.05    9.33   0
  10   6   1 1456.84    8.44   0
  10  -6   1 1304.87   10.88   0
  10   6   1 1521.83    9.30   0
 -10  -6  -1 1414.92    8.49   0
  10  -6   1 1442.51   11.01   0
  12   6   1   39.74    3.34   0
  12  -6   1   35.37    3.30   0
  12  -6   1   36.71    3.56   0
  12   6   1   35.02    3.40   0
 -12  -6  -1   38.18    3.31   0
  12  -6   1   36.72    3.40   0
  12   6   1   36.31    3.22   0
  12  -6   1   29.99    3.45   0
 -14  -6  -1   70.19    3.66   0
  14   6   1   72.76    3.57   0
  14  -6   1   70.91    4.46   0
  14   6   1   59.48    2.77   0
  14   6   1   83.07    3.66   0
  14  -6   1   65.56    3.62   0
  14  -6   1   64.96    3.82   0
  16  -6   1   55.27    3.73   0
  16   6   1   54.62    2.72   0
 -16  -6  -1   54.16    2.77   0
  16   6   1   61.88    3.60   0
 -16   6  -1   63.50    4.47   0
  16  -6   1   51.76    3.60   0
  16  -6   1   55.12    3.75   0
  16   6   1   52.31    3.56   0
  18   6   1  384.01    5.40   0
 -18  -6  -1  405.26    5.44   0
 -18   6  -1  453.99    6.23   0
  18  -6   1  369.50    5.62   0
  18  -6   1  329.14    5.41   0
  18   6   1  360.56    5.50   0
  18   6   1  389.81    5.35   0
  18  -6   1  435.88    6.67   0
  20   6   1  331.97    5.09   0
  20  -6   1  320.34    6.29   0
  20   6   1  264.51    5.14   0
 -20   6  -1  329.89    5.77   0
  20  -6   1  297.18    5.37   0
  20  -6   1  234.74    5.18   0
  20   6   1  243.34    5.06   0
 -20  -6  -1  279.84    5.16   0
  22  -6   1   53.30    4.04   0
 -22   6  -1   76.65    4.30   0
  22  -6   1   50.81    4.15   0
 -22  -6  -1   60.35    3.16   0
  22  -6   1   69.20    4.31   0
  22   6   1   67.55    4.12   0
  22   6   1   55.30    3.96   0
  22   6   1   60.26    3.99   0
  24  -6   1    1.11    3.71   0
  24  -6   1    2.44    3.74   0
 -24  -6  -1    3.28    3.49   0
  24   6   1    0.72    2.69   0
  24   6   1    5.28    3.88   0
  24   6   1    4.55    3.67   0
  24  -6   1    2.55    4.05   0
  23   7  -1    0.46    3.71   0
  23  -7  -1    2.56    3.86   0
 -23  -7   1    4.81    3.67   0
  23   7  -1    1.50    2.58   0
  23   7  -1    5.77    3.57   0
  23  -7  -1    1.86    3.65   0
  23  -7  -1    7.68    3.93   0
  23  -7  -1   -1.29    3.50   0
  21  -7  -1    8.27    3.42   0
  21  -7  -1    8.35    3.69   0
  21   7  -1    2.00    3.51   0
  21  -7  -1    6.61    2.56   0
  21   7  -1    7.73    3.50   0
 -21  -7   1    7.81    3.42   0
  21   7  -1    1.22    3.55   0
  21  -7  -1    4.17    3.56   0
  19   7  -1   91.15    4.06   0
  19  -7  -1  117.87    4.34   0
 -19  -7   1   96.36    4.00   0
  19  -7  -1   95.04    4.10   0
  19   7  -1   99.82    3.99   0
  19   7  -1   90.82    3.28   0
  19  -7  -1   87.59    4.04   0
  19  -7  -1  109.28    3.97   0
  17  -7  -1   66.01    3.00   0
 -17  -7   1   79.08    3.67   0
  17   7  -1   76.79    3.85   0
  17  -7  -1   68.79    3.91   0
  17  -7  -1   80.90    3.82   0
  17   7  -1   90.65    3.66   0
  17   7  -1   77.88    3.82   0
  17  -7  -1   86.65    4.01   0
  15   7  -1    7.03    3.06   0
  15  -7  -1    5.35    4.04   0
 -15  -7   1    4.47    2.93   0
  15  -7  -1    7.00    3.91   0
  15  -7  -1    5.09    3.28   0
  15  -7  -1    7.68    3.21   0
  15   7  -1    3.01    3.40   0
  15   7  -1    8.61    3.31   0
  13   7  -1  877.58    7.24   0
  13   7  -1  970.30    7.29   0
  13  -7  -1  910.22    7.79   0
  13  -7  -1  912.75    7.70   0
  13   7  -1  894.33    6.67   0
  13  -7  -1  816.81    7.48   0
  13  -7  -1  860.01    7.28   0
 -13  -7   1  844.99    6.12   0
  11  -7  -1  566.29    6.50   0
  11  -7  -1  481.07    6.29   0
  11  -7  -1  526.63    6.37   0
  11   7  -1  536.04    5.61   0
  11   7  -1  597.96    6.35   0
 -11  -7   1  555.39    5.67   0
  11  -7  -1  583.03    6.65   0
  11   7  -1  537.67    6.37   0
   9  -7  -1  429.23    6.16   0
   9  -7  -1  421.32    6.21   0
  -9  -7   1  441.36    5.40   0
   9   7  -1  447.35    5.47   0
   9  -7  -1  482.54    6.93   0
   9   7  -1  437.64    5.99   0
   9  -7  -1  472.96    6.33   0
   9   7  -1  491.80    6.27   0
   7   7  -1   51.68    3.57   0
   7   7  -1   47.23    3.54   0
   7   7  -1   51.45    3.44   0
   7  -7  -1   45.65    3.74   0
   7  -7  -1   47.98    3.38   0
  -7  -7   1   53.38    3.45   0
   7  -7  -1   49.28    3.40   0
   7  -7  -1   53.47    4.39   0
   5  -7  -1  275.91    6.17   0
   5   7  -1  252.00    6.35   0
   5   7  -1  256.76    4.70   0
   5  -7  -1  252.99    5.97   0
   5  -7  -1  258.99    5.55   0
  -5   7   1  250.07    5.26   0
  -5  -7   1  244.51    4.12   0
   5   7  -1  273.79    6.28   0
   3   7  -1  954.63   12.44   0
   3   7  -1  884.75   12.36   0
  -3   7   1  895.30    8.57   0
   3   7  -1  873.47    7.79   0
   3  -7  -1  879.50   12.84   0
   3  -7  -1  919.12    8.72   0
  -3  -7   1  850.02    7.79   0
   1  -7  -1  509.39   16.20   0
   1   7  -1  491.20   15.79   0
   1  -7  -1  490.83    6.70   0
  -1   7   1  501.31    6.75   0
  -1   7   1  511.23   15.50   0
   1   7  -1  539.46   15.53   0
   1   7  -1  501.26    6.64   0
  -1  -7   1  492.11    6.63   0
   1   7   1 1413.74    9.98   0
  -1  -7  -1 1534.12   22.24   0
   1  -7   1 1423.16   29.61   0
  -1  -7  -1 1451.02   10.09   0
   1   7   1 1442.89   22.07   0
  -1   7  -1 1411.69   11.13   0
   1  -7   1 1441.31   11.17   0
   3  -7   1 1481.23   16.75   0
   3   7   1 1431.02    9.58   0
   3   7   1 1498.78   15.06   0
  -3   7  -1 1472.52   12.00   0
   3  -7   1 1462.40   11.76   0
  -3  -7  -1 1461.98    9.32   0
  -3  -7  -1 1542.26   15.24   0
  -5   7  -1  234.87    6.16   0
   5   7   1  256.62    5.65   0
   5   7   1  250.08    4.62   0
   5  -7   1  255.07    6.43   0
  -5  -7  -1  245.47    4.68   0
   5  -7   1  233.15    5.76   0
   5  -7   1  248.31    5.76   0
   7   7   1   54.26    3.60   0
   7  -7   1   54.08    3.78   0
   7  -7   1   51.16    3.50   0
  -7  -7  -1   53.85    3.49   0
   7  -7   1   49.79    3.97   0
   7  -7   1   50.01    3.47   0
   7   7   1   49.38    2.61   0
   9  -7   1  539.97    7.46   0
   9   7   1  492.12    5.64   0
   9  -7   1  489.65    7.58   0
  -9  -7  -1  528.38    5.51   0
   9  -7   1  532.83    6.65   0
   9   7   1  497.05    6.22   0
   9  -7   1  511.01    6.52   0
   9   7   1  544.06    6.42   0
  11  -7   1  117.33    4.16   0
 -11  -7  -1  114.80    3.64   0
  11   7   1  122.68    3.67   0
  11   7   1  111.35    4.08   0
  11  -7   1  114.17    4.03   0
  11  -7   1  110.57    4.82   0
  11   7   1  121.79    4.08   0
  11  -7   1  118.85    4.20   0
  13   7   1   59.33    2.77   0
  13  -7   1   65.74    4.59   0
  13  -7   1   66.01    3.70   0
  13   7   1   60.38    3.56   0
  13   7   1   65.62    3.68   0
 -13  -7  -1   70.04    3.53   0
  13  -7   1   56.69    3.95   0
  13  -7   1   61.38    3.57   0
  15   7   1  339.13    5.23   0
  15   7   1  310.10    5.17   0
  15   7   1  347.53    5.08   0
  15  -7   1  314.48    5.76   0
  15  -7   1  295.67    5.27   0
  15  -7   1  342.71    5.58   0
  15  -7   1  349.37    5.25   0
 -15  -7  -1  340.27    4.93   0
  17  -7   1   77.21    4.72   0
  17  -7   1   81.77    4.64   0
  17   7   1   85.18    3.82   0
  17   7   1   73.82    3.90   0
 -17  -7  -1   75.45    3.72   0
  17  -7   1   83.95    3.97   0
  17   7   1   85.34    3.73   0
  17  -7   1   61.05    2.99   0
  19   7   1  102.93    4.25   0
 -19  -7  -1  118.79    4.14   0
  19  -7   1  107.27    4.53   0
  19   7   1  122.31    4.20   0
  19  -7   1  106.12    4.46   0
  19  -7   1   92.68    3.92   0
  19  -7   1  117.98    4.37   0
  19   7   1  100.99    3.27   0
  21   7   1    1.42    3.46   0
  21  -7   1    3.18    3.66   0
  21   7   1    4.23    3.36   0
  21   7   1    3.11    3.38   0
 -21  -7  -1    2.91    3.42   0
  21  -7   1    4.65    3.51   0
  21  -7   1    3.93    4.22   0
  21  -7   1    3.52    3.34   0
  23   7   1    9.14    3.76   0
 -23  -7  -1   11.08    3.79   0
  23   7   1   17.01    3.67   0
  23  -7   1   15.23    4.64   0
  23  -7   1    9.21    3.56   0
  23  -7   1   12.58    4.88   0
  23  -7   1   10.27    3.89   0
  23   7   1    8.90    3.84   0
  22  -8  -1   17.39    3.80   0
  22   8  -1   22.49    3.73   0
  22  -8  -1   16.26    3.99   0
  22   8  -1   24.74    3.77   0
  22  -8  -1   13.16    3.65   0
  22  -8  -1   15.21    3.81   0
 -22  -8   1   19.58    3.64   0
  22   8  -1   13.46    3.85   0
  20  -8  -1   47.00    4.02   0
  20   8  -1   55.78    3.70   0
 -20  -8   1   46.79    3.65   0
  20  -8  -1   54.24    4.13   0
  20  -8  -1   37.82    3.75   0
  20   8  -1   42.77    3.84   0
  20  -8  -1   53.08    4.03   0
  20   8  -1   47.37    3.74   0
  18  -8  -1  166.20    4.49   0
  18  -8  -1  155.92    4.46   0
 -18  -8   1  154.29    4.14   0
  18  -8  -1  173.41    4.62   0
  18   8  -1  182.59    4.40   0
  18  -8  -1  125.04    4.43   0
  18   8  -1  155.29    4.40   0
  18   8  -1  138.44    4.50   0
  16  -8  -1   28.90    3.52   0
  16   8  -1   23.17    3.38   0
  16   8  -1   31.34    3.43   0
  16  -8  -1   27.91    3.50   0
  16  -8  -1   25.78    2.65   0
 -16  -8   1   29.18    3.31   0
  16   8  -1   25.07    3.25   0
  16  -8  -1   24.78    3.65   0
  14  -8  -1 1169.24    8.39   0
  14  -8  -1 1029.91    8.53   0
  14   8  -1 1137.47    8.37   0
 -14  -8   1 1058.94    7.21   0
  14  -8  -1 1086.05    8.18   0
  14   8  -1 1072.75    8.01   0
  14   8  -1 1089.81    7.27   0
  14  -8  -1 1162.89    8.77   0
  12  -8  -1    9.95    4.15   0
  12   8  -1    8.55    3.39   0
  12  -8  -1    6.43    3.17   0
  12  -8  -1    8.34    3.40   0
  12   8  -1    7.48    2.31   0
 -12  -8   1    8.42    3.17   0
  12  -8  -1    6.12    3.44   0
  12   8  -1    9.70    3.44   0
  10   8  -1  408.49    5.70   0
  10  -8  -1  373.03    5.87   0
  10  -8  -1  385.83    5.72   0
 -10  -8   1  359.88    4.93   0
  10  -8  -1  358.57    5.64   0
  10   8  -1  375.26    4.95   0
  10  -8  -1  346.42    5.72   0
  10   8  -1  359.08    5.52   0
   8   8  -1  780.59    8.28   0
   8  -8  -1  760.09    8.02   0
   8  -8  -1  701.91    7.77   0
  -8  -8   1  743.42    6.44   0
   8   8  -1  702.46    5.91   0
   8  -8  -1  788.40    7.68   0
   8   8  -1  703.42    8.00   0
   8  -8  -1  716.22    7.77   0
   6  -8  -1    7.24    3.08   0
  -6   8   1   10.33    3.46   0
   6   8  -1    8.25    3.61   0
  -6  -8   1    7.67    3.06   0
   6   8  -1    9.55    3.76   0
   6   8  -1    8.57    2.99   0
   6  -8  -1    9.40    3.65   0
   6  -8  -1    9.88    2.94   0
   4   8  -1 1734.94   15.26   0
   4  -8  -1 1819.96   16.10   0
  -4   8   1 1712.56   11.08   0
   4   8  -1 1687.35    9.68   0
   4  -8  -1 1676.36   15.47   0
  -4  -8   1 1712.67    9.87   0
   4  -8  -1 1729.98   11.48   0
   4   8  -1 1868.95   15.22   0
   2  -8  -1    7.22    5.70   0
  -2  -8   1    5.03    3.12   0
   2  -8  -1    7.96    5.44   0
   2   8  -1    6.03    3.14   0
   2   8  -1    8.98    5.21   0
  -2   8   1    7.73    3.33   0
   2   8  -1    7.07    4.88   0
   2  -8  -1    7.38    3.21   0
   0  -8  -1  297.10    5.36   0
   0   8  -1  296.30    5.47   0
   0  -8   1  294.94    5.54   0
   0   8   1  291.63    5.36   0
   2   8   1  598.32   12.27   0
   2  -8   1  592.36    7.29   0
   2  -8   1  592.84   15.59   0
   2  -8   1  585.10   14.90   0
  -2   8  -1  601.85    7.39   0
   2   8   1  585.35    6.39   0
  -2  -8  -1  605.00    6.47   0
   4   8   1  425.47    5.57   0
  -4   8  -1  440.90    6.75   0
  -4  -8  -1  448.53    5.74   0
   4  -8   1  430.38    8.88   0
   4  -8   1  413.15    6.58   0
   4  -8   1  414.21    8.54   0
   4   8   1  450.57    8.07   0
   6  -8   1  328.34    6.52   0
  -6   8  -1  314.67    6.39   0
   6  -8   1  305.50    5.96   0
   6  -8   1  326.88    6.11   0
   6   8   1  344.24    5.94   0
  -6  -8  -1  333.42    5.08   0
   6   8   1  330.32    4.97   0
   6   8   1  321.07    5.90   0
   8   8   1    2.59    3.05   0
   8  -8   1    1.42    2.97   0
   8   8   1    2.09    3.01   0
   8   8   1    4.53    2.11   0
   8  -8   1    4.81    3.70   0
   8  -8   1   -0.58    3.28   0
  -8  -8  -1    3.55    3.04   0
   8  -8   1    1.72    3.58   0
 -10  -8  -1  362.03    4.44   0
  10  -8   1  369.45    6.28   0
  10   8   1  373.17    4.89   0
  10   8   1  398.58    5.53   0
  10  -8   1  333.28    5.68   0
  10   8   1  361.18    5.56   0
  10  -8   1  361.12    6.23   0
  10  -8   1  402.26    6.53   0
  12  -8   1  329.05    6.12   0
  12  -8   1  321.62    5.25   0
  12  -8   1  298.49    5.03   0
  12   8   1  324.55    4.73   0
  12   8   1  319.02    5.19   0
 -12  -8  -1  319.99    4.78   0
  12   8   1  308.81    5.11   0
  12  -8   1  301.33    5.75   0
  14  -8   1    7.08    3.37   0
 -14  -8  -1   10.04    2.28   0
  14   8   1   13.11    3.09   0
  14  -8   1   10.17    3.99   0
  14  -8   1   11.97    3.62   0
  14   8   1    8.04    3.22   0
  14   8   1   15.17    3.28   0
  14  -8   1   10.48    3.05   0
  16  -8   1  149.74    4.44   0
  16  -8   1  130.52    5.21   0
  16   8   1  155.59    4.18   0
  16  -8   1  142.04    4.39   0
  16   8   1  130.24    4.16   0
  16   8   1  136.84    4.05   0
  16  -8   1  133.07    4.22   0
 -16  -8  -1  132.33    3.40   0
  18   8   1   82.03    3.90   0
  18  -8   1   82.01    4.66   0
  18  -8   1   72.32    4.19   0
  18   8   1   76.75    3.88   0
 -18  -8  -1   75.27    3.81   0
  18  -8   1   69.90    3.70   0
  18  -8   1   71.40    3.99   0
  18   8   1   61.76    3.82   0
  20   8   1   30.45    3.78   0
  20   8   1   39.29    2.84   0
  20  -8   1   32.61    3.90   0
 -20  -8  -1   41.34    3.69   0
  20  -8   1   40.97    4.09   0
  20   8   1   33.88    3.75   0
  20  -8   1   37.40    3.59   0
  20  -8   1   36.17    4.46   0
  22  -8   1    4.75    3.89   0
 -22  -8  -1   11.00    3.61   0
  22  -8   1    7.88    3.81   0
  22   8   1    8.90    3.68   0
  22   8   1    4.39    3.83   0
  22  -8   1    3.38    3.83   0
  22  -8   1    5.11    3.78   0
  22   8   1    7.79    3.65   0
 -23  -9   1    9.93    2.59   0
  23   9  -1   10.43    2.86   0
  23  -9  -1   10.12    3.82   0
  23  -9  -1   10.42    4.99   0
  23  -9  -1   14.68    3.94   0
  23  -9  -1   13.16    4.05   0
  23   9  -1   10.39    2.92   0
  23   9  -1   12.73    3.69   0
  21   9  -1   69.88    3.23   0
  21  -9  -1   55.44    4.08   0
  21  -9  -1   55.64    4.11   0
  21   9  -1   66.31    4.17   0
 -21  -9   1   63.24    3.98   0
  21  -9  -1   80.51    4.35   0
  21  -9  -1   66.21    4.32   0
  21   9  -1   80.52    4.10   0
  19   9  -1   12.90    3.71   0
  19  -9  -1   14.70    3.48   0
  19   9  -1   17.15    3.42   0
  19  -9  -1   10.32    3.40   0
  19  -9  -1   15.16    3.60   0
  19  -9  -1   12.06    3.72   0
  19   9  -1   21.03    3.67   0
 -19  -9   1   20.82    3.40   0
  17  -9  -1   60.30    4.45   0
  17   9  -1   47.57    3.02   0
  17  -9  -1   48.21    3.73   0
  17   9  -1   52.09    2.64   0
  17   9  -1   56.10    3.89   0
 -17  -9   1   52.41    3.60   0
  17  -9  -1   50.66    3.65   0
  17  -9  -1   50.90    3.93   0
  15   9  -1  369.32    4.55   0
  15  -9  -1  420.56    6.51   0
  15  -9  -1  369.29    6.08   0
  15   9  -1  405.93    5.79   0
  15  -9  -1  400.68    5.93   0
 -15  -9   1  405.35    5.20   0
  15  -9  -1  381.84    5.56   0
  15   9  -1  379.96    5.71   0
  13   9  -1  275.10    4.59   0
  13   9  -1  238.27    4.94   0
 -13  -9   1  246.63    4.60   0
  13  -9  -1  274.28    5.22   0
  13   9  -1  273.44    4.97   0
  13  -9  -1  251.40    5.38   0
  13  -9  -1  260.05    5.10   0
  13  -9  -1  279.56    5.75   0
  11  -9  -1  621.17    7.04   0
 -11  -9   1  581.63    5.83   0
  11  -9  -1  616.00    6.67   0
  11  -9  -1  566.06    6.73   0
  11   9  -1  551.16    5.21   0
  11   9  -1  562.07    6.58   0
  11  -9  -1  575.18    6.78   0
  11   9  -1  644.34    6.66   0
   9  -9  -1  361.54    5.59   0
   9  -9  -1  336.76    6.21   0
   9   9  -1  359.95    5.48   0
   9  -9  -1  323.73    5.47   0
   9  -9  -1  315.54    5.64   0
  -9  -9   1  335.69    4.87   0
   9   9  -1  316.77    4.23   0
   9   9  -1  328.03    5.42   0
   7  -9  -1  952.36    9.84   0
   7   9  -1 1056.84    9.88   0
   7  -9  -1  981.60    8.74   0
   7   9  -1  947.91    7.00   0
  -7  -9   1  970.35    7.17   0
   7  -9  -1 1007.38   10.18   0
   7   9  -1  958.06    9.37   0
  -5  -9   1    3.38    2.92   0
   5  -9  -1    8.85    3.57   0
   5   9  -1    2.37    3.69   0
   5   9  -1    2.16    3.47   0
   5   9  -1    0.07    2.83   0
   5  -9  -1    2.48    3.54   0
  -5   9   1    3.74    3.36   0
   5  -9  -1    4.51    3.58   0
   3   9  -1 1074.87    8.05   0
   3   9  -1 1193.00   14.80   0
   3  -9  -1 1155.11   16.55   0
  -3  -9   1 1082.63    8.14   0
  -3   9   1 1090.53    8.54   0
   3   9  -1 1121.87   15.18   0
   3  -9  -1 1088.15   16.28   0
   3  -9  -1 1130.89    9.05   0
   1   9  -1  874.17    7.77   0
   1  -9  -1  867.99    7.69   0
  -1   9   1  867.74    7.79   0
  -1  -9   1  874.10    7.88   0
  -1  -9  -1 1671.74    9.97   0
  -1   9  -1 1715.74   10.93   0
   1  -9   1 1645.00   10.86   0
   1   9   1 1662.53   10.02   0
  -3  -9  -1 2158.10   10.68   0
   3  -9   1 2113.33   22.44   0
   3   9   1 2141.36   19.14   0
   3   9   1 2172.32   10.62   0
   3  -9   1 2151.73   23.52   0
   3  -9   1 2176.41   12.89   0
  -3   9  -1 2164.32   12.96   0
   3   9   1 2197.49   19.49   0
   5  -9   1   22.40    4.17   0
  -5  -9  -1   19.43    3.24   0
   5   9   1   23.79    3.83   0
   5  -9   1   21.52    3.78   0
   5   9   1   18.24    2.34   0
   5  -9   1   22.82    3.99   0
  -5   9  -1   22.83    3.61   0
   5   9   1   23.35    3.90   0
  -7  -9  -1 1703.01    9.19   0
   7  -9   1 1652.53   12.07   0
   7   9   1 1637.62    8.97   0
   7   9   1 1808.51   11.94   0
   7  -9   1 1692.42   11.94   0
   7  -9   1 1746.81   12.58   0
   7   9   1 1667.49   11.82   0
   9  -9   1  727.66    8.00   0
   9   9   1  670.33    7.64   0
   9  -9   1  685.67    8.14   0
   9  -9   1  714.60    7.75   0
   9  -9   1  640.70    7.71   0
  -9  -9  -1  708.13    6.31   0
   9   9   1  716.97    7.23   0
   9   9   1  651.03    5.65   0
  11  -9   1  506.49    6.99   0
  11  -9   1  484.76    7.57   0
  11  -9   1  477.58    6.34   0
  11   9   1  523.63    6.24   0
 -11  -9  -1  512.21    5.54   0
  11  -9   1  526.94    6.92   0
  11   9   1  494.13    5.57   0
  11   9   1  502.25    6.19   0
  13   9   1 1018.46    7.08   0
 -13  -9  -1  947.44    6.52   0
  13  -9   1  946.71    8.21   0
  13  -9   1  921.50    9.47   0
  13  -9   1 1008.22    8.64   0
  13   9   1 1068.80    8.01   0
  13  -9   1 1022.49    8.71   0
  13   9   1  955.83    8.00   0
  15  -9   1   11.12    3.40   0
  15   9   1   10.87    3.34   0
  15  -9   1   16.57    3.28   0
  15   9   1   12.26    3.39   0
 -15  -9  -1   11.42    2.21   0
  15  -9   1   13.63    3.28   0
  15  -9   1   15.26    3.38   0
  15   9   1   10.18    3.04   0
  17   9   1  289.53    4.44   0
 -17  -9  -1  333.64    5.12   0
  17  -9   1  238.86    5.37   0
  17   9   1  363.44    5.44   0
  17  -9   1  285.71    6.40   0
  17  -9   1  325.88    6.42   0
  17  -9   1  302.47    5.43   0
  17   9   1  270.73    5.37   0
  19   9   1  142.19    4.83   0
  19  -9   1  172.72    4.78   0
  19  -9   1  153.13    4.89   0
  19  -9   1  174.33    4.86   0
  19   9   1  156.43    4.47   0
 -19  -9  -1  152.42    4.42   0
  19  -9   1  129.05    4.59   0
  19   9   1  193.90    4.74   0
  21   9   1  102.58    4.58   0
  21  -9   1  112.21    5.70   0
  21   9   1   99.96    4.55   0
  21  -9   1   85.67    4.41   0
  21  -9   1   96.88    4.63   0
 -21  -9  -1  117.10    4.53   0
  21   9   1  132.78    4.51   0
  21  -9   1  122.17    4.80   0
 -23  -9  -1   14.37    3.80   0
  23  -9   1    4.28    3.77   0
  23  -9   1    2.89    2.82   0
  23  -9   1    7.37    3.91   0
  23  -9   1    6.78    4.91   0
  23   9   1    3.79    3.75   0
  23   9   1   10.93    3.81   0
  23   9   1    2.74    3.74   0
  22  10  -1   27.02    3.96   0
  22  10  -1   22.19    2.95   0
 -22 -10   1   25.53    3.96   0
  22 -10  -1   28.25    4.02   0
  22 -10  -1   23.91    4.05   0
  22  10  -1   17.25    3.79   0
  22 -10  -1   20.12    4.01   0
  22 -10  -1   23.36    4.30   0
  20 -10  -1    2.09    3.61   0
  20 -10  -1    5.41    3.65   0
  20 -10  -1    2.73    3.69   0
  20  10  -1    1.33    3.58   0
  20  10  -1    4.37    3.62   0
  20 -10  -1    3.63    3.76   0
  20  10  -1    2.17    2.56   0
 -20 -10   1    4.06    2.47   0
  18 -10  -1   29.15    4.71   0
  18 -10  -1   28.21    4.05   0
  18  10  -1   29.83    3.35   0
  18 -10  -1   33.89    3.78   0
  18  10  -1   29.21    3.73   0
 -18 -10   1   31.12    3.32   0
  18 -10  -1   27.03    3.67   0
  18  10  -1   26.75    3.76   0
  16 -10  -1    1.99    3.32   0
 -16 -10   1    2.04    3.22   0
  16  10  -1    1.76    3.38   0
  16  10  -1    3.89    3.26   0
  16  10  -1    0.83    3.23   0
  16 -10  -1    5.80    3.40   0
  16 -10  -1    4.02    3.95   0
  16 -10  -1   -0.39    3.52   0
  14 -10  -1   37.73    3.76   0
  14 -10  -1   42.43    3.81   0
  14  10  -1   37.57    3.22   0
  14 -10  -1   39.45    3.89   0
 -14 -10   1   38.95    2.46   0
  14 -10  -1   40.05    3.71   0
  14  10  -1   34.76    3.55   0
  14  10  -1   39.09    3.62   0
  12 -10  -1  167.69    4.71   0
  12 -10  -1  173.38    4.80   0
  12  10  -1  162.67    3.97   0
  12 -10  -1  175.07    5.29   0
  12 -10  -1  160.77    4.88   0
 -12 -10   1  181.41    4.06   0
  12  10  -1  174.52    4.49   0
  12  10  -1  162.91    5.25   0
  10 -10  -1  158.91    4.41   0
  10  10  -1  149.41    4.46   0
  10  10  -1  148.11    3.35   0
  10 -10  -1  138.89    4.51   0
  10 -10  -1  152.79    4.62   0
  10  10  -1  162.56    4.99   0
 -10 -10   1  155.86    4.06   0
  10 -10  -1  144.51    4.73   0
   8 -10  -1  152.58    4.49   0
   8  10  -1  147.06    5.16   0
  -8 -10   1  154.85    3.96   0
   8 -10  -1  167.86    4.38   0
   8  10  -1  166.46    4.58   0
   8  10  -1  150.83    3.95   0
   8 -10  -1  156.18    5.19   0
   8 -10  -1  157.26    5.26   0
  -6 -10   1    4.66    2.98   0
  -6  10   1    4.48    3.48   0
   6 -10  -1    5.71    3.83   0
   6 -10  -1    3.55    3.84   0
   6  10  -1    5.43    3.74   0
   6  10  -1    4.34    2.94   0
   6 -10  -1    4.97    3.61   0
   6  10  -1    3.92    3.82   0
  -4  10   1    9.49    3.55   0
   4  10  -1    9.14    3.73   0
   4 -10  -1   10.36    4.49   0
   4 -10  -1    9.67    3.52   0
   4  10  -1   10.61    3.16   0
   4 -10  -1   10.62    4.49   0
   4  10  -1   11.25    4.53   0
  -4 -10   1   10.70    3.30   0
  -2 -10   1   41.06    3.52   0
  -2  10   1   38.91    3.78   0
   2 -10  -1   49.06    3.78   0
   2  10  -1   44.32    3.54   0
   0  10  -1 3694.29   15.20   0
   0  10   1 3819.92   14.57   0
   0 -10  -1 3768.00   14.44   0
   0 -10   1 3664.91   15.08   0
   2 -10   1   88.31    4.05   0
   2  10   1   91.15    8.89   0
   2  10   1   89.38    3.85   0
   2  10   1   92.48    9.36   0
  -2  10  -1   99.31    4.24   0
  -2 -10  -1   95.53    3.88   0
   4 -10   1   27.53    5.12   0
   4  10   1   29.38    4.67   0
   4  10   1   30.39    3.16   0
  -4 -10  -1   31.65    3.20   0
   4 -10   1   27.35    5.29   0
  -4  10  -1   28.91    3.50   0
   4 -10   1   28.73    3.57   0
   4  10   1   27.85    4.26   0
   6 -10   1   92.48    5.02   0
  -6 -10  -1   87.04    3.61   0
   6  10   1   92.78    4.11   0
   6 -10   1   88.78    4.81   0
  -6  10  -1   89.69    3.90   0
   6  10   1   88.42    3.56   0
   6  10   1   93.51    4.67   0
   6 -10   1   86.75    4.01   0
   8 -10   1    9.17    3.13   0
   8  10   1   12.24    3.12   0
   8 -10   1   10.42    3.87   0
   8  10   1   11.52    3.20   0
   8 -10   1   13.35    4.01   0
   8 -10   1    9.47    3.34   0
   8  10   1   10.07    3.06   0
  -8 -10  -1    9.86    3.17   0
  10  10   1  941.44    8.04   0
  10 -10   1  925.75    8.70   0
 -10 -10  -1  863.25    6.88   0
  10  10   1  857.72    6.84   0
  10 -10   1  825.89    9.43   0
  10 -10   1  872.16    8.65   0
  10  10   1  856.98    8.35   0
  10 -10   1  830.09    8.39   0
  12 -10   1   60.56    4.73   0
 -12 -10  -1   62.44    3.43   0
  12 -10   1   63.55    3.92   0
  12  10   1   66.33    3.91   0
  12  10   1   65.81    3.96   0
  12 -10   1   69.76    4.10   0
  12  10   1   62.45    2.66   0
  12 -10   1   63.17    3.93   0
  14 -10   1    0.89    3.40   0
 -14 -10  -1   -0.87    3.01   0
  14  10   1    2.53    3.23   0
  14 -10   1    2.23    3.35   0
  14  10   1    3.96    2.98   0
  14 -10   1    2.63    3.96   0
  14 -10   1    0.93    4.05   0
  14  10   1    1.81    3.33   0
  16  10   1   33.70    3.64   0
  16 -10   1   32.18    3.64   0
  16 -10   1   34.72    3.79   0
  16  10   1   39.13    3.58   0
  16  10   1   31.31    3.54   0
  16 -10   1   36.64    4.51   0
  16 -10   1   27.97    3.53   0
 -16 -10  -1   28.99    2.54   0
  18  10   1   36.30    3.72   0
  18  10   1   43.13    3.64   0
  18 -10   1   36.64    3.72   0
  18 -10   1   40.03    3.85   0
 -18 -10  -1   44.19    3.61   0
  18 -10   1   39.26    3.97   0
  18  10   1   39.11    3.61   0
  18 -10   1   43.27    3.79   0
 -20 -10  -1  124.38    4.44   0
  20 -10   1  133.53    4.72   0
  20 -10   1  145.61    4.99   0
  20 -10   1  148.49    5.25   0
  20  10   1  126.78    4.72   0
  20  10   1  160.67    4.67   0
  20  10   1  151.80    4.46   0
  20 -10   1  162.91    5.13   0
  22 -10   1    2.83    3.78   0
 -22 -10  -1    2.94    2.77   0
  22  10   1    4.88    3.69   0
  22 -10   1    0.03    4.87   0
  22  10   1    2.00    3.91   0
  22 -10   1    4.86    3.77   0
  22  10   1    0.13    3.86   0
  22 -10   1    5.43    3.87   0
  21 -11  -1    4.86    3.87   0
  21 -11  -1    3.12    3.71   0
  21  11  -1    1.37    3.74   0
 -21 -11   1    5.70    3.51   0
  21 -11  -1    4.41    4.00   0
  21 -11  -1    1.92    3.69   0
  21  11  -1    1.81    3.87   0
  21  11  -1    3.90    3.46   0
  19 -11  -1    8.04    3.72   0
 -19 -11   1    8.73    3.52   0
  19  11  -1   11.61    3.56   0
  19  11  -1    8.12    3.24   0
  19 -11  -1   10.31    3.76   0
  19 -11  -1    9.58    3.85   0
  19  11  -1    6.15    3.68   0
  19 -11  -1    8.42    3.77   0
  17  11  -1   77.07    4.23   0
  17 -11  -1   92.22    4.53   0
  17 -11  -1   89.92    4.49   0
  17  11  -1   81.01    3.77   0
 -17 -11   1   84.97    3.83   0
  17 -11  -1   88.94    4.45   0
  17 -11  -1   70.21    4.98   0
  17  11  -1   86.30    4.19   0
  15 -11  -1   39.78    3.68   0
  15  11  -1   36.67    3.67   0
  15 -11  -1   32.23    4.26   0
  15 -11  -1   39.77    3.70   0
  15 -11  -1   36.49    3.82   0
  15  11  -1   39.57    3.71   0
  15  11  -1   41.73    3.41   0
 -15 -11   1   43.26    3.46   0
  13 -11  -1   20.58    3.35   0
  13 -11  -1   22.37    3.43   0
  13  11  -1   21.03    3.25   0
  13 -11  -1   24.26    4.47   0
  13  11  -1   21.93    4.28   0
  13  11  -1   21.37    3.58   0
  13 -11  -1   20.04    3.72   0
 -13 -11   1   26.43    3.26   0
  11  11  -1   -1.52    3.32   0
  11 -11  -1    3.39    4.17   0
 -11 -11   1   -2.51    3.11   0
  11  11  -1    2.79    4.20   0
  11 -11  -1    0.35    3.23   0
  11 -11  -1   -0.07    3.55   0
  11 -11  -1    4.91    3.94   0
  11  11  -1    0.95    2.20   0
   9 -11  -1   81.06    4.68   0
  -9 -11   1   84.82    3.57   0
   9  11  -1   77.85    3.56   0
   9 -11  -1   92.47    3.90   0
   9  11  -1   82.48    4.55   0
   9  11  -1   85.03    4.07   0
   9 -11  -1   81.70    4.67   0
   9 -11  -1   80.13    4.21   0
   7  11  -1  280.00    5.66   0
   7 -11  -1  261.01    6.66   0
  -7 -11   1  257.34    4.50   0
   7 -11  -1  250.66    6.38   0
   7 -11  -1  267.03    5.26   0
  -7  11   1  256.60    5.00   0
   7  11  -1  258.24    5.69   0
   7  11  -1  272.22    4.44   0
   5  11  -1   82.67    2.83   0
   5 -11  -1   86.05    4.21   0
   5  11  -1   89.93    5.47   0
   5  11  -1   83.91    5.71   0
  -5  11   1   84.68    4.09   0
   5 -11  -1   84.05    5.74   0
  -5 -11   1   80.23    3.65   0
   5 -11  -1   80.51    5.79   0
  -3  11   1  446.91    6.16   0
   3  11  -1  477.16   13.92   0
   3  11  -1  442.04   14.04   0
   3 -11  -1  457.44    6.23   0
  -3 -11   1  435.86    5.62   0
   3  11  -1  447.06    5.67   0
   1 -11  -1   51.06    3.77   0
  -1 -11   1   53.33    3.77   0
  -1  11   1   51.04    3.72   0
   1  11  -1   54.18    3.81   0
   1  11   1  265.93    4.88   0
  -1  11  -1  264.33    5.36   0
   1 -11   1  274.28    5.31   0
  -1 -11  -1  261.46    4.94   0
   3  11   1  144.06    8.50   0
   3  11   1  146.12    4.12   0
  -3 -11  -1  141.16    4.06   0
  -3  11  -1  141.35    4.59   0
   3  11   1  141.47    8.28   0
   3 -11   1  142.55    4.54   0
   5  11   1  271.81    4.52   0
   5  11   1  269.28    7.02   0
   5 -11   1  272.29    8.42   0
   5 -11   1  264.54    5.76   0
   5 -11   1  269.99    7.99   0
  -5  11  -1  276.21    5.75   0
  -5 -11  -1  281.18    4.60   0
   5  11   1  282.74    7.44   0
   7 -11   1  107.11    5.47   0
   7  11   1  108.64    4.35   0
  -7  11  -1   99.47    4.22   0
   7  11   1  104.54    4.87   0
   7 -11   1  100.68    5.16   0
   7  11   1  105.24    3.83   0
   7 -11   1  107.70    4.30   0
  -7 -11  -1  108.80    3.80   0
  -9 -11  -1    8.87    3.24   0
   9  11   1   10.36    3.10   0
   9  11   1    9.00    3.86   0
   9 -11   1    7.08    3.16   0
   9 -11   1   12.37    4.31   0
   9  11   1   12.34    3.81   0
   9 -11   1    9.64    3.21   0
   9 -11   1   11.14    3.31   0
  11  11   1    1.89    3.41   0
  11 -11   1    3.63    3.40   0
  11 -11   1    3.60    3.96   0
  11  11   1    0.56    3.12   0
 -11 -11  -1    3.43    3.09   0
  11 -11   1    1.35    4.04   0
  11 -11   1    3.70    3.36   0
  11  11   1    2.84    3.43   0
  13  11   1   19.06    3.38   0
  13 -11   1   14.54    3.52   0
  13 -11   1   18.79    3.89   0
  13  11   1   14.44    3.62   0
  13 -11   1   12.72    3.26   0
  13 -11   1   17.31    3.40   0
 -13 -11  -1   16.77    3.10   0
  13  11   1   18.12    2.91   0
  15 -11   1   95.51    4.19   0
  15  11   1  103.93    3.99   0
  15 -11   1   99.66    4.09   0
  15 -11   1  107.99    4.53   0
 -15 -11  -1  110.13    3.86   0
  15 -11   1   91.29    5.31   0
  15  11   1   92.59    4.22   0
  15  11   1  105.27    3.85   0
  17 -11   1   10.43    3.63   0
  17 -11   1   11.14    3.58   0
  17  11   1   10.33    3.48   0
  17  11   1    8.05    3.57   0
  17 -11   1   10.82    4.28   0
  17 -11   1   10.31    4.49   0
 -17 -11  -1    8.82    3.41   0
  17  11   1   10.36    3.51   0
  19  11   1   42.63    3.76   0
  19  11   1   44.18    4.06   0
  19 -11   1   37.07    4.11   0
 -19 -11  -1   46.68    3.79   0
  19 -11   1   46.29    4.74   0
  19 -11   1   39.30    4.35   0
  19  11   1   31.60    4.07   0
  19 -11   1   38.79    3.98   0
  21 -11   1   10.77    3.98   0
  21  11   1    9.90    3.97   0
  21  11   1    6.96    3.51   0
  21  11   1   14.58    3.94   0
  21 -11   1    9.96    3.98   0
  21 -11   1    7.70    3.90   0
 -21 -11  -1    9.95    3.61   0
  21 -11   1    9.48    5.05   0
  20 -12  -1   12.14    3.89   0
  20 -12  -1   17.42    3.93   0
  20 -12  -1    9.97    4.15   0
 -20 -12   1   14.02    3.64   0
  20 -12  -1    7.60    3.97   0
  20  12  -1   12.91    3.81   0
  20  12  -1   11.23    3.99   0
  20  12  -1   12.45    3.59   0
  18 -12  -1   44.29    4.10   0
 -18 -12   1   49.50    3.77   0
  18 -12  -1   46.54    4.18   0
  18 -12  -1   43.10    4.32   0
  18  12  -1   48.22    4.91   0
  18  12  -1   50.28    3.79   0
  18  12  -1   54.21    4.21   0
  18 -12  -1   52.84    4.93   0
 -16 -12   1  105.25    4.04   0
  16 -12  -1  110.27    4.76   0
  16 -12  -1  120.27    4.63   0
  16  12  -1   97.31    4.60   0
  16  12  -1  116.97    4.46   0
  16 -12  -1  104.09    4.62   0
  16  12  -1  109.67    3.92   0
  16 -12  -1  103.30    4.60   0
 -14 -12   1   94.62    3.85   0
  14 -12  -1   89.19    4.85   0
  14  12  -1   89.87    4.09   0
  14  12  -1  103.31    4.14   0
  14 -12  -1   91.29    5.03   0
  14 -12  -1   94.45    4.43   0
  14  12  -1   99.68    3.82   0
  14 -12  -1  102.86    4.08   0
  12 -12  -1   15.50    3.29   0
  12 -12  -1   10.65    3.70   0
  12  12  -1   15.79    2.47   0
  12 -12  -1   12.26    3.28   0
  12 -12  -1   13.02    3.42   0
  12  12  -1   12.99    4.09   0
  12  12  -1   14.34    3.26   0
 -12 -12   1   14.82    3.22   0
  10 -12  -1   53.65    4.07   0
  10  12  -1   47.13    2.50   0
  10 -12  -1   55.81    3.78   0
 -10 -12   1   53.45    2.67   0
  10 -12  -1   55.55    3.97   0
  10  12  -1   52.31    3.68   0
  10 -12  -1   54.15    4.55   0
  10  12  -1   60.24    3.61   0
   8  12  -1   81.34    4.67   0
   8  12  -1   78.48    3.66   0
   8 -12  -1   84.66    4.18   0
   8 -12  -1   82.30    4.80   0
   8  12  -1   86.07    4.65   0
   8 -12  -1   76.94    4.72   0
  -8 -12   1   84.65    3.73   0
   6  12  -1  183.13    6.45   0
   6 -12  -1  175.83    4.98   0
   6  12  -1  185.22    4.15   0
  -6 -12   1  187.17    4.23   0
   6 -12  -1  188.16    6.91   0
  -6  12   1  178.73    4.64   0
   6  12  -1  194.18    5.97   0
   6 -12  -1  185.26    6.79   0
   4  12  -1  896.37   15.73   0
   4 -12  -1  884.56   22.74   0
  -4  12   1  872.08    7.73   0
  -4 -12   1  870.76    6.52   0
   4  12  -1  936.69   15.57   0
   4 -12  -1  897.41   23.25   0
   4  12  -1  905.61    6.99   0
   4 -12  -1  870.77    7.86   0
  -2 -12   1    1.38    3.31   0
  -2  12   1    4.52    3.42   0
   2 -12  -1    4.28    3.48   0
   2  12  -1    7.25    3.13   0
   0 -12   1   74.48    4.02   0
   0  12   1   83.86    3.87   0
   0  12  -1   75.17    3.92   0
   0 -12  -1   75.78    3.72   0
   2 -12   1  605.11    6.94   0
   2  12   1  629.21    6.16   0
  -2  12  -1  615.29    6.99   0
  -2 -12  -1  632.78    6.22   0
   4 -12   1  199.81    4.79   0
  -4  12  -1  203.53    4.80   0
   4  12   1  210.68    8.27   0
  -4 -12  -1  208.20    4.29   0
   4  12   1  203.89    4.27   0
   4  12   1  209.00    8.17   0
  -6  12  -1  293.76    6.27   0
   6 -12   1  290.82    8.30   0
   6  12   1  290.95    6.92   0
   6  12   1  293.48    4.68   0
   6 -12   1  274.26    5.47   0
   6 -12   1  285.18    7.92   0
   6  12   1  288.81    6.96   0
  -6 -12  -1  296.37    4.85   0
   8  12   1   23.62    4.11   0
  -8 -12  -1   25.44    3.42   0
   8 -12   1   24.68    4.00   0
   8 -12   1   25.37    4.09   0
   8 -12   1   25.03    3.76   0
   8  12   1   25.87    3.29   0
   8  12   1   24.39    3.32   0
 -10 -12  -1  543.31    5.69   0
  10  12   1  531.86    7.16   0
  10 -12   1  485.91    7.18   0
  10  12   1  507.48    6.68   0
  10 -12   1  513.10    7.31   0
  10 -12   1  544.40    7.52   0
  10 -12   1  499.78    7.74   0
  10  12   1  492.35    5.55   0
  12  12   1   12.55    3.38   0
  12 -12   1   13.47    3.55   0
  12  12   1   11.99    3.35   0
  12 -12   1    9.81    4.31   0
 -12 -12  -1   12.39    3.21   0
  12 -12   1   12.73    3.33   0
  12  12   1   10.36    2.26   0
  12 -12   1   10.22    4.16   0
  14  12   1   88.54    4.03   0
  14 -12   1   81.64    4.80   0
  14  12   1   85.29    3.87   0
  14 -12   1   93.16    4.24   0
  14 -12   1   87.69    4.03   0
 -14 -12  -1   85.87    3.80   0
  14  12   1   86.54    3.95   0
  14 -12   1   85.64    5.30   0
  16 -12   1   49.15    4.06   0
  16  12   1   59.63    4.20   0
  16  12   1   55.91    4.31   0
  16 -12   1   61.22    4.19   0
 -16 -12  -1   57.02    2.73   0
  16 -12   1   54.21    4.19   0
  16 -12   1   61.45    4.86   0
  16  12   1   55.27    3.56   0
  18  12   1    9.63    3.61   0
  18 -12   1   11.94    3.75   0
  18  12   1   13.74    3.74   0
  18 -12   1   10.19    3.90   0
  18 -12   1   12.09    3.77   0
  18 -12   1   12.05    4.44   0
 -18 -12  -1   13.45    3.60   0
  18  12   1    9.24    3.72   0
  20  12   1   63.28    4.06   0
  20 -12   1   39.77    4.75   0
  20 -12   1   67.64    4.86   0
 -20 -12  -1   67.05    4.12   0
  20  12   1   49.70    4.36   0
  20  12   1   48.91    4.38   0
  20 -12   1   62.92    5.90   0
  20 -12   1   47.25    4.38   0
  19  13  -1   37.52    4.43   0
 -19 -13   1   33.99    3.86   0
  19  13  -1   37.93    4.46   0
  19 -13  -1   46.60    4.26   0
  19  13  -1   39.87    3.87   0
  19 -13  -1   35.83    4.36   0
  19 -13  -1   37.03    4.42   0
  19 -13  -1   25.69    5.19   0
  17  13  -1   11.28    4.03   0
  17  13  -1   14.17    3.87   0
 -17 -13   1   12.28    2.59   0
  17 -13  -1   13.81    4.02   0
  17 -13  -1    6.10    4.63   0
  17 -13  -1   11.54    3.87   0
  17 -13  -1   11.12    3.80   0
  17  13  -1    8.05    2.41   0
  15  13  -1  134.38    4.69   0
  15 -13  -1  121.93    5.64   0
  15  13  -1  138.42    4.10   0
  15 -13  -1  139.38    5.42   0
 -15 -13   1  124.97    3.48   0
  15  13  -1  127.12    4.80   0
  15 -13  -1  121.66    4.75   0
  15 -13  -1  128.93    4.68   0
  13 -13  -1   27.83    4.21   0
  13 -13  -1   26.96    4.46   0
  13  13  -1   32.92    3.68   0
  13 -13  -1   27.37    3.78   0
  13  13  -1   23.90    3.38   0
  13 -13  -1   29.75    4.36   0
 -13 -13   1   26.31    2.50   0
  13  13  -1   29.19    3.67   0
  11 -13  -1   39.37    3.88   0
  11 -13  -1   34.69    4.34   0
  11  13  -1   40.85    3.16   0
  11 -13  -1   37.62    4.26   0
  11 -13  -1   38.51    4.14   0
  11  13  -1   40.56    4.22   0
 -11 -13   1   39.04    3.27   0
  11  13  -1   39.50    3.59   0
   9  13  -1    9.15    2.93   0
   9 -13  -1    9.12    3.49   0
   9 -13  -1    6.44    3.89   0
   9 -13  -1   10.21    3.34   0
  -9 -13   1    3.16    2.93   0
   9  13  -1    6.31    2.32   0
   9 -13  -1    8.76    4.01   0
   9  13  -1    9.79    3.86   0
   7  13  -1  241.19    6.78   0
   7 -13  -1  216.38    7.18   0
  -7 -13   1  231.06    4.50   0
   7 -13  -1  226.65    5.01   0
  -7  13   1  217.45    4.88   0
   7 -13  -1  223.34    7.50   0
   7  13  -1  221.71    4.38   0
   7  13  -1  222.84    6.45   0
   5 -13  -1   38.83    3.65   0
  -5  13   1   37.38    3.59   0
   5  13  -1   38.60    5.76   0
   5  13  -1   38.57    3.47   0
  -5 -13   1   42.47    3.50   0
   5 -13  -1   39.41    7.64   0
   5  13  -1   40.38    5.68   0
   5 -13  -1   38.15    7.46   0
  -3  13   1  364.62    5.52   0
   3 -13  -1  346.62    5.56   0
   3  13  -1  338.64    5.11   0
  -3 -13   1  360.50    5.22   0
  -1 -13   1  145.91    3.57   0
   1  13  -1  145.52    4.32   0
  -1  13   1  157.76    4.44   0
   1 -13  -1  159.86    4.51   0
   1  13   1    5.09    3.22   0
   1 -13   1    9.29    3.57   0
  -1  13  -1    3.83    3.58   0
  -1 -13  -1    4.49    3.30   0
  -3 -13  -1 1048.41    7.56   0
   3  13   1  964.63    6.88   0
   3 -13   1 1015.11    8.34   0
  -3  13  -1  992.09    8.57   0
   5 -13   1  270.69   12.85   0
   5  13   1  273.87    8.65   0
   5  13   1  279.08    8.68   0
  -5  13  -1  272.54    5.34   0
  -5 -13  -1  279.00    4.77   0
   5  13   1  281.94    4.67   0
   5 -13   1  269.62    5.30   0
   5 -13   1  267.87   12.26   0
   7 -13   1 1068.61    9.54   0
   7 -13   1 1139.23   13.62   0
   7 -13   1 1097.97   13.81   0
  -7  13  -1 1095.98    9.83   0
   7  13   1 1180.70   12.47   0
   7  13   1 1134.00    7.54   0
  -7 -13  -1 1126.72    7.66   0
   7  13   1 1145.86   11.94   0
   9  13   1   37.41    4.23   0
   9 -13   1   35.47    4.43   0
   9  13   1   37.86    3.66   0
   9 -13   1   40.40    3.69   0
   9 -13   1   39.43    3.67   0
   9  13   1   34.13    2.43   0
  -9 -13  -1   35.43    3.40   0
   9 -13   1   37.99    4.51   0
  11  13   1  174.57    5.37   0
  11 -13   1  169.13    5.62   0
 -11 -13  -1  171.05    4.36   0
  11 -13   1  187.18    5.02   0
  11  13   1  167.81    4.93   0
  11 -13   1  165.86    5.46   0
  11  13   1  180.50    4.23   0
  11 -13   1  168.91    5.13   0
  13 -13   1  117.15    4.91   0
  13 -13   1  118.03    4.71   0
  13 -13   1  107.61    5.27   0
  13  13   1  122.60    4.62   0
  13  13   1  124.00    4.04   0
 -13 -13  -1  136.28    4.02   0
  13  13   1  135.77    4.51   0
  13 -13   1  140.57    4.86   0
  15  13   1   55.34    2.91   0
  15 -13   1   50.47    4.91   0
  15  13   1   61.18    4.14   0
  15  13   1   57.48    4.16   0
  15 -13   1   53.27    4.96   0
  15 -13   1   51.81    4.65   0
  15 -13   1   58.86    4.06   0
 -15 -13  -1   52.99    2.93   0
  17 -13   1  121.18    5.32   0
 -17 -13  -1  150.43    4.32   0
  17  13   1  127.44    4.35   0
  17 -13   1  137.18    5.81   0
  17 -13   1  118.19    5.56   0
  17  13   1  157.28    5.12   0
  17  13   1  140.38    5.06   0
  17 -13   1  136.53    5.10   0
  19 -13   1   25.26    5.04   0
  19  13   1   25.82    4.30   0
  19  13   1   21.21    4.23   0
  19 -13   1   28.36    4.97   0
 -19 -13  -1   27.98    3.93   0
  19 -13   1   31.56    4.50   0
  19  13   1   28.20    3.84   0
  19 -13   1   18.22    4.11   0
  18  14  -1   19.52    4.30   0
  18 -14  -1   34.50    4.18   0
 -18 -14   1   27.63    3.74   0
  18 -14  -1   25.00    4.06   0
  18 -14  -1   24.75    4.24   0
  18 -14  -1   27.96    4.22   0
  18  14  -1   27.26    4.18   0
  18  14  -1   25.78    3.60   0
  16  14  -1   42.42    3.72   0
  16  14  -1   33.51    4.94   0
  16 -14  -1   42.91    5.19   0
  16 -14  -1   36.61    4.08   0
 -16 -14   1   44.54    3.76   0
  16  14  -1   43.65    4.89   0
  16 -14  -1   47.46    4.18   0
  16 -14  -1   37.79    4.71   0
  14  14  -1    9.19    3.30   0
  14 -14  -1    5.53    3.57   0
  14 -14  -1    5.54    3.43   0
  14  14  -1    5.89    3.59   0
  14 -14  -1    7.60    3.70   0
  14 -14  -1    4.23    3.54   0
 -14 -14   1    5.15    3.26   0
  14  14  -1    6.22    3.82   0
  12 -14  -1    1.17    3.37   0
  12  14  -1   -0.38    3.15   0
  12  14  -1    2.49    3.42   0
  12 -14  -1    3.32    4.01   0
  12 -14  -1    3.61    3.43   0
  12  14  -1    0.91    4.05   0
  12 -14  -1   -0.55    3.59   0
 -12 -14   1    1.49    3.29   0
  10  14  -1    1.16    3.13   0
  10 -14  -1   -0.66    3.63   0
  10 -14  -1    2.84    3.94   0
  10  14  -1    0.69    3.93   0
 -10 -14   1    3.10    3.24   0
  10 -14  -1    0.92    3.98   0
  10 -14  -1    0.19    3.48   0
  10  14  -1    0.06    4.07   0
   8 -14  -1    3.97    3.40   0
   8  14  -1   -3.46    3.05   0
  -8 -14   1   -0.02    2.99   0
   8 -14  -1    2.45    4.78   0
   8  14  -1    2.43    3.93   0
   8  14  -1    1.16    4.03   0
   8 -14  -1    0.02    4.79   0
  -6 -14   1   53.57    3.71   0
   6 -14  -1   61.80    3.94   0
  -6  14   1   63.03    3.73   0
   6  14  -1   63.51    6.16   0
   6  14  -1   59.28    6.33   0
   6  14  -1   54.52    3.60   0
   6 -14  -1   60.99    8.42   0
   6 -14  -1   58.01    7.88   0
   4 -14  -1  111.04    4.26   0
  -4  14   1  104.48    4.29   0
  -4 -14   1  119.76    4.04   0
   4  14  -1  109.30    4.03   0
  -2 -14   1    6.10    3.50   0
   2  14  -1    4.68    2.43   0
   2 -14  -1    3.83    3.54   0
  -2  14   1    3.89    3.60   0
   0  14  -1  473.70    6.05   0
   0 -14  -1  480.03    6.05   0
   0  14   1  477.22    6.10   0
   0 -14   1  467.45    6.12   0
   2 -14   1    3.72    3.57   0
  -2 -14  -1    1.62    3.45   0
   2  14   1    1.35    3.48   0
  -2  14  -1    1.56    3.66   0
  -4 -14  -1    5.82    3.27   0
   4 -14   1    4.84    3.41   0
   4  14   1    5.09    3.15   0
  -4  14  -1    1.73    3.36   0
   6 -14   1  114.58    9.23   0
   6 -14   1  115.17    4.11   0
   6  14   1  119.81    7.00   0
  -6  14  -1  111.29    4.39   0
   6  14   1  119.47    3.92   0
  -6 -14  -1  115.50    4.04   0
   6 -14   1  113.67    9.67   0
   6  14   1  116.84    6.55   0
   8  14   1    2.88    4.08   0
  -8 -14  -1    6.59    3.08   0
  -8  14  -1    3.05    3.35   0
   8 -14   1    4.32    3.54   0
   8 -14   1    1.38    5.03   0
   8  14   1    2.77    4.12   0
   8  14   1    1.80    2.98   0
   8 -14   1    3.19    4.61   0
  10 -14   1  251.19    5.68   0
  10  14   1  289.37    6.60   0
  10 -14   1  265.42    6.88   0
  10 -14   1  297.69    5.75   0
  10  14   1  272.34    6.65   0
 -10 -14  -1  268.64    4.93   0
  10 -14   1  263.08    7.09   0
  10  14   1  273.23    4.77   0
  12 -14   1   13.03    4.13   0
  12 -14   1   13.14    3.55   0
 -12 -14  -1    9.98    3.30   0
  12  14   1   14.68    4.21   0
  12  14   1   11.63    4.21   0
  12  14   1    9.98    3.35   0
  12 -14   1   10.79    3.74   0
  12 -14   1   12.06    3.53   0
  14 -14   1    4.51    3.52   0
  14  14   1    2.35    4.37   0
 -14 -14  -1    7.72    3.35   0
  14  14   1    5.19    4.45   0
  14 -14   1    6.10    4.15   0
  14  14   1    6.47    3.32   0
  14 -14   1    4.57    4.45   0
  14 -14   1    4.63    4.23   0
  16 -14   1   15.19    4.79   0
  16  14   1   14.00    3.95   0
  16  14   1   10.53    3.81   0
  16  14   1   15.85    3.47   0
  16 -14   1   12.23    3.87   0
  16 -14   1   10.86    3.64   0
  16 -14   1   14.63    4.55   0
 -16 -14  -1   16.56    3.53   0
  18  14   1    8.01    2.47   0
  18 -14   1    6.67    4.06   0
  18 -14   1   10.54    3.98   0
  18 -14   1    6.78    4.68   0
  18 -14   1    6.13    4.85   0
  18  14   1    8.22    4.08   0
  18  14   1    8.47    3.96   0
 -18 -14  -1    6.36    2.52   0
  17 -15  -1    4.44    4.02   0
  17  15  -1   -0.38    4.68   0
  17  15  -1    3.70    3.53   0
 -17 -15   1    6.11    3.72   0
  17 -15  -1    3.42    3.85   0
  17 -15  -1   -0.64    4.67   0
  17 -15  -1    1.60    4.36   0
  17  15  -1    4.69    3.95   0
  15 -15  -1   82.10    4.57   0
  15  15  -1   85.99    4.69   0
  15 -15  -1   92.19    5.21   0
  15 -15  -1   80.22    4.66   0
 -15 -15   1   80.27    3.11   0
  15  15  -1  104.43    4.13   0
  15 -15  -1   74.40    5.45   0
  15  15  -1   85.82    5.30   0
  13  15  -1   67.15    5.03   0
  13  15  -1   66.27    3.75   0
  13 -15  -1   66.24    5.22   0
  13  15  -1   80.51    4.24   0
  13 -15  -1   65.73    5.24   0
  13 -15  -1   74.10    4.49   0
 -13 -15   1   63.35    3.08   0
  13 -15  -1   68.80    4.51   0
  11 -15  -1   10.94    4.09   0
  11  15  -1   11.30    3.95   0
  11  15  -1   13.22    4.19   0
  11 -15  -1   11.23    3.72   0
 -11 -15   1    8.52    2.42   0
  11 -15  -1   10.85    4.11   0
  11  15  -1    9.88    3.24   0
  11 -15  -1   14.09    4.37   0
   9  15  -1  310.82    5.10   0
  -9 -15   1  311.22    5.19   0
   9 -15  -1  316.53    7.86   0
   9 -15  -1  358.98    5.92   0
   9  15  -1  352.24    7.50   0
   9 -15  -1  292.78    5.79   0
   9  15  -1  333.35    8.07   0
   9 -15  -1  327.47    8.65   0
   7  15  -1   15.97    3.15   0
   7  15  -1   15.98    4.88   0
   7 -15  -1   15.21    3.54   0
   7  15  -1   16.81    5.53   0
  -7 -15   1   16.35    3.41   0
   7 -15  -1   14.74    6.73   0
  -7  15   1   14.09    3.57   0
   7 -15  -1   15.42    6.88   0
   5 -15  -1  193.77    4.85   0
  -5  15   1  196.60    4.78   0
  -5 -15   1  191.38    4.47   0
   5  15  -1  196.34    4.47   0
  -3 -15   1   64.17    3.83   0
   3 -15  -1   64.95    3.92   0
   3  15  -1   65.51    3.89   0
  -3  15   1   66.12    4.05   0
   1 -15  -1    8.47    3.61   0
   1  15  -1    8.17    3.54   0
  -1  15   1   11.34    3.57   0
  -1 -15   1   13.28    3.49   0
   1 -15   1    8.03    3.38   0
   1  15   1   10.79    2.57   0
  -1  15  -1    9.21    3.64   0
  -1 -15  -1    9.12    3.55   0
  -3 -15  -1  228.86    4.71   0
   3 -15   1  214.64    4.82   0
   3  15   1  229.61    4.65   0
  -3  15  -1  222.62    5.02   0
  -5 -15  -1   27.31    3.23   0
   5 -15   1   24.15    3.78   0
  -5  15  -1   28.42    4.06   0
   5  15   1   26.96    3.22   0
   7 -15   1  106.56    9.39   0
   7 -15   1  109.20    8.95   0
   7  15   1  111.51    6.93   0
  -7 -15  -1  106.34    3.87   0
  -7  15  -1  107.86    5.31   0
   7  15   1  101.34    3.87   0
   7 -15   1   94.59    4.55   0
   7  15   1  109.66    6.88   0
   9  15   1    2.74    4.13   0
   9 -15   1    3.47    4.61   0
   9 -15   1    2.58    3.46   0
   9 -15   1    3.44    4.26   0
   9  15   1    2.78    4.20   0
   9 -15   1    5.69    3.45   0
   9  15   1    3.46    3.30   0
  -9 -15  -1    3.69    2.20   0
  11 -15   1   46.20    4.71   0
  11 -15   1   49.01    4.07   0
  11 -15   1   50.36    4.00   0
  11  15   1   45.44    3.59   0
  11  15   1   48.59    4.55   0
  11 -15   1   48.36    5.28   0
  11  15   1   53.66    4.55   0
 -11 -15  -1   53.12    3.63   0
  13 -15   1    6.46    4.44   0
  13 -15   1    6.24    4.36   0
  13  15   1    4.69    3.45   0
  13 -15   1    7.43    4.37   0
 -13 -15  -1    8.90    2.53   0
  13 -15   1    9.11    4.26   0
  13  15   1    3.45    3.49   0
  13  15   1    5.16    3.52   0
  15  15   1   78.65    4.68   0
  15 -15   1   68.29    5.61   0
  15  15   1   89.16    4.14   0
  15 -15   1   79.04    5.26   0
 -15 -15  -1   70.50    4.08   0
  15 -15   1   65.01    5.37   0
  15 -15   1   80.66    4.65   0
  15  15   1   95.17    4.64   0
  17 -15   1   23.62    4.43   0
  17 -15   1   27.76    4.41   0
  17  15   1   27.73    4.15   0
  17 -15   1   23.09    4.75   0
  17  15   1   26.45    3.82   0
  17  15   1   18.74    4.22   0
  17 -15   1   26.68    4.00   0
 -17 -15  -1   28.68    3.89   0
  16  16  -1   77.64    5.85   0
  16 -16  -1   86.74    5.45   0
  16 -16  -1   96.06    5.03   0
  16  16  -1  102.73    4.28   0
  16  16  -1   87.79    5.02   0
 -16 -16   1  101.16    4.38   0
  16 -16  -1   86.77    5.23   0
  16 -16  -1   68.89    5.85   0
  14 -16  -1    5.45    3.73   0
  14 -16  -1    6.79    3.58   0
  14 -16  -1    7.43    3.80   0
  14  16  -1    7.35    4.49   0
  14  16  -1    6.09    3.33   0
  14  16  -1    5.77    3.78   0
 -14 -16   1   11.75    3.37   0
  14 -16  -1    8.49    4.42   0
  12  16  -1   58.41    4.81   0
  12 -16  -1   42.16    4.39   0
  12 -16  -1   51.28    5.01   0
  12 -16  -1   48.72    5.13   0
 -12 -16   1   49.39    2.91   0
  12  16  -1   47.27    4.96   0
  12  16  -1   48.64    3.81   0
  12 -16  -1   58.67    4.31   0
  10  16  -1  107.45    6.39   0
  10  16  -1  106.30    5.71   0
  10  16  -1   99.68    4.02   0
  10 -16  -1   98.22    6.34   0
 -10 -16   1   88.92    3.27   0
  10 -16  -1  109.63    4.59   0
  10 -16  -1   93.63    4.58   0
  10 -16  -1   92.10    6.16   0
   8 -16  -1   38.18    8.34   0
   8 -16  -1   40.53    4.61   0
   8  16  -1   40.18    6.16   0
   8  16  -1   36.61    2.84   0
   8  16  -1   43.61    5.71   0
  -8  16   1   36.83    3.89   0
   8 -16  -1   39.68    7.65   0
  -8 -16   1   35.49    2.92   0
   6  16  -1  248.01    4.93   0
  -6 -16   1  225.63    4.87   0
   6 -16  -1  216.06    5.32   0
  -6  16   1  233.60    5.11   0
   4  16  -1  268.06    5.03   0
  -4 -16   1  292.46    5.08   0
  -4  16   1  289.27    5.43   0
   4 -16  -1  281.20    5.38   0
  -2  16   1  272.89    5.21   0
  -2 -16   1  252.62    5.03   0
   2 -16  -1  245.61    5.00   0
   2  16  -1  259.29    4.35   0
   0 -16   1    8.07    3.44   0
   0  16   1    9.85    3.55   0
   0 -16  -1    7.84    3.34   0
   0  16  -1    5.33    3.52   0
  -2  16  -1  233.99    5.11   0
  -2 -16  -1  237.63    4.94   0
   2  16   1  224.53    4.82   0
   2 -16   1  227.71    5.03   0
   4 -16   1  277.04    5.76   0
  -4 -16  -1  287.31    4.56   0
   4  16   1  297.32    5.24   0
  -4  16  -1  301.74    5.82   0
   6 -16   1  239.68    5.23   0
  -6  16  -1  247.72    5.22   0
  -6 -16  -1  246.77    4.90   0
   6  16   1  254.84    4.86   0
  -8 -16  -1   48.28    2.69   0
   8  16   1   50.50    5.79   0
   8 -16   1   42.03    3.84   0
   8  16   1   43.51    5.68   0
  -8  16  -1   48.06    3.93   0
   8 -16   1   44.38    8.15   0
   8  16   1   41.77    2.77   0
   8 -16   1   44.62    8.52   0
  10  16   1  258.89    4.85   0
 -10 -16  -1  292.90    5.00   0
  10  16   1  272.83    7.29   0
  10 -16   1  260.18    8.97   0
  10 -16   1  260.17    5.97   0
  10 -16   1  303.59    6.06   0
  10 -16   1  273.08    8.55   0
  10  16   1  298.35    8.01   0
  12 -16   1   25.93    4.85   0
  12 -16   1   25.60    4.70   0
  12 -16   1   21.22    3.76   0
  12  16   1   27.86    2.58   0
  12  16   1   28.03    3.94   0
  12  16   1   23.64    4.76   0
  12 -16   1   32.96    4.63   0
 -12 -16  -1   21.83    3.55   0
  14 -16   1   35.15    4.38   0
  14  16   1   34.71    3.71   0
  14 -16   1   44.28    4.37   0
  14  16   1   45.20    5.06   0
  14 -16   1   38.18    4.83   0
  14  16   1   39.10    5.14   0
 -14 -16  -1   41.55    2.96   0
  14 -16   1   29.39    4.95   0
 -16 -16  -1   51.67    4.03   0
  16 -16   1   54.16    4.73   0
  16  16   1   64.17    4.57   0
  16 -16   1   55.06    5.54   0
  16  16   1   71.64    4.44   0
  16 -16   1   56.41    5.02   0
  16 -16   1   49.24    5.70   0
  16  16   1   48.85    3.02   0
  15 -17  -1    5.58    4.64   0
  15 -17  -1    5.06    3.93   0
 -15 -17   1    6.82    3.69   0
  15 -17  -1    7.13    3.86   0
  15 -17  -1    1.93    4.04   0
  15  17  -1    4.21    3.70   0
  15  17  -1    4.53    3.79   0
  15  17  -1    3.46    3.92   0
  13 -17  -1    6.70    3.82   0
  13 -17  -1    1.53    4.64   0
  13  17  -1    3.46    4.51   0
  13  17  -1    3.21    3.44   0
  13 -17  -1    3.91    4.38   0
 -13 -17   1    6.47    3.41   0
  13 -17  -1    5.16    3.63   0
  13  17  -1    2.98    4.35   0
  11 -17  -1    4.14    3.57   0
 -11 -17   1    0.59    2.37   0
  11  17  -1    0.80    4.24   0
  11  17  -1    3.85    3.44   0
  11 -17  -1   -0.76    5.03   0
  11  17  -1   -0.12    4.73   0
  11 -17  -1   -3.47    4.66   0
  11 -17  -1    2.27    5.17   0
   9  17  -1    0.78    5.11   0
   9 -17  -1    0.79    7.91   0
   9 -17  -1    0.85    8.04   0
   9  17  -1    3.24    3.32   0
   9  17  -1    2.25    5.63   0
   9 -17  -1    5.71    3.67   0
  -9 -17   1    2.50    3.42   0
   7 -17  -1    3.63    3.54   0
  -7 -17   1   -1.07    3.43   0
  -7  17   1    2.94    3.70   0
   7  17  -1   -1.54    2.44   0
   5  17  -1    6.29    3.64   0
   5 -17  -1    5.17    3.60   0
  -5 -17   1    4.01    3.59   0
  -5  17   1    0.22    3.42   0
  -3  17   1  142.83    4.91   0
   3  17  -1  144.44    4.42   0
  -3 -17   1  139.77    4.24   0
   3 -17  -1  132.41    4.69   0
  -1 -17   1   10.53    3.55   0
   1  17  -1   17.54    3.64   0
   1 -17  -1   10.77    3.38   0
  -1  17   1   14.65    3.55   0
   1  17   1    3.00    3.73   0
   1 -17   1    1.08    2.32   0
  -1  17  -1    0.60    3.62   0
  -1 -17  -1   -0.68    3.42   0
   3  17   1   58.08    3.92   0
  -3  17  -1   53.17    4.22   0
   3 -17   1   50.17    4.01   0
  -3 -17  -1   48.34    3.91   0
  -5 -17  -1   12.64    3.65   0
  -5  17  -1   17.21    3.81   0
   5  17   1   23.95    3.46   0
   5 -17   1   16.09    4.47   0
  -7  17  -1   48.97    4.98   0
   7 -17   1   51.83    4.66   0
  -7 -17  -1   57.10    3.90   0
   7  17   1   56.61    3.87   0
   9 -17   1   10.70    3.78   0
  -9 -17  -1   14.93    3.38   0
   9 -17   1   14.69    9.46   0
   9 -17   1   14.26    9.13   0
   9  17   1   15.74    3.47   0
   9  17   1   11.79    5.18   0
   9  17   1   15.79    5.34   0
  11  17   1    1.80    2.39   0
  11  17   1    1.94    4.48   0
 -11 -17  -1    3.00    3.45   0
  11 -17   1    3.03    3.52   0
  11  17   1    2.33    4.34   0
  11 -17   1   -1.02    4.59   0
  11 -17   1    0.93    5.62   0
  11 -17   1    1.50    5.30   0
  13  17   1   15.69    4.71   0
  13 -17   1   13.41    4.87   0
  13 -17   1   20.21    3.94   0
 -13 -17  -1   17.63    2.53   0
  13 -17   1   15.49    5.65   0
  13 -17   1   19.92    4.88   0
  13  17   1   15.60    2.62   0
  13  17   1   16.88    4.82   0
  15  17   1   19.43    4.85   0
  15 -17   1   14.45    4.19   0
  15 -17   1   21.11    4.10   0
  15  17   1   23.07    3.81   0
  15 -17   1   14.66    4.86   0
  15 -17   1   15.98    4.99   0
  15  17   1   18.94    4.22   0
 -15 -17  -1   12.90    2.99   0
  14  18  -1    2.38    3.67   0
  14 -18  -1    4.49    4.08   0
  14 -18  -1    3.30    5.56   0
  14 -18  -1    2.40    5.49   0
  14  18  -1    0.43    4.81   0
  14 -18  -1    0.03    4.17   0
  14  18  -1    4.03    4.81   0
 -14 -18   1    2.47    3.70   0
 -12 -18   1   57.13    3.21   0
  12  18  -1   69.25    6.48   0
  12 -18  -1   56.45    6.98   0
  12 -18  -1   58.50    4.76   0
  12 -18  -1   51.09    4.88   0
  12 -18  -1   67.73    7.48   0
  12  18  -1   62.24    5.87   0
  12  18  -1   60.55    4.17   0
  10  18  -1   15.28    6.45   0
  10  18  -1   18.04    6.48   0
  10 -18  -1   13.99    3.92   0
 -10 -18   1   16.81    3.69   0
  10  18  -1   14.75    2.75   0
  10 -18  -1   18.18    3.86   0
   8  18  -1    0.22    3.52   0
   8 -18  -1    8.83    3.60   0
  -8  18   1    1.72    3.71   0
  -8 -18   1    4.69    3.51   0
  -6  18   1   41.05    4.79   0
   6 -18  -1   47.80    4.03   0
  -6 -18   1   56.07    3.85   0
   6  18  -1   44.41    2.86   0
   4  18  -1   24.17    2.71   0
  -4  18   1   25.08    3.84   0
  -4 -18   1   19.50    2.71   0
   4 -18  -1   23.09    3.91   0
  -2 -18   1   36.71    3.74   0
   2  18  -1   41.75    3.85   0
   2 -18  -1   32.08    3.78   0
  -2  18   1   41.87    3.86   0
   0 -18   1   -4.83    3.46   0
   0 -18  -1    2.40    3.46   0
   0  18  -1    0.12    3.58   0
   0  18   1   -0.97    2.45   0
   2 -18   1   -0.02    3.61   0
   2  18   1    2.00    3.65   0
  -2  18  -1    3.09    3.79   0
  -2 -18  -1    1.42    3.57   0
  -4 -18  -1  105.84    3.51   0
  -4  18  -1  114.77    4.87   0
   4 -18   1  100.66    4.63   0
   4  18   1  112.01    4.30   0
  -6 -18  -1    2.16    3.41   0
   6 -18   1    0.13    3.67   0
   6  18   1    0.27    3.48   0
  -6  18  -1    2.23    3.84   0
   8 -18   1    6.48    3.58   0
  -8 -18  -1    8.39    3.52   0
   8  18   1    3.95    2.45   0
  -8  18  -1    5.75    3.66   0
  10  18   1    5.58    5.53   0
  10  18   1    7.68    6.21   0
 -10 -18  -1    7.12    3.44   0
  10  18   1    2.92    3.40   0
  10 -18   1    4.30    3.81   0
  10 -18   1    0.70    4.75   0
  12  18   1    1.77    2.61   0
  12 -18   1    3.94    4.38   0
  12 -18   1    0.55    5.51   0
  12 -18   1    0.22    5.89   0
 -12 -18  -1   -0.60    3.65   0
  12 -18   1    4.04    3.51   0
  12  18   1    1.16    4.69   0
  12  18   1    0.85    4.59   0
  14 -18   1   14.19    6.11   0
  14 -18   1   15.37    5.73   0
  14  18   1   21.48    5.10   0
  14  18   1   21.68    5.11   0
  14 -18   1   21.66    4.20   0
  14  18   1   23.08    3.76   0
  14 -18   1   25.73    4.10   0
 -14 -18  -1   23.06    3.92   0
  11 -19  -1   13.14    4.07   0
  11  19  -1   13.67    6.41   0
  11  19  -1   12.67    2.73   0
 -11 -19   1   16.70    3.78   0
  11  19  -1   13.52    6.45   0
  11 -19  -1    5.96    4.10   0
   9  19  -1  168.79    4.80   0
  -9 -19   1  125.67    4.02   0
   9 -19  -1  107.65    6.19   0
  -7  19   1   14.43    4.83   0
  -7 -19   1   10.95    3.68   0
   7 -19  -1    8.01    3.87   0
   7  19  -1   16.89    3.75   0
  -5  19   1   24.76    4.08   0
   5  19  -1   27.73    2.87   0
   5 -19  -1   30.84    3.78   0
  -5 -19   1   27.32    3.85   0
   3 -19  -1  125.23    4.65   0
   3  19  -1  136.04    4.77   0
  -3 -19   1  119.69    4.59   0
  -3  19   1  140.27    4.85   0
   1  19  -1   14.15    3.86   0
  -1  19   1    7.85    4.04   0
   1 -19  -1   12.74    3.98   0
  -1 -19   1   12.12    3.60   0
  -1  19  -1   50.72    4.05   0
   1 -19   1   45.37    3.98   0
   1  19   1   51.10    4.02   0
  -1 -19  -1   43.78    3.96   0
  -3  19  -1   45.43    4.30   0
  -3 -19  -1   32.37    4.04   0
   3 -19   1   39.83    4.16   0
   3  19   1   34.87    4.05   0
   5 -19   1  116.21    5.02   0
  -5 -19  -1  131.05    4.58   0
   5  19   1  133.82    3.90   0
  -5  19  -1  148.35    5.34   0
  -7 -19  -1    2.91    2.55   0
  -7  19  -1    5.00    4.67   0
   7 -19   1    5.96    4.60   0
   7  19   1    3.30    3.59   0
  -9 -19  -1    4.63    3.62   0
   9 -19   1    2.50    4.64   0
   9  19   1    2.40    3.54   0
  11  19   1    2.84    6.12   0
  11  19   1    5.80    3.59   0
  11 -19   1    5.25    3.96   0
  11 -19   1    0.59    3.84   0
  11  19   1    2.05    6.16   0
 -11 -19  -1   -3.23    3.54   0
  10  20  -1   14.48    3.97   0
 -10 -20   1   18.56    3.99   0
  10 -20  -1   14.49    4.28   0
  10 -20  -1   18.66    4.31   0
  -8 -20   1    4.49    3.75   0
   8 -20  -1    5.06    4.00   0
  -8  20   1    5.11    3.92   0
   8  20  -1    4.11    2.70   0
   6  20  -1   22.88    3.95   0
   6 -20  -1   20.92    4.22   0
  -6 -20   1   19.75    3.97   0
  -6  20   1   24.28    4.26   0
  -4  20   1    6.85    3.72   0
   4  20  -1    2.66    3.88   0
   4 -20  -1    8.25    3.82   0
  -4 -20   1    4.68    3.64   0
   2 -20  -1   75.06    4.34   0
  -2  20   1   73.33    4.58   0
  -2 -20   1   79.83    4.29   0
   2  20  -1   83.46    4.37   0
   0 -20   1   19.33    3.94   0
   0  20  -1   21.94    4.03   0
   0 -20  -1   20.80    2.91   0
   0  20   1   26.34    4.01   0
  -2 -20  -1   27.70    3.89   0
   2 -20   1   26.32    3.94   0
   2  20   1   26.86    2.96   0
  -2  20  -1   30.52    4.21   0
  -4  20  -1   65.44    4.78   0
  -4 -20  -1   60.59    4.49   0
   4 -20   1   65.75    4.35   0
   4  20   1   77.34    4.49   0
  -6  20  -1    2.97    4.03   0
   6 -20   1    0.44    3.93   0
   6  20   1    3.09    2.58   0
  -6 -20  -1    1.82    2.77   0
  -8  20  -1   31.00    4.38   0
   8 -20   1   23.15    4.32   0
  -8 -20  -1   28.17    4.05   0
   8  20   1   27.81    4.01   0
 -10 -20  -1    1.93    3.63   0
  10 -20   1    0.03    3.89   0
  10  20   1    1.22    3.86   0
  10 -20   1   -1.35    3.90   0
   7 -21  -1    0.24    4.00   0
   7  21  -1   -3.65    3.69   0
  -7  21   1    1.75    4.22   0
  -7 -21   1   -1.78    3.69   0
   5 -21  -1    1.52    3.77   0
   5  21  -1    1.88    3.89   0
  -5  21   1    1.67    3.93   0
  -5 -21   1    3.96    3.82   0
  -3  21   1    3.75    4.15   0
  -3 -21   1    3.69    3.71   0
   3  21  -1    3.62    3.83   0
   3 -21  -1    2.15    3.88   0
  -1 -21   1    3.21    3.81   0
   1 -21  -1   -1.05    2.60   0
   1  21  -1    0.99    4.00   0
  -1  21   1    4.02    3.80   0
   1  21   1    3.18    4.00   0
   1 -21   1   10.21    3.88   0
  -1 -21  -1    7.23    4.07   0
  -1  21  -1   12.08    4.31   0
  -3  21  -1    1.31    4.12   0
  -3 -21  -1    7.36    3.92   0
   3  21   1    6.26    3.69   0
   3 -21   1    2.73    4.85   0
  -5 -21  -1    5.66    3.95   0
  -5  21  -1    3.87    4.07   0
   5 -21   1    0.86    3.97   0
   5  21   1    0.80    3.93   0
   7 -21   1   -0.73    4.12   0
  -7  21  -1    6.75    4.19   0
   7  21   1    2.14    4.00   0
  -7 -21  -1    7.65    3.96   0
  24   0  -2  130.14    4.68   0
  24   0  -2  183.23    4.71   0
 -24   0   2  139.08    4.94   0
  24   0  -2  119.93    4.70   0
  22   0  -2  226.49    4.53   0
  22   0  -2  345.97    5.45   0
 -22   0   2  316.51    5.46   0
  22   0  -2  305.58    5.23   0
  20   0  -2  171.60    4.22   0
  20   0  -2  198.30    4.45   0
  20   0  -2  202.01    4.24   0
 -20   0   2  195.64    4.31   0
 -18   0   2  290.61    4.62   0
  18   0  -2  231.92    4.43   0
  18   0  -2  285.32    4.67   0
  18   0  -2  273.88    4.59   0
 -16   0   2  108.45    3.73   0
  16   0  -2  101.01    3.02   0
  16   0  -2  104.68    3.67   0
  16   0  -2   88.63    3.57   0
 -14   0   2  542.09    5.81   0
  14   0  -2  533.74    5.21   0
  14   0  -2  497.54    5.45   0
  14   0  -2  546.35    5.73   0
  12   0  -2 2588.00   11.35   0
 -12   0   2 2965.59   12.15   0
  12   0  -2 2929.17   12.03   0
  12   0  -2 2969.94   12.26   0
  10   0  -2  367.73    5.21   0
  10   0  -2  341.20    5.05   0
 -10   0   2  363.55    5.24   0
  -8   0   2 4377.03   15.89   0
   8   0  -2 4182.26   15.80   0
   8   0  -2 4506.78   16.38   0
  -8   0   2 4512.69   16.49   0
   6   0  -2  106.47    4.06   0
  -6   0   2  111.42    4.00   0
   6   0  -2  103.15    4.06   0
  -6   0   2  105.22    4.00   0
   4   0  -2  714.89    8.87   0
  -4   0   2  732.40    9.36   0
  -4   0   2  742.89    9.06   0
   4   0  -2  752.53    9.17   0
  -2   0   2  207.43    6.85   0
  -2   0   2  202.53    6.80   0
   2   0  -2  208.91    6.72   0
   2   0  -2  211.22    6.80   0
   0   0   2 2253.86   20.77   0
   0   0  -2 2457.45   24.38   0
   0   0  -2 2241.53   20.72   0
  -2   0  -2 3676.37   32.36   0
   2   0   2 3667.18   22.94   0
   2   0   2 3698.18   32.79   0
  -2   0  -2 3719.68   22.85   0
  -6   0  -2 3219.42   19.73   0
   6   0   2 3219.44   15.26   0
  -6   0  -2 3378.37   15.33   0
   6   0   2 3203.04   19.20   0
  -8   0  -2  396.41    5.51   0
   8   0   2  366.77    5.53   0
   8   0   2  376.61    6.93   0
  -8   0  -2  370.88    6.36   0
  10   0   2 7789.59   23.10   0
 -10   0  -2 8239.83   19.87   0
  10   0   2 7584.35   19.86   0
  12   0   2    2.48    2.98   0
 -12   0  -2    4.12    2.96   0
 -12   0  -2    2.77    3.12   0
  12   0   2    1.94    3.79   0
 -14   0  -2  693.74    6.85   0
  14   0   2  651.11    6.12   0
  14   0   2  662.95    7.01   0
 -16   0  -2  158.71    4.20   0
  16   0   2  155.81    4.01   0
  16   0   2  140.67    3.93   0
  16   0   2  158.61    4.29   0
  18   0   2    4.05    3.13   0
  18   0   2    0.60    3.23   0
  18   0   2    2.87    3.18   0
 -18   0  -2    2.85    3.09   0
  20   0   2  553.01    6.76   0
  20   0   2  474.10    5.46   0
 -20   0  -2  576.67    6.57   0
  20   0   2  496.24    5.72   0
 -22   0  -2   68.63    4.08   0
  22   0   2   48.50    3.80   0
  22   0   2   66.87    4.17   0
  22   0   2   61.37    3.80   0
  24   0   2   28.80    3.94   0
 -24   0  -2   44.65    4.92   0
  24   0   2   48.17    4.29   0
  24   0   2   26.99    3.85   0
  25   1  -2   38.16    4.08   0
  25  -1  -2   38.44    4.05   0
 -25  -1   2   67.01    4.29   0
  25   1  -2   50.39    4.23   0
  25   1  -2   33.27    4.18   0
  25  -1  -2   49.10    4.09   0
  25  -1  -2   41.21    4.13   0
 -25   1   2   61.21    4.45   0
  23  -1  -2   16.70    2.53   0
  23   1  -2   11.29    3.59   0
  23   1  -2   18.08    2.70   0
 -23   1   2   22.78    3.72   0
  23  -1  -2   27.26    3.72   0
 -23  -1   2   18.97    3.68   0
  23   1  -2   25.55    3.73   0
  23  -1  -2   11.77    2.41   0
  21   1  -2  217.65    4.69   0
  21   1  -2  185.79    4.60   0
  21  -1  -2  201.85    4.88   0
  21   1  -2  245.63    4.81   0
 -21  -1   2  241.16    4.80   0
  21  -1  -2  186.40    4.69   0
 -21   1   2  231.03    4.83   0
  21  -1  -2  241.90    4.94   0
  19  -1  -2    1.04    3.30   0
  19   1  -2    3.05    3.24   0
  19   1  -2    4.53    3.19   0
  19  -1  -2    2.36    3.25   0
  19  -1  -2    2.46    2.14   0
 -19   1   2    4.11    3.35   0
  19   1  -2   -1.98    3.20   0
 -19  -1   2    0.85    3.09   0
 -17  -1   2   86.66    3.74   0
  17   1  -2   81.02    3.68   0
  17   1  -2   72.19    3.43   0
  17  -1  -2   87.20    3.84   0
  17   1  -2   83.04    3.80   0
  17  -1  -2   81.03    3.65   0
 -17   1   2   92.27    3.76   0
  17  -1  -2   77.27    3.55   0
  15   1  -2  164.12    4.08   0
  15   1  -2  178.79    3.46   0
  15   1  -2  175.81    4.06   0
 -15   1   2  182.00    4.11   0
  15  -1  -2  163.89    4.14   0
  15  -1  -2  182.62    4.18   0
 -15  -1   2  182.45    4.11   0
  15  -1  -2  192.76    4.33   0
  13  -1  -2   19.37    2.99   0
  13  -1  -2   18.13    2.98   0
 -13   1   2   20.08    3.25   0
  13  -1  -2   21.93    3.33   0
  13   1  -2   25.40    3.19   0
  13   1  -2   20.52    3.03   0
 -13  -1   2   19.45    3.02   0
  13   1  -2   18.47    2.97   0
 -11   1   2 2127.49   10.64   0
  11  -1  -2 2104.85   10.27   0
  11  -1  -2 1959.29   10.08   0
  11  -1  -2 2033.94   10.54   0
  11   1  -2 1901.23   10.16   0
  11   1  -2 2126.11   10.59   0
 -11  -1   2 2032.56   10.18   0
  11   1  -2 2101.66   10.14   0
  -9   1   2  318.56    5.23   0
  -9  -1   2  312.39    4.94   0
   9  -1  -2  309.00    5.18   0
  -9   1   2  306.40    4.85   0
   9   1  -2  314.61    4.89   0
  -9  -1   2  316.86    4.90   0
   9  -1  -2  302.36    4.91   0
   9   1  -2  291.18    4.47   0
  -7   1   2 1457.18   10.06   0
  -7   1   2 1393.04    9.75   0
  -7  -1   2 1336.04    9.60   0
  -7  -1   2 1409.99    9.58   0
   7  -1  -2 1330.61    9.50   0
   7   1  -2 1395.83    9.91   0
   7  -1  -2 1399.90    9.72   0
   7   1  -2 1394.07    9.72   0
  -5  -1   2 1140.57    9.92   0
  -5  -1   2 1151.20   10.04   0
   5   1  -2 1158.78   10.03   0
   5  -1  -2 1110.29   10.26   0
   5   1  -2 1125.57    9.96   0
  -5   1   2 1136.82   10.17   0
  -5   1   2 1183.14   10.32   0
   5  -1  -2 1171.98   10.37   0
   3  -1  -2 1541.45   14.00   0
  -3   1   2 1584.21   14.04   0
   3   1  -2 1556.42   14.01   0
  -3  -1   2 1564.61   13.66   0
   3   1  -2 1619.03   13.65   0
  -3  -1   2 1568.41   13.97   0
   3  -1  -2 1663.15   13.88   0
  -3   1   2 1582.13   13.50   0
  -1  -1   2  781.00   12.46   0
  -1   1   2  750.50   11.62   0
   1   1  -2  767.85   12.31   0
  -1  -1   2  757.90   12.26   0
   1  -1  -2  721.15   11.75   0
   1   1  -2  774.56   12.40   0
   1  -1  -2  816.74   12.43   0
   1  -1  -2  754.74   12.16   0
  -1  -1  -2  790.36   12.13   0
   1  -1   2  760.32   12.23   0
  -1   1  -2  811.48   20.71   0
  -1   1  -2  756.03   12.20   0
   1   1   2  762.99   12.06   0
   1   1   2  790.18   13.27   0
   1  -1   2  842.80   21.41   0
  -1  -1  -2  782.29   13.05   0
  -3   1  -2  492.09    8.30   0
   3   1   2  485.45    8.20   0
  -3  -1  -2  495.27    8.30   0
   3  -1   2  473.44   15.13   0
  -3  -1  -2  475.82    9.19   0
  -3   1  -2  470.92   14.69   0
   3  -1   2  471.90    8.34   0
   3   1   2  467.07    9.68   0
  -5   1  -2  645.77    7.85   0
   5   1   2  641.09    7.92   0
  -5   1  -2  615.55   10.77   0
  -5  -1  -2  624.74    9.09   0
   5  -1   2  641.57    8.02   0
   5  -1   2  616.60   11.34   0
  -5  -1  -2  647.07    7.87   0
   5   1   2  611.75    9.00   0
   7  -1   2  784.54   10.15   0
  -7   1  -2  766.39    9.89   0
  -7  -1  -2  759.99    8.64   0
   7  -1   2  771.50    7.58   0
  -7  -1  -2  823.50    7.30   0
   7   1   2  745.80    7.16   0
  -7   1  -2  795.10    7.49   0
   7   1   2  768.23    8.74   0
  -9   1  -2 1692.44   12.43   0
   9   1   2 1765.79    9.92   0
   9   1   2 1701.51   11.30   0
  -9   1  -2 1821.94    9.98   0
   9  -1   2 1763.83   10.02   0
   9  -1   2 1725.81   12.23   0
  -9  -1  -2 1688.08   10.95   0
  -9  -1  -2 1768.04    9.94   0
 -11  -1  -2  133.63    3.19   0
 -11   1  -2  130.86    4.25   0
 -11  -1  -2  131.43    4.35   0
  11   1   2  137.59    4.29   0
 -11   1  -2  132.04    3.74   0
  11  -1   2  133.43    3.84   0
  11   1   2  133.46    3.83   0
  11  -1   2  133.07    4.30   0
  13   1   2 1359.44    9.24   0
 -13  -1  -2 1322.26    9.13   0
  13  -1   2 1344.14    9.58   0
  13  -1   2 1360.79    8.14   0
  13   1   2 1360.04    8.07   0
 -13   1  -2 1361.57    9.62   0
  15  -1   2   68.24    3.52   0
  15   1   2   63.34    3.47   0
  15  -1   2   54.36    3.41   0
 -15  -1  -2   68.02    3.65   0
 -15   1  -2   66.16    3.61   0
  15  -1   2   66.63    4.38   0
  15   1   2   66.60    4.34   0
  15   1   2   56.84    3.42   0
  17   1   2    4.07    3.12   0
 -17  -1  -2    7.48    3.24   0
  17  -1   2    3.96    2.16   0
  17   1   2    6.19    3.08   0
  17  -1   2    2.65    2.90   0
  17   1   2    5.20    3.24   0
 -17   1  -2    3.24    3.31   0
  17  -1   2    1.95    3.41   0
  19   1   2   99.32    3.92   0
  19   1   2   80.26    3.05   0
  19   1   2  110.78    4.05   0
 -19  -1  -2  101.78    4.08   0
  19  -1   2  106.53    4.07   0
  19  -1   2   77.11    3.86   0
 -19   1  -2  107.60    4.09   0
  19  -1   2   92.61    3.86   0
 -21  -1  -2    1.10    4.14   0
  21  -1   2    0.54    4.28   0
  21   1   2    4.92    3.17   0
 -21   1  -2    1.34    3.37   0
  21   1   2    1.92    3.22   0
  21  -1   2    1.97    3.14   0
  21  -1   2   -2.13    2.21   0
  21   1   2   -0.06    3.49   0
 -23   1  -2   37.74    3.94   0
  23   1   2   38.82    3.82   0
  23   1   2   20.29    3.58   0
  23   1   2   30.84    3.66   0
  23  -1   2   36.04    3.51   0
 -23  -1  -2   38.88    3.96   0
  23  -1   2   26.29    3.51   0
  23  -1   2   40.23    3.94   0
  25   1   2    0.77    3.76   0
  25  -1   2    6.38    3.70   0
 -25   1  -2    5.30    3.89   0
 -25  -1  -2    5.05    3.90   0
  25  -1   2    5.25    3.78   0
  25   1   2    6.07    3.67   0
  25  -1   2    4.53    3.65   0
  25   1   2    6.60    4.10   0
 -24  -2   2    6.11    3.65   0
 -24   2   2    4.80    3.43   0
  24   2  -2    4.03    3.54   0
  24   2  -2    4.81    3.61   0
  24  -2  -2    2.99    3.65   0
  24   2  -2    2.11    3.49   0
  24  -2  -2    2.57    3.49   0
  24  -2  -2    0.54    2.49   0
 -22   2   2    8.36    3.48   0
  22   2  -2    7.51    3.37   0
  22  -2  -2    7.63    3.45   0
 -22  -2   2   13.75    3.39   0
  22  -2  -2   12.83    3.35   0
  22   2  -2    5.96    3.42   0
  22   2  -2    6.55    3.39   0
  22  -2  -2    5.73    3.42   0
  20   2  -2   29.86    3.34   0
  20   2  -2   32.54    3.41   0
 -20   2   2   30.00    2.72   0
  20   2  -2   31.41    2.64   0
  20  -2  -2   22.52    2.50   0
 -20  -2   2   38.68    3.43   0
  20  -2  -2   31.18    3.54   0
  20  -2  -2   27.98    3.49   0
  18  -2  -2   10.45    2.27   0
 -18   2   2   12.58    3.08   0
  18   2  -2   10.79    3.23   0
  18  -2  -2    8.52    3.06   0
  18   2  -2    9.50    2.09   0
  18   2  -2    7.23    3.13   0
  18  -2  -2   11.16    2.99   0
 -18  -2   2   12.15    3.20   0
  16  -2  -2  204.02    4.41   0
  16   2  -2  203.58    3.66   0
  16  -2  -2  179.18    4.21   0
  16   2  -2  180.94    4.17   0
  16  -2  -2  205.55    4.29   0
 -16  -2   2  215.50    4.27   0
 -16   2   2  208.62    4.35   0
  16   2  -2  195.67    3.67   0
 -14   2   2   16.85    3.12   0
  14  -2  -2   16.98    3.01   0
  14  -2  -2   15.68    3.31   0
  14  -2  -2   13.81    2.18   0
 -14  -2   2   18.26    2.22   0
  14   2  -2   15.03    3.06   0
  14   2  -2   22.05    3.08   0
  14   2  -2   19.07    3.13   0
  12  -2  -2  188.50    4.32   0
  12  -2  -2  200.77    4.19   0
  12   2  -2  168.51    3.98   0
  12  -2  -2  172.99    4.04   0
  12   2  -2  184.41    4.28   0
  12   2  -2  183.45    3.98   0
 -12   2   2  192.46    4.39   0
 -12  -2   2  186.71    4.31   0
  10  -2  -2  406.21    5.28   0
  10  -2  -2  427.02    5.77   0
  10   2  -2  414.01    5.44   0
  10   2  -2  430.56    5.28   0
 -10  -2   2  421.70    5.33   0
 -10   2   2  439.23    5.62   0
   8   2  -2   23.87    3.21   0
  -8   2   2   24.45    3.15   0
  -8   2   2   24.69    3.20   0
   8   2  -2   28.41    3.20   0
   8  -2  -2   25.55    3.22   0
  -8  -2   2   23.58    3.12   0
   8  -2  -2   21.76    3.17   0
  -8  -2   2   23.61    3.06   0
  -6   2   2  697.29    7.73   0
  -6  -2   2  666.19    7.15   0
  -6  -2   2  652.64    7.16   0
   6   2  -2  632.00    7.21   0
   6   2  -2  680.48    7.18   0
  -6   2   2  655.20    7.19   0
   6  -2  -2  689.37    7.71   0
   6  -2  -2  639.62    7.64   0
   4   2  -2  865.21    9.87   0
   4  -2  -2  938.14    9.82   0
  -4  -2   2  865.99    9.38   0
  -4  -2   2  877.35    9.75   0
   4  -2  -2  844.87    9.47   0
   4   2  -2  857.07    9.29   0
  -4   2   2  863.20    9.79   0
  -4   2   2  914.42    9.69   0
   2   2  -2  682.17   10.41   0
  -2  -2   2  678.34    9.77   0
   2  -2  -2  654.40    9.70   0
  -2  -2   2  685.40   10.37   0
   2   2  -2  669.02    9.32   0
  -2   2   2  686.82   10.38   0
   2  -2  -2  684.65   10.29   0
   0   2  -2  383.65    9.02   0
   0   2  -2  386.62   10.35   0
   0  -2   2  391.54   10.17   0
   0   2   2  390.20    8.15   0
   0  -2   2  383.66    9.04   0
   0  -2  -2  399.28    8.75   0
   0  -2  -2  385.83    8.99   0
   0   2   2  377.34    8.87   0
  -2   2  -2  834.38   11.20   0
   2  -2   2  799.23   11.27   0
  -2  -2  -2  805.20   10.76   0
   2   2   2  793.05   10.62   0
  -2  -2  -2  819.38   10.99   0
   2   2   2  795.75   10.85   0
  -4  -2  -2  515.86    7.74   0
   4  -2   2  510.75   13.74   0
   4   2   2  513.12    7.63   0
   4  -2   2  500.68    7.86   0
  -4   2  -2  525.44   14.12   0
  -4  -2  -2  504.73    8.03   0
  -4   2  -2  519.18    7.87   0
   4   2   2  494.77    8.01   0
  -6   2  -2  387.60    6.01   0
   6   2   2  367.78    5.79   0
   6  -2   2  366.88    8.40   0
   6   2   2  365.50    6.46   0
  -6  -2  -2  394.56    5.95   0
  -6   2  -2  372.05    8.39   0
   6  -2   2  364.31    5.91   0
  -6  -2  -2  365.76    6.40   0
  -8   2  -2  199.02    4.39   0
   8  -2   2  184.03    4.39   0
   8   2   2  187.41    4.66   0
  -8  -2  -2  213.08    4.44   0
   8  -2   2  186.11    5.96   0
  -8   2  -2  191.89    5.91   0
   8   2   2  183.10    3.83   0
  -8  -2  -2  183.28    4.73   0
 -10  -2  -2 1269.36    9.30   0
  10  -2   2 1303.53   10.59   0
 -10   2  -2 1359.49    8.40   0
  10   2   2 1332.57    8.52   0
 -10  -2  -2 1335.57    8.17   0
 -10   2  -2 1322.08   10.63   0
  10   2   2 1318.92    9.20   0
  10  -2   2 1318.32    8.61   0
  12  -2   2  200.85    4.27   0
 -12  -2  -2  213.61    4.08   0
 -12  -2  -2  196.80    4.82   0
  12   2   2  193.65    3.55   0
  12  -2   2  196.23    4.75   0
 -12   2  -2  207.88    4.13   0
 -12   2  -2  200.58    4.66   0
  12   2   2  201.84    4.87   0
  14  -2   2   79.99    3.55   0
  14  -2   2   88.82    4.55   0
  14   2   2   88.69    3.63   0
 -14   2  -2   89.60    3.86   0
  14   2   2   86.28    3.96   0
 -14  -2  -2   91.40    3.95   0
 -16  -2  -2   19.17    3.36   0
  16  -2   2   12.76    3.06   0
  16   2   2   22.53    3.40   0
 -16   2  -2   18.19    3.40   0
  16   2   2   16.72    3.17   0
  16   2   2   21.97    2.36   0
  16  -2   2   15.16    2.30   0
  16  -2   2   20.70    3.55   0
  18   2   2   44.67    3.48   0
  18   2   2   33.35    2.33   0
  18  -2   2   34.31    2.47   0
  18  -2   2   40.11    3.75   0
 -18  -2  -2   38.71    3.50   0
 -18   2  -2   38.04    4.47   0
  18  -2   2   33.05    2.36   0
  18   2   2   31.98    3.03   0
  20  -2   2    1.71    3.26   0
 -20  -2  -2    1.84    3.24   0
  20   2   2    3.13    3.47   0
  20  -2   2    2.49    3.45   0
  20   2   2   -0.67    3.26   0
 -20   2  -2    3.05    3.43   0
  20   2   2    3.33    3.16   0
  20  -2   2    1.53    3.11   0
  22  -2   2   16.95    3.46   0
  22   2   2   24.60    3.46   0
  22  -2   2   23.42    3.53   0
  22   2   2   21.34    3.44   0
  22   2   2   24.64    3.79   0
 -22  -2  -2   22.94    3.66   0
 -22   2  -2   23.31    4.65   0
  22  -2   2   26.94    4.53   0
  24   2   2    3.92    3.44   0
 -24   2  -2    3.50    3.81   0
  24   2   2    7.84    3.71   0
  24  -2   2    6.65    3.50   0
 -24  -2  -2    2.24    3.60   0
  24   2   2    1.45    3.76   0
  24  -2   2   -1.89    3.50   0
  24  -2   2    0.56    4.63   0
 -25  -3   2   39.49    4.23   0
 -25   3   2   45.19    4.32   0
  25  -3  -2   33.88    4.18   0
  25  -3  -2   38.55    4.11   0
  25   3  -2   35.39    4.28   0
  25   3  -2   51.84    4.19   0
  25  -3  -2   41.97    4.25   0
  25   3  -2   34.46    4.21   0
  23   3  -2   27.52    3.76   0
  23   3  -2   37.65    3.81   0
 -23  -3   2   31.99    3.77   0
  23  -3  -2   32.78    4.00   0
 -23   3   2   36.69    4.01   0
  23   3  -2   42.02    3.76   0
  23  -3  -2   35.49    3.88   0
  23  -3  -2   30.23    3.72   0
  21  -3  -2  204.36    4.71   0
  21   3  -2  174.91    4.45   0
  21   3  -2  198.25    4.59   0
 -21   3   2  214.14    4.74   0
  21  -3  -2  209.47    4.61   0
 -21  -3   2  190.05    4.43   0
  21   3  -2  171.06    4.50   0
  21  -3  -2  151.55    4.47   0
  19  -3  -2   76.74    3.83   0
 -19  -3   2   75.13    3.69   0
  19  -3  -2   72.05    3.95   0
  19   3  -2   62.43    3.64   0
  19   3  -2   67.03    2.92   0
 -19   3   2   80.42    4.01   0
  19   3  -2   79.25    3.64   0
  19  -3  -2   69.35    3.64   0
  17  -3  -2   22.07    3.42   0
  17  -3  -2   22.68    3.24   0
  17   3  -2   17.96    3.45   0
 -17   3   2   23.35    3.37   0
  17  -3  -2   22.34    3.16   0
  17   3  -2   25.14    2.51   0
  17   3  -2   22.34    2.40   0
 -17  -3   2   19.02    3.37   0
  15   3  -2  377.71    5.11   0
  15   3  -2  426.12    5.33   0
  15  -3  -2  417.64    5.26   0
  15   3  -2  445.09    5.20   0
 -15   3   2  435.39    5.39   0
 -15  -3   2  451.94    5.24   0
  15  -3  -2  442.25    5.45   0
  15  -3  -2  359.90    5.13   0
 -13   3   2  331.75    5.15   0
  13  -3  -2  313.02    5.04   0
  13  -3  -2  328.30    4.90   0
  13   3  -2  297.67    4.60   0
  13   3  -2  345.06    4.73   0
  13   3  -2  321.82    4.71   0
  13  -3  -2  300.31    4.68   0
 -13  -3   2  330.39    4.71   0
  11   3  -2  570.67    5.79   0
  11  -3  -2  494.82    5.82   0
 -11  -3   2  538.21    5.53   0
  11   3  -2  499.49    5.65   0
 -11   3   2  553.28    6.23   0
  11   3  -2  546.73    5.60   0
  11  -3  -2  549.77    5.98   0
  11  -3  -2  539.67    6.15   0
   9  -3  -2  435.17    5.85   0
   9   3  -2  444.28    5.63   0
  -9   3   2  419.60    5.10   0
  -9  -3   2  419.18    5.43   0
   9   3  -2  404.15    5.60   0
  -9  -3   2  431.17    5.47   0
   9  -3  -2  402.04    5.17   0
  -9   3   2  454.09    5.93   0
   7  -3  -2 1885.41   11.29   0
  -7  -3   2 1791.22   10.78   0
  -7   3   2 1834.57   11.37   0
   7   3  -2 1838.22   11.30   0
  -7  -3   2 1798.15   10.57   0
   7  -3  -2 1768.10   11.10   0
  -7   3   2 1930.60   11.71   0
   7   3  -2 1831.54   10.29   0
   5  -3  -2 7108.13   24.89   0
   5  -3  -2 7740.37   24.55   0
  -5   3   2 7262.12   24.77   0
  -5  -3   2 7355.21   24.56   0
   5   3  -2 7205.19   22.29   0
  -5   3   2 7570.97   24.46   0
   5   3  -2 7140.87   24.86   0
  -5  -3   2 7017.70   22.21   0
   3  -3  -2  685.30    9.01   0
  -3  -3   2  714.50    8.50   0
  -3  -3   2  756.97    9.93   0
  -3   3   2  748.24    9.90   0
   3  -3  -2  727.46   10.29   0
   3   3  -2  724.52    9.95   0
   3  -3  -2  809.86    9.58   0
   3   3  -2  748.59    8.98   0
  -1   3   2  868.92   10.82   0
   1   3  -2  874.75   11.28   0
   1   3  -2  848.17   12.95   0
   1  -3  -2  852.21   10.33   0
  -1  -3   2  849.95   11.15   0
  -1  -3   2  865.11   12.57   0
   1  -3  -2  836.84   12.32   0
  -1   3   2  868.05   12.41   0
  -1  -3  -2 1408.07   12.82   0
   1   3   2 1367.12   15.07   0
   1  -3   2 1370.10   16.13   0
  -1   3  -2 1399.65   16.04   0
  -1  -3  -2 1408.60   15.74   0
  -1   3  -2 1385.90   18.54   0
   1   3   2 1398.05   12.62   0
   1  -3   2 1396.36   18.66   0
   3  -3   2  298.44   12.08   0
  -3   3  -2  309.62    7.41   0
   3  -3   2  290.17    7.04   0
   3   3   2  294.53    6.82   0
   3   3   2  289.02    6.54   0
  -3  -3  -2  284.56    6.48   0
  -3  -3  -2  310.34    6.87   0
   5  -3   2   78.55    4.26   0
   5   3   2   75.35    3.43   0
   5  -3   2   77.17    5.58   0
  -5  -3  -2   79.66    4.10   0
   5   3   2   74.78    4.02   0
  -5   3  -2   80.65    4.07   0
  -5  -3  -2   80.67    4.14   0
  -7   3  -2 3946.59   15.99   0
   7  -3   2 3784.58   22.37   0
   7   3   2 3755.29   15.87   0
  -7  -3  -2 3968.32   15.86   0
   7  -3   2 3855.99   16.21   0
   7   3   2 3895.07   15.76   0
  -7   3  -2 3965.51   22.93   0
  -7  -3  -2 3786.21   15.94   0
  -9   3  -2  543.35    6.07   0
  -9   3  -2  538.44    7.78   0
   9  -3   2  522.58    8.04   0
   9  -3   2  533.55    6.16   0
   9   3   2  518.36    5.96   0
   9   3   2  501.23    6.26   0
  -9  -3  -2  530.28    6.27   0
  -9  -3  -2  529.15    5.94   0
  11  -3   2  282.52    4.79   0
  11   3   2  269.28    4.48   0
  11  -3   2  274.22    5.43   0
 -11  -3  -2  270.32    4.88   0
  11   3   2  273.64    4.99   0
 -11   3  -2  270.88    5.77   0
 -11   3  -2  287.48    4.66   0
 -11  -3  -2  265.58    4.43   0
  13  -3   2 1015.77    8.80   0
  13   3   2 1061.25    7.13   0
 -13  -3  -2 1021.12    7.74   0
  13   3   2 1013.74    7.77   0
  13  -3   2 1075.39    7.37   0
 -13   3  -2 1047.65    8.75   0
 -15   3  -2   10.25    3.24   0
  15  -3   2   10.41    3.38   0
  15  -3   2    8.85    2.29   0
  15   3   2    7.11    2.24   0
  15   3   2    9.13    3.09   0
  15   3   2   11.97    3.32   0
  15  -3   2    7.02    3.03   0
 -15  -3  -2   11.50    3.29   0
 -17   3  -2  118.22    4.09   0
  17  -3   2  106.51    3.81   0
  17   3   2  113.41    3.09   0
 -17  -3  -2  114.83    3.81   0
  17  -3   2  109.69    4.08   0
  17   3   2  111.90    3.86   0
  17  -3   2   88.83    3.68   0
  17   3   2   98.54    3.66   0
 -19  -3  -2   64.02    3.79   0
 -19   3  -2   72.63    3.86   0
  19   3   2   57.52    2.80   0
  19  -3   2   52.56    2.87   0
  19  -3   2   52.90    3.64   0
  19   3   2   66.80    3.92   0
  19  -3   2   63.72    4.58   0
  19   3   2   53.36    3.57   0
  21   3   2   15.55    3.57   0
  21  -3   2   17.63    3.48   0
  21  -3   2   21.02    3.70   0
 -21   3  -2   17.88    3.43   0
  21   3   2   14.20    3.43   0
 -21  -3  -2   15.87    3.43   0
  21  -3   2   14.87    3.41   0
  21   3   2   18.13    3.39   0
  23  -3   2   23.25    3.96   0
  23   3   2   15.17    2.52   0
  23  -3   2   19.44    3.70   0
  23   3   2   22.18    2.77   0
  23   3   2   26.78    3.99   0
 -23   3  -2   26.33    4.70   0
  23  -3   2   20.59    2.90   0
 -23  -3  -2   26.64    3.98   0
 -24   4   2  125.87    4.88   0
  24   4  -2  117.27    4.56   0
 -24  -4   2  108.79    4.71   0
  24   4  -2  131.20    4.65   0
  24   4  -2   96.19    4.56   0
  24  -4  -2  131.35    5.57   0
  24  -4  -2   73.37    3.65   0
  24  -4  -2   95.51    4.78   0
  22  -4  -2   96.19    4.12   0
  22  -4  -2  117.86    4.46   0
  22   4  -2  111.62    4.30   0
  22   4  -2   96.28    4.24   0
  22  -4  -2  119.88    4.31   0
  22   4  -2  107.55    4.26   0
 -22  -4   2  112.78    4.39   0
 -22   4   2  124.69    4.51   0
 -20   4   2   48.50    3.76   0
  20  -4  -2   46.42    3.80   0
  20   4  -2   45.83    3.62   0
  20   4  -2   38.19    3.72   0
  20  -4  -2   39.53    3.58   0
  20  -4  -2   53.89    3.78   0
  20   4  -2   44.26    2.86   0
 -20  -4   2   56.15    3.69   0
 -18  -4   2   80.96    2.95   0
  18  -4  -2   70.90    3.60   0
  18  -4  -2   88.66    3.80   0
  18  -4  -2   87.68    3.70   0
  18   4  -2   83.87    3.67   0
  18   4  -2   71.44    2.95   0
  18   4  -2   88.72    3.77   0
 -18   4   2   95.19    3.78   0
 -16   4   2   19.14    3.41   0
  16   4  -2   14.69    2.38   0
  16   4  -2   20.50    3.26   0
  16  -4  -2   17.66    3.41   0
 -16  -4   2   17.41    3.31   0
  16  -4  -2   17.57    2.45   0
  16   4  -2   25.71    3.25   0
  16  -4  -2   20.23    3.29   0
  14  -4  -2  160.11    4.14   0
  14  -4  -2  153.56    3.94   0
  14  -4  -2  148.33    3.92   0
 -14  -4   2  158.99    3.86   0
 -14   4   2  166.87    4.01   0
  14   4  -2  144.35    3.88   0
  14   4  -2  151.23    3.88   0
  14   4  -2  159.34    3.95   0
  12   4  -2  408.85    5.26   0
 -12   4   2  400.81    5.54   0
  12  -4  -2  408.53    5.41   0
 -12  -4   2  372.16    4.90   0
  12  -4  -2  381.47    5.54   0
  12   4  -2  382.04    4.92   0
  12  -4  -2  371.18    5.14   0
  12   4  -2  362.36    5.12   0
 -10   4   2   47.89    3.57   0
 -10  -4   2   41.98    3.29   0
  10   4  -2   46.77    3.21   0
  10   4  -2   42.50    2.67   0
  10  -4  -2   43.20    3.59   0
  10  -4  -2   43.25    3.25   0
  10   4  -2   44.35    3.34   0
  -8  -4   2  810.26    7.09   0
  -8   4   2  827.46    7.59   0
   8   4  -2  782.09    7.53   0
   8  -4  -2  862.50    7.82   0
  -8  -4   2  824.54    7.50   0
   8   4  -2  808.89    6.62   0
  -8   4   2  876.83    7.79   0
   8  -4  -2  803.06    7.63   0
  -6  -4   2  226.02    4.61   0
   6  -4  -2  249.92    5.20   0
   6  -4  -2  224.94    5.25   0
  -6   4   2  223.50    5.11   0
   6   4  -2  224.89    4.68   0
   6   4  -2  225.99    4.72   0
  -6  -4   2  231.55    4.75   0
   6  -4  -2  213.80    5.09   0
   4   4  -2   53.77    3.94   0
   4  -4  -2   52.78    3.98   0
   4  -4  -2   59.48    4.03   0
  -4  -4   2   52.84    3.05   0
  -4  -4   2   54.70    4.72   0
  -4   4   2   57.01    4.83   0
   4  -4  -2   54.62    4.21   0
   4   4  -2   52.02    4.11   0
   2   4  -2   60.76    4.37   0
   2  -4  -2   62.23    5.05   0
  -2   4   2   60.98    4.64   0
   2  -4  -2   65.04    4.83   0
  -2   4   2   62.46    4.95   0
  -2  -4   2   62.12    4.99   0
   2   4  -2   64.24    5.14   0
  -2  -4   2   64.15    4.34   0
   0  -4  -2  917.87    9.99   0
   0   4   2  924.58   10.05   0
   0   4  -2  895.00   13.88   0
   0  -4  -2  894.30   13.07   0
   0   4  -2  906.29   11.56   0
   0   4   2  913.87   13.36   0
   0  -4   2  897.60   11.60   0
   0  -4   2  912.83   13.52   0
  -2   4  -2  156.97    7.50   0
   2  -4   2  149.86    7.33   0
  -2  -4  -2  152.27    4.49   0
  -2  -4  -2  163.50    6.87   0
  -2   4  -2  154.43    6.21   0
   2   4   2  154.24    6.13   0
   2   4   2  149.61    4.39   0
   2  -4   2  158.11    6.43   0
   4   4   2  226.76    5.10   0
  -4  -4  -2  235.32    5.20   0
   4  -4   2  250.78    8.39   0
  -4   4  -2  249.25    5.95   0
   4  -4   2  234.30    8.49   0
   4   4   2  244.42    5.86   0
   4  -4   2  242.92    6.02   0
  -4  -4  -2  247.52    5.91   0
  -6  -4  -2 5052.60   18.13   0
   6  -4   2 4619.99   27.89   0
   6   4   2 5024.40   19.16   0
   6   4   2 4981.67   17.92   0
  -6   4  -2 5246.48   19.46   0
  -6  -4  -2 5262.01   19.51   0
   6  -4   2 4939.18   19.79   0
   8  -4   2 1005.80   11.25   0
   8  -4   2  999.02    8.44   0
   8   4   2 1006.25    7.82   0
  -8  -4  -2 1064.53    8.22   0
  -8   4  -2 1047.81   11.23   0
   8   4   2  989.91    7.99   0
  -8  -4  -2  999.32    8.10   0
  -8   4  -2 1050.77    8.29   0
 -10  -4  -2  441.33    5.71   0
 -10  -4  -2  477.47    5.62   0
  10  -4   2  444.39    5.74   0
 -10   4  -2  461.14    5.69   0
 -10   4  -2  469.03    7.40   0
  10   4   2  450.56    5.15   0
  10   4   2  441.81    5.73   0
  10  -4   2  447.90    7.32   0
  12  -4   2  248.56    5.56   0
 -12  -4  -2  270.53    4.60   0
 -12  -4  -2  235.02    4.69   0
  12   4   2  255.15    4.78   0
  12   4   2  253.46    4.60   0
 -12   4  -2  263.03    5.79   0
  12  -4   2  246.09    4.61   0
  14   4   2  579.49    5.70   0
 -14  -4  -2  537.12    5.90   0
  14   4   2  518.07    5.60   0
 -14   4  -2  592.42    7.32   0
  14   4   2  570.92    5.87   0
  14  -4   2  504.46    5.69   0
  14  -4   2  543.25    5.68   0
  14  -4   2  559.64    7.37   0
 -16   4  -2   51.58    4.42   0
  16   4   2   45.73    2.71   0
  16  -4   2   42.32    2.66   0
  16  -4   2   41.12    2.78   0
  16   4   2   49.82    3.71   0
 -16  -4  -2   47.00    3.48   0
  16   4   2   46.01    3.55   0
  16  -4   2   49.44    3.79   0
  18   4   2    1.27    2.17   0
  18  -4   2    0.23    3.27   0
  18  -4   2    1.84    2.25   0
  18  -4   2   -0.39    2.19   0
 -18  -4  -2    1.53    3.19   0
  18   4   2   -0.71    3.28   0
 -18   4  -2    2.16    3.33   0
  18   4   2    0.38    2.95   0
 -20   4  -2  356.28    6.58   0
  20   4   2  291.69    5.23   0
 -20  -4  -2  320.69    5.37   0
  20   4   2  360.86    5.41   0
  20  -4   2  268.61    4.49   0
  20  -4   2  355.78    6.50   0
  20   4   2  285.86    5.16   0
  20  -4   2  285.18    5.33   0
 -22  -4  -2    4.03    3.43   0
  22   4   2    6.62    3.48   0
  22  -4   2    2.96    3.41   0
 -22   4  -2    1.70    3.65   0
  22   4   2    5.72    3.80   0
  22  -4   2    0.91    3.30   0
  22  -4   2    2.81    3.38   0
  22   4   2    2.93    2.54   0
  24  -4   2   23.74    3.93   0
  24  -4   2   17.58    3.85   0
  24   4   2   13.88    3.98   0
  24   4   2   14.50    3.76   0
  24   4   2   15.19    3.79   0
 -24   4  -2   23.06    3.98   0
 -24  -4  -2   19.73    3.82   0
  24  -4   2   13.50    4.01   0
 -23  -5   2    5.15    3.73   0
 -23   5   2    5.08    3.61   0
  23   5  -2    4.70    3.39   0
  23  -5  -2    4.36    3.62   0
  23   5  -2    4.72    2.63   0
  23  -5  -2    0.85    2.50   0
  23  -5  -2    1.14    3.70   0
  23   5  -2    2.25    3.72   0
 -21   5   2  100.73    4.40   0
  21   5  -2  101.88    4.09   0
 -21  -5   2  101.03    4.04   0
  21  -5  -2   91.55    3.95   0
  21   5  -2   86.71    3.33   0
  21  -5  -2   97.11    4.09   0
  21   5  -2  102.24    4.13   0
  21  -5  -2  121.73    4.16   0
  19  -5  -2    5.60    3.23   0
 -19   5   2    5.73    3.33   0
 -19  -5   2    4.01    2.24   0
  19  -5  -2    4.90    3.34   0
  19  -5  -2    5.39    3.39   0
  19   5  -2   10.05    3.17   0
  19   5  -2    7.77    3.45   0
  19   5  -2    2.04    2.41   0
  17  -5  -2   16.68    3.33   0
  17  -5  -2   18.06    3.28   0
  17   5  -2   17.80    3.14   0
 -17  -5   2   17.91    3.04   0
  17   5  -2   19.80    3.23   0
  17  -5  -2   16.72    2.35   0
  17   5  -2   16.74    3.45   0
 -17   5   2   18.17    3.33   0
  15  -5  -2   16.23    3.31   0
 -15   5   2   23.68    3.43   0
  15  -5  -2   14.45    3.29   0
  15   5  -2   14.34    3.08   0
  15  -5  -2   15.57    3.34   0
  15   5  -2   16.19    3.23   0
  15   5  -2   14.18    3.21   0
 -15  -5   2   11.75    3.14   0
  13  -5  -2   28.37    3.28   0
 -13   5   2   27.22    3.34   0
 -13  -5   2   28.11    3.03   0
  13   5  -2   25.42    3.11   0
  13  -5  -2   22.60    3.25   0
  13  -5  -2   26.17    3.41   0
  13   5  -2   24.32    3.17   0
  13   5  -2   28.69    3.14   0
  11  -5  -2  196.78    4.59   0
  11   5  -2  188.25    4.12   0
  11  -5  -2  197.40    4.54   0
 -11   5   2  191.45    4.78   0
  11   5  -2  186.71    4.35   0
  11   5  -2  204.95    4.42   0
  11  -5  -2  185.04    4.52   0
 -11  -5   2  176.03    3.44   0
   9   5  -2  383.23    5.67   0
   9  -5  -2  410.84    5.76   0
   9  -5  -2  377.51    5.72   0
  -9  -5   2  395.90    4.78   0
   9   5  -2  402.19    5.31   0
   7  -5  -2  666.25    7.14   0
   7   5  -2  704.53    6.77   0
  -7   5   2  716.44    7.50   0
  -7  -5   2  702.55    7.43   0
   7   5  -2  690.93    7.58   0
   7  -5  -2  694.92    7.57   0
   7  -5  -2  763.73    7.52   0
  -7  -5   2  713.46    6.74   0
   5   5  -2 1078.56    8.62   0
   5   5  -2 1085.17   10.25   0
   5  -5  -2 1043.11    9.36   0
  -5  -5   2 1077.94    8.47   0
  -5  -5   2 1057.47    9.98   0
   5  -5  -2 1221.91    9.84   0
  -5   5   2 1120.54   10.32   0
   5  -5  -2 1105.49   10.73   0
   3  -5  -2  810.28    8.81   0
   3  -5  -2  805.00   10.84   0
   3   5  -2  817.95    8.25   0
  -3   5   2  797.88    8.63   0
  -3  -5   2  817.12   10.65   0
   3   5  -2  823.24   10.48   0
  -3   5   2  836.43   10.89   0
  -3  -5   2  794.88    8.23   0
   1  -5  -2 4191.12   26.95   0
  -1  -5   2 4101.22   19.80   0
   1  -5  -2 4244.21   18.75   0
  -1   5   2 4245.16   26.61   0
   1   5  -2 4098.53   19.73   0
  -1  -5   2 4242.84   27.04   0
  -1   5   2 4282.79   18.67   0
   1   5  -2 4148.94   27.19   0
  -1   5  -2 6069.83   26.96   0
   1   5   2 6018.87   21.24   0
  -1  -5  -2 5906.56   21.01   0
   1  -5   2 5846.17   26.70   0
   3   5   2 1501.39   13.80   0
   3   5   2 1473.46   10.37   0
   3  -5   2 1529.56   14.52   0
  -3   5  -2 1535.20   16.15   0
  -3  -5  -2 1468.57   10.42   0
   3  -5   2 1505.02   15.58   0
  -3  -5  -2 1592.42   13.74   0
  -3   5  -2 1621.81   14.09   0
  -5  -5  -2  459.18    6.77   0
  -5  -5  -2  414.70    5.53   0
   5  -5   2  426.54    9.43   0
   5  -5   2  479.90    7.27   0
   5   5   2  413.59    5.87   0
   5  -5   2  468.25    9.35   0
  -5   5  -2  452.52    6.88   0
   5   5   2  424.68    6.60   0
   7   5   2  216.51    4.90   0
  -7  -5  -2  202.44    3.87   0
   7  -5   2  210.41    4.96   0
   7   5   2  207.32    4.44   0
   7  -5   2  216.87    6.35   0
  -7   5  -2  225.02    4.84   0
  -7  -5  -2  214.20    4.87   0
   7  -5   2  200.65    6.63   0
   9   5   2 1871.62   10.09   0
   9  -5   2 1912.74   14.06   0
  -9  -5  -2 2000.71   10.91   0
   9  -5   2 1689.45   13.69   0
   9   5   2 1939.88   10.88   0
  -9   5  -2 2040.36   10.87   0
  -9  -5  -2 1932.81   10.10   0
   9  -5   2 1892.71   11.06   0
  11   5   2  102.36    3.81   0
 -11   5  -2  100.76    3.75   0
 -11  -5  -2  103.34    3.86   0
 -11   5  -2  106.56    4.87   0
 -11  -5  -2   99.87    3.87   0
  11  -5   2   91.97    4.20   0
  11  -5   2   99.17    3.92   0
  11   5   2   98.72    3.95   0
  13  -5   2   99.33    3.73   0
 -13   5  -2  111.05    4.67   0
  13  -5   2  104.63    4.06   0
  13   5   2  101.40    4.03   0
 -13  -5  -2  104.24    3.82   0
  13  -5   2  100.43    3.82   0
  13   5   2  102.75    3.77   0
  15   5   2    2.61    3.17   0
  15  -5   2    7.04    3.07   0
  15   5   2    3.03    3.05   0
  15   5   2    0.19    3.19   0
 -15   5  -2    0.95    4.05   0
  15  -5   2    1.11    3.20   0
 -15  -5  -2    5.84    3.21   0
  15  -5   2   -1.23    4.11   0
  17  -5   2   17.53    3.16   0
 -17  -5  -2   20.03    3.30   0
  17   5   2   12.61    3.19   0
  17  -5   2   16.92    4.07   0
  17   5   2   16.06    3.08   0
  17  -5   2   14.60    3.22   0
  17   5   2   15.30    2.34   0
 -17   5  -2   18.32    3.26   0
  19  -5   2   16.35    3.35   0
  19   5   2   15.93    3.40   0
 -19  -5  -2   20.57    3.41   0
  19  -5   2   16.41    3.51   0
  19   5   2   19.82    3.47   0
 -19   5  -2   16.39    4.23   0
  19  -5   2   18.17    3.59   0
  19   5   2   19.68    3.53   0
  21   5   2    3.33    3.34   0
  21   5   2    4.23    3.60   0
  21  -5   2    0.73    3.52   0
  21  -5   2    0.44    2.42   0
 -21   5  -2    2.97    4.15   0
 -21  -5  -2    2.34    3.50   0
  21  -5   2    3.72    3.31   0
  21   5   2    3.77    3.59   0
 -23  -5  -2   26.03    3.92   0
  23   5   2   17.74    2.85   0
  23  -5   2   22.98    3.75   0
  23   5   2   13.37    2.60   0
  23   5   2   22.87    3.83   0
  23  -5   2   21.98    3.69   0
 -23   5  -2   30.02    3.94   0
  23  -5   2   20.01    2.84   0
 -24  -6   2    1.70    3.62   0
  24   6  -2    2.91    3.80   0
  24  -6  -2    0.33    3.89   0
  24   6  -2    5.16    3.74   0
  24  -6  -2    3.62    3.80   0
  24  -6  -2    2.08    3.67   0
  24   6  -2    3.09    3.72   0
  22  -6  -2   39.62    4.05   0
  22   6  -2   23.80    3.82   0
  22   6  -2   21.26    3.75   0
  22  -6  -2   34.39    3.93   0
 -22  -6   2   39.26    3.58   0
 -22   6   2   35.79    3.99   0
  22  -6  -2   26.83    2.86   0
  22   6  -2   34.44    2.92   0
  20   6  -2    6.65    3.30   0
  20   6  -2    3.49    3.31   0
  20  -6  -2    3.53    3.48   0
  20  -6  -2    3.41    3.54   0
 -20  -6   2    2.40    3.39   0
 -20   6   2    7.46    3.45   0
  20   6  -2    5.71    3.42   0
  20  -6  -2    5.09    3.42   0
  18  -6  -2   77.17    4.00   0
  18   6  -2   72.27    3.85   0
  18   6  -2   69.76    3.66   0
  18  -6  -2   70.37    3.75   0
 -18  -6   2   71.10    3.70   0
 -18   6   2   81.05    4.24   0
  18  -6  -2   63.95    3.69   0
  18   6  -2   64.87    3.50   0
  16  -6  -2   32.73    3.44   0
  16   6  -2   35.12    2.60   0
  16   6  -2   36.15    3.12   0
 -16   6   2   34.06    3.55   0
  16  -6  -2   35.18    3.54   0
  16  -6  -2   36.84    3.37   0
 -16  -6   2   37.99    3.23   0
  16   6  -2   33.88    3.43   0
  14   6  -2  147.40    3.95   0
  14  -6  -2  148.25    4.25   0
  14  -6  -2  136.93    4.20   0
  14  -6  -2  146.31    4.13   0
 -14  -6   2  136.40    3.82   0
  14   6  -2  139.81    3.97   0
  14   6  -2  141.89    4.07   0
  12   6  -2   26.50    3.25   0
 -12  -6   2   28.00    2.45   0
  12   6  -2   36.74    3.42   0
  12  -6  -2   34.43    3.59   0
  12  -6  -2   38.68    3.49   0
  12  -6  -2   33.13    3.40   0
  12   6  -2   35.71    3.25   0
 -10  -6   2  445.94    5.39   0
  10  -6  -2  483.02    6.19   0
  10   6  -2  454.73    5.94   0
  10  -6  -2  413.99    5.85   0
  10   6  -2  493.13    6.01   0
  10  -6  -2  455.32    6.01   0
  10  -6  -2  479.51    6.12   0
  10   6  -2  456.58    5.41   0
   8  -6  -2   42.41    3.73   0
   8   6  -2   44.17    3.63   0
   8  -6  -2   47.36    3.76   0
  -8  -6   2   42.65    3.39   0
   8  -6  -2   45.92    3.63   0
   8   6  -2   39.96    3.41   0
   6  -6  -2 2234.54   12.45   0
  -6  -6   2 2289.89   11.51   0
   6  -6  -2 2304.82   13.80   0
  -6  -6   2 2344.10   13.50   0
   6   6  -2 2282.47   13.80   0
   6  -6  -2 2567.61   13.07   0
   6   6  -2 2284.12   11.46   0
  -6   6   2 2325.84   13.96   0
  -4  -6   2 1734.70   13.56   0
  -4   6   2 1681.49   11.38   0
   4  -6  -2 1713.26   13.85   0
   4  -6  -2 1723.04   11.58   0
  -4  -6   2 1670.62   10.27   0
  -4   6   2 1764.93   14.18   0
   4   6  -2 1725.93   14.12   0
   4   6  -2 1755.15   10.63   0
   2  -6  -2 1743.98   16.68   0
  -2   6   2 1815.53   16.97   0
   2   6  -2 1750.67   16.85   0
   2   6  -2 1762.85   11.85   0
  -2   6   2 1778.39   11.67   0
  -2  -6   2 1756.15   11.83   0
  -2  -6   2 1766.98   16.72   0
   2  -6  -2 1792.39   11.87   0
   0  -6   2   27.80    3.76   0
   0   6  -2   28.60    3.70   0
   0  -6   2   28.32    5.24   0
   0   6   2   29.38    3.54   0
   0   6   2   27.56    4.55   0
   0  -6  -2   28.14    4.79   0
   0  -6  -2   26.72    3.50   0
   0   6  -2   29.60    4.78   0
   2   6   2  403.09    8.04   0
   2  -6   2  396.78    9.00   0
  -2  -6  -2  396.05    5.80   0
  -2   6  -2  425.09    8.91   0
  -2  -6  -2  420.05    8.58   0
   2  -6   2  394.33    7.32   0
   2   6   2  400.11    5.74   0
  -2   6  -2  398.85    7.41   0
   4  -6   2  934.89   11.30   0
   4  -6   2  957.74   10.81   0
   4   6   2  970.81   10.47   0
  -4   6  -2  959.91   11.92   0
  -4  -6  -2  996.98   10.24   0
  -4  -6  -2  964.62    8.11   0
  -4   6  -2 1004.86   10.56   0
   4   6   2  903.13    7.58   0
   6  -6   2  327.51    7.41   0
  -6   6  -2  322.23    5.72   0
  -6  -6  -2  307.39    5.00   0
   6   6   2  304.73    4.98   0
   6  -6   2  316.46    5.85   0
   6   6   2  310.13    5.65   0
  -6  -6  -2  333.19    5.78   0
   6  -6   2  307.22    7.65   0
  -8  -6  -2 1394.39    8.69   0
   8  -6   2 1352.50   12.76   0
  -8  -6  -2 1532.33    9.94   0
  -8   6  -2 1466.79    9.98   0
   8  -6   2 1409.11   10.18   0
   8  -6   2 1436.70   12.35   0
   8   6   2 1355.47    8.53   0
   8   6   2 1420.55    9.80   0
  10  -6   2   27.58    3.57   0
 -10   6  -2   31.76    3.36   0
  10  -6   2   29.14    4.02   0
 -10  -6  -2   31.34    3.38   0
  10  -6   2   32.02    3.42   0
 -10  -6  -2   24.77    3.21   0
  10   6   2   27.01    3.29   0
  10   6   2   29.41    3.46   0
  12  -6   2   44.55    3.49   0
  12  -6   2   42.06    3.55   0
  12  -6   2   43.94    3.53   0
 -12  -6  -2   45.25    3.33   0
  12   6   2   46.40    3.31   0
  12   6   2   50.72    3.41   0
  14  -6   2   15.28    3.19   0
 -14  -6  -2   12.21    3.26   0
  14  -6   2   14.77    3.37   0
  14   6   2   11.75    3.36   0
  14  -6   2   13.14    4.09   0
  14   6   2   14.55    3.27   0
  14   6   2   14.63    3.23   0
  16  -6   2  147.17    4.87   0
  16   6   2  127.87    3.41   0
  16   6   2  157.13    4.10   0
 -16  -6  -2  153.26    4.15   0
  16  -6   2  119.88    4.09   0
  16  -6   2  140.34    4.23   0
  16   6   2  141.50    4.18   0
 -18  -6  -2   -0.63    3.12   0
  18   6   2    1.63    3.44   0
 -18   6  -2    2.34    3.31   0
  18   6   2    1.20    3.23   0
  18  -6   2   -1.82    3.29   0
  18   6   2    3.91    3.13   0
  18  -6   2   -2.58    3.19   0
  18  -6   2    3.93    3.24   0
  20   6   2   11.50    2.46   0
 -20  -6  -2   10.84    3.43   0
  20  -6   2   10.16    3.51   0
  20   6   2   10.91    3.49   0
  20   6   2   14.98    3.43   0
  20  -6   2    6.63    3.39   0
 -20   6  -2   13.21    3.70   0
  20  -6   2   13.71    4.36   0
  22  -6   2   17.33    3.88   0
  22   6   2   16.59    3.63   0
  22  -6   2   11.48    3.62   0
  22   6   2    6.14    2.60   0
 -22  -6  -2   14.23    3.62   0
  22  -6   2   17.43    2.74   0
  22   6   2   15.77    3.54   0
  24   6   2   12.28    3.77   0
  24   6   2    9.11    2.72   0
  24  -6   2   13.41    3.99   0
 -24  -6  -2   13.02    3.92   0
  24   6   2   13.00    3.84   0
  24  -6   2    6.98    3.87   0
  24  -6   2   13.02    3.94   0
  23  -7  -2   91.37    4.71   0
  23   7  -2   90.95    4.30   0
 -23  -7   2   94.32    4.24   0
  23   7  -2   76.29    4.34   0
  23  -7  -2   62.52    3.84   0
  23  -7  -2   85.19    4.62   0
  23  -7  -2   73.20    4.68   0
  23   7  -2   90.37    4.29   0
  21   7  -2  110.47    4.28   0
  21   7  -2   74.76    3.54   0
 -21  -7   2   92.26    4.14   0
  21  -7  -2   94.15    4.53   0
  21  -7  -2  105.75    4.22   0
  21  -7  -2   94.52    4.22   0
  21  -7  -2  107.19    4.61   0
  21   7  -2  107.80    4.15   0
  19  -7  -2   89.81    4.17   0
  19   7  -2   78.30    3.98   0
  19  -7  -2   65.69    3.86   0
  19  -7  -2   76.34    3.89   0
  19  -7  -2   74.09    4.07   0
  19   7  -2   72.02    3.92   0
 -19  -7   2   83.72    3.86   0
  19   7  -2   89.57    3.92   0
  17  -7  -2  334.30    5.27   0
  17   7  -2  346.99    5.14   0
  17  -7  -2  295.86    5.25   0
  17   7  -2  273.16    4.50   0
  17   7  -2  342.53    5.00   0
  17  -7  -2  299.91    5.19   0
  17  -7  -2  293.29    5.03   0
 -17  -7   2  298.23    4.25   0
  15   7  -2  212.77    4.49   0
  15  -7  -2  195.93    4.56   0
  15  -7  -2  205.42    4.76   0
  15   7  -2  208.50    4.66   0
  15  -7  -2  219.39    4.68   0
  15   7  -2  197.90    3.45   0
  15  -7  -2  189.56    4.38   0
 -15  -7   2  201.55    4.09   0
  13  -7  -2  304.56    4.55   0
  13  -7  -2  271.53    4.94   0
  13   7  -2  311.63    5.01   0
 -13  -7   2  320.03    4.69   0
  13   7  -2  320.89    4.45   0
  13   7  -2  313.16    4.70   0
  13  -7  -2  305.80    4.99   0
  13  -7  -2  314.01    5.06   0
  11   7  -2   82.30    3.87   0
  11  -7  -2   75.89    3.90   0
 -11  -7   2   82.93    3.49   0
  11   7  -2   83.95    3.88   0
  11  -7  -2   86.82    3.97   0
  11  -7  -2   85.62    3.91   0
  11  -7  -2   90.33    4.00   0
  11   7  -2   87.93    3.49   0
   9  -7  -2 1150.33    9.66   0
   9  -7  -2 1294.49    9.12   0
   9  -7  -2 1115.51    8.87   0
   9  -7  -2 1287.06    9.55   0
   9   7  -2 1207.77    7.80   0
   9   7  -2 1282.22    9.12   0
  -9  -7   2 1149.08    7.41   0
   9   7  -2 1173.10    9.42   0
   7   7  -2  715.83    8.28   0
   7  -7  -2  777.63    7.55   0
   7  -7  -2  695.37    7.41   0
   7   7  -2  712.20    6.17   0
   7  -7  -2  705.26    7.87   0
  -7   7   2  737.85    7.71   0
  -7  -7   2  707.38    6.17   0
   5  -7  -2  921.43   10.31   0
   5   7  -2  940.31    9.82   0
  -5  -7   2  943.15    7.50   0
   5  -7  -2  924.89    8.48   0
  -5   7   2  923.90    8.26   0
  -5  -7   2  935.85    9.50   0
   5   7  -2  932.95    7.13   0
  -5   7   2  953.48   10.11   0
   3   7  -2 1966.60   16.68   0
  -3  -7   2 1938.49   16.07   0
   3  -7  -2 1982.99   11.90   0
   3  -7  -2 1935.49   16.50   0
   3   7  -2 1906.19   11.17   0
  -3   7   2 1896.46   11.63   0
  -3  -7   2 1916.91   11.08   0
  -3   7   2 1983.00   16.64   0
   1   7  -2    1.99    3.13   0
  -1   7   2    6.92    4.65   0
  -1   7   2    0.92    3.27   0
   1   7  -2    6.42    4.23   0
  -1  -7   2    5.83    3.13   0
   1  -7  -2    4.44    4.85   0
  -1  -7   2    3.85    4.59   0
   1  -7  -2    5.87    3.29   0
   1  -7   2  601.72   12.04   0
   1   7   2  614.87    6.91   0
  -1   7  -2  619.69    7.91   0
   1   7   2  602.86   10.87   0
  -1   7  -2  625.34   12.03   0
  -1  -7  -2  649.26   11.23   0
  -1  -7  -2  605.21    6.41   0
   1  -7   2  594.20    7.79   0
  -3  -7  -2   65.69    4.75   0
   3  -7   2   68.31    4.07   0
   3   7   2   55.28    2.74   0
  -3   7  -2   65.13    4.64   0
  -3  -7  -2   66.62    3.57   0
   3   7   2   64.15    4.20   0
   3  -7   2   62.12    5.02   0
  -3   7  -2   62.84    4.82   0
   5   7   2 2237.85   11.11   0
  -5  -7  -2 2275.74   11.38   0
  -5   7  -2 2224.68   16.36   0
   5  -7   2 2322.74   15.33   0
   5   7   2 2320.77   14.32   0
  -5   7  -2 2431.15   15.37   0
   5  -7   2 2221.59   16.34   0
  -5  -7  -2 2364.42   14.74   0
  -7  -7  -2 1471.87    8.81   0
  -7   7  -2 1577.37   11.06   0
   7  -7   2 1485.87   11.26   0
  -7  -7  -2 1551.56   11.12   0
   7   7   2 1479.93    8.89   0
   7  -7   2 1468.26   13.35   0
   7   7   2 1558.12   10.56   0
   7  -7   2 1599.60   13.23   0
   9  -7   2  688.56    8.96   0
   9   7   2  671.90    6.18   0
  -9  -7  -2  706.29    6.22   0
  -9   7  -2  727.19    7.13   0
   9  -7   2  695.04    7.30   0
  -9  -7  -2  740.94    7.20   0
   9  -7   2  725.16    8.55   0
   9   7   2  725.94    7.10   0
  11   7   2  883.06    7.41   0
  11   7   2  803.90    6.64   0
  11  -7   2  806.51    9.45   0
  11  -7   2  849.00    9.17   0
 -11  -7  -2  814.60    6.70   0
  11  -7   2  839.46    7.66   0
  13   7   2  132.27    4.02   0
 -13  -7  -2  138.24    4.06   0
  13   7   2  142.05    4.11   0
  13   7   2  133.99    4.03   0
  13  -7   2  142.80    4.53   0
  13  -7   2  123.58    4.15   0
  13  -7   2  128.75    4.43   0
  13  -7   2  129.33    4.20   0
  15   7   2  227.75    4.68   0
  15   7   2  209.23    4.66   0
  15  -7   2  222.75    4.69   0
  15  -7   2  192.40    4.63   0
  15  -7   2  220.74    5.65   0
  15  -7   2  215.20    5.74   0
 -15  -7  -2  226.66    4.53   0
  15   7   2  219.91    4.58   0
  17   7   2   43.98    3.62   0
  17  -7   2   43.39    4.35   0
  17   7   2   41.61    3.54   0
  17  -7   2   37.27    3.47   0
  17   7   2   43.74    3.59   0
  17  -7   2   47.22    3.69   0
  17  -7   2   39.34    3.66   0
 -17  -7  -2   39.83    3.62   0
  19   7   2   59.62    3.90   0
  19  -7   2   65.46    4.22   0
 -19  -7  -2   77.02    3.68   0
  19  -7   2   73.20    4.78   0
  19   7   2   68.17    3.97   0
  19   7   2   63.57    3.04   0
  19  -7   2   61.66    3.66   0
  19  -7   2   63.86    3.93   0
  21  -7   2   52.97    4.81   0
  21  -7   2   40.93    3.97   0
  21   7   2   42.37    4.04   0
  21   7   2   55.37    3.89   0
 -21  -7  -2   45.40    2.97   0
  21   7   2   41.88    3.93   0
  21  -7   2   36.72    2.90   0
  21  -7   2   44.86    4.08   0
 -23  -7  -2   35.48    4.01   0
  23   7   2   31.79    3.94   0
  23   7   2   31.06    3.85   0
  23  -7   2   33.47    4.25   0
  23  -7   2   36.56    4.92   0
  23  -7   2   34.41    5.09   0
  23   7   2   32.57    3.88   0
  23  -7   2   25.68    4.12   0
 -22  -8   2    4.54    3.51   0
  22  -8  -2   -0.54    3.78   0
  22  -8  -2    1.55    3.84   0
  22   8  -2    3.81    3.75   0
  22  -8  -2    1.99    3.73   0
  22  -8  -2    1.96    3.96   0
  22   8  -2    3.73    3.53   0
  22   8  -2    3.98    3.61   0
  20  -8  -2   99.68    4.48   0
  20  -8  -2   80.49    4.15   0
  20   8  -2  109.14    4.10   0
  20  -8  -2   78.74    4.43   0
  20   8  -2  115.20    4.08   0
 -20  -8   2   98.15    4.07   0
  20  -8  -2   92.16    4.44   0
  20   8  -2   94.94    4.14   0
 -18  -8   2   -2.19    3.09   0
  18  -8  -2    4.81    3.46   0
  18  -8  -2    3.46    3.25   0
  18  -8  -2    1.42    3.38   0
  18   8  -2    5.03    3.30   0
  18   8  -2   -1.01    3.19   0
  18  -8  -2    1.69    3.07   0
  18   8  -2    1.47    3.25   0
  16  -8  -2  180.07    4.70   0
  16  -8  -2  163.56    4.53   0
 -16  -8   2  178.57    4.32   0
  16  -8  -2  189.45    4.53   0
  16   8  -2  170.26    4.04   0
  16   8  -2  202.33    4.43   0
  16  -8  -2  171.32    4.53   0
  16   8  -2  172.50    4.55   0
  14   8  -2   12.52    3.21   0
  14  -8  -2   13.48    3.49   0
 -14  -8   2   17.22    3.25   0
  14  -8  -2   12.19    4.18   0
  14  -8  -2   14.69    3.27   0
  14  -8  -2   11.84    3.35   0
  14   8  -2   13.49    3.24   0
  14   8  -2   11.46    2.40   0
 -12  -8   2  113.76    3.76   0
  12  -8  -2   98.92    4.07   0
  12   8  -2  101.16    4.01   0
  12  -8  -2  111.78    4.02   0
  12   8  -2  105.99    3.99   0
  12   8  -2  123.21    3.82   0
  12  -8  -2  104.32    4.06   0
  12  -8  -2  108.98    4.09   0
  10   8  -2  219.99    4.78   0
  10   8  -2  222.66    4.28   0
  10  -8  -2  237.95    5.05   0
 -10  -8   2  216.21    3.67   0
  10   8  -2  241.11    4.65   0
  10  -8  -2  246.60    4.94   0
  10  -8  -2  214.39    4.92   0
  10  -8  -2  214.74    4.91   0
   8   8  -2   49.22    3.23   0
   8  -8  -2   44.89    3.96   0
   8   8  -2   54.80    4.19   0
   8  -8  -2   52.86    4.26   0
   8  -8  -2   48.76    3.87   0
   8   8  -2   52.52    4.18   0
  -8  -8   2   52.81    3.43   0
   8  -8  -2   49.21    4.10   0
   6  -8  -2   46.19    3.75   0
   6   8  -2   49.13    3.20   0
  -6  -8   2   46.88    2.50   0
   6   8  -2   48.76    4.32   0
   6  -8  -2   49.31    3.72   0
  -4   8   2 2610.70   13.07   0
  -4   8   2 2715.63   17.74   0
   4  -8  -2 2674.53   18.00   0
   4  -8  -2 2684.84   13.31   0
   4   8  -2 2637.81   12.25   0
  -4  -8   2 2656.49   12.32   0
  -4  -8   2 2622.95   16.90   0
   4   8  -2 2699.59   17.88   0
   2  -8  -2   50.36    5.28   0
   2   8  -2   53.80    3.68   0
  -2   8   2   57.55    5.33   0
   2  -8  -2   58.56    3.82   0
  -2  -8   2   49.71    3.60   0
   2   8  -2   50.39    5.28   0
  -2  -8   2   48.67    5.02   0
  -2   8   2   49.47    3.69   0
   0   8   2   59.48    5.58   0
   0   8  -2   48.35    3.72   0
   0   8  -2   53.13    5.99   0
   0  -8  -2   54.44    6.00   0
   0  -8  -2   46.36    2.73   0
   0  -8   2   49.96    5.95   0
   0   8   2   74.63    3.55   0
   0  -8   2   49.85    3.67   0
   2  -8   2   13.17    4.72   0
   2   8   2   16.06    3.35   0
  -2  -8  -2   17.26    4.58   0
   2   8   2   14.59    4.05   0
  -2   8  -2   17.29    4.36   0
   2  -8   2   18.87    3.97   0
  -2   8  -2   14.84    3.40   0
  -2  -8  -2   13.09    3.37   0
   4  -8   2  175.98    6.03   0
   4  -8   2  172.55    5.05   0
  -4  -8  -2  178.63    4.39   0
  -4   8  -2  177.65    5.28   0
  -4  -8  -2  187.80    5.72   0
  -4   8  -2  186.99    5.68   0
   4   8   2  182.41    4.35   0
   4   8   2  183.25    5.73   0
   6  -8   2 1956.27   14.26   0
  -6  -8  -2 1918.25    9.78   0
   6  -8   2 1891.48   13.72   0
  -6   8  -2 1890.02   14.09   0
  -6  -8  -2 2024.64   12.85   0
  -6   8  -2 2062.00   13.57   0
   6   8   2 1960.76   13.00   0
   6   8   2 1937.88    9.93   0
  -8  -8  -2  649.28    6.04   0
   8   8   2  633.24    6.02   0
   8   8   2  661.01    7.07   0
   8  -8   2  688.22    8.41   0
  -8  -8  -2  681.15    7.23   0
   8  -8   2  628.82    7.44   0
   8  -8   2  643.42    8.51   0
  10   8   2  262.27    4.42   0
  10  -8   2  275.65    5.06   0
  10   8   2  296.77    4.96   0
  10  -8   2  272.00    6.64   0
  10  -8   2  290.21    6.25   0
 -10  -8  -2  271.09    4.51   0
  10  -8   2  272.91    4.98   0
  12   8   2  324.83    5.25   0
  12   8   2  347.92    5.30   0
  12  -8   2  329.76    6.83   0
 -12  -8  -2  354.73    4.99   0
  12  -8   2  329.53    5.44   0
  12  -8   2  330.17    5.18   0
  12   8   2  342.24    4.84   0
  12  -8   2  354.72    6.52   0
  14  -8   2  146.30    4.34   0
  14  -8   2  172.68    5.35   0
 -14  -8  -2  166.16    4.22   0
  14   8   2  158.46    4.17   0
  14  -8   2  156.03    5.58   0
  14   8   2  175.21    4.32   0
  14  -8   2  160.54    4.33   0
  14   8   2  159.70    4.26   0
  16   8   2  142.53    4.40   0
  16  -8   2  139.95    5.36   0
  16   8   2  148.39    4.07   0
  16  -8   2  130.71    4.30   0
  16   8   2  158.64    4.36   0
  16  -8   2  147.73    4.51   0
 -16  -8  -2  159.91    4.07   0
  16  -8   2  157.81    4.55   0
  18   8   2   83.83    4.10   0
 -18  -8  -2   84.39    4.04   0
  18  -8   2   93.61    4.91   0
  18  -8   2   81.68    3.77   0
  18   8   2   85.91    3.76   0
  18   8   2   77.86    3.82   0
  18  -8   2   75.47    4.80   0
  18  -8   2   77.25    4.11   0
  20  -8   2    1.28    4.00   0
  20   8   2    5.45    3.44   0
  20  -8   2    1.81    3.18   0
  20   8   2    4.43    3.44   0
 -20  -8  -2    3.68    3.41   0
  20  -8   2    4.05    3.53   0
  20   8   2   -0.14    3.34   0
  20  -8   2    0.82    4.28   0
  22   8   2   12.12    2.94   0
  22  -8   2   20.91    3.85   0
  22  -8   2    9.78    2.80   0
  22   8   2   13.59    3.89   0
 -22  -8  -2   17.61    3.78   0
  22  -8   2   14.21    4.84   0
  22  -8   2   16.45    3.81   0
  22   8   2   14.94    2.93   0
  23   9  -2    4.26    3.70   0
  23   9  -2    4.51    3.69   0
  23   9  -2    3.16    3.79   0
  23  -9  -2   -4.61    3.95   0
  23  -9  -2    2.17    3.91   0
  23  -9  -2    4.80    3.79   0
  23  -9  -2    1.82    4.97   0
 -23  -9   2   -0.05    3.68   0
  21  -9  -2    2.89    3.70   0
  21  -9  -2    0.98    2.53   0
  21   9  -2    2.28    3.39   0
  21   9  -2    3.35    3.80   0
  21  -9  -2    6.41    3.65   0
  21  -9  -2    3.68    3.77   0
  21   9  -2    2.78    3.63   0
 -21  -9   2    0.85    3.34   0
  19   9  -2    4.87    3.49   0
 -19  -9   2   -0.51    3.11   0
  19  -9  -2    1.63    3.34   0
  19   9  -2   -1.99    3.17   0
  19   9  -2    1.83    3.52   0
  19  -9  -2    3.45    3.50   0
  19  -9  -2   -1.74    3.41   0
  19  -9  -2    3.60    3.41   0
  17  -9  -2   78.98    4.01   0
  17   9  -2   85.06    4.05   0
  17   9  -2   83.41    3.80   0
  17  -9  -2   88.56    3.99   0
 -17  -9   2   89.57    3.84   0
  17  -9  -2   80.37    3.97   0
  17   9  -2   90.19    4.12   0
  17  -9  -2   80.91    3.96   0
  15  -9  -2  134.60    4.37   0
  15   9  -2  140.82    4.30   0
  15   9  -2  137.93    4.15   0
  15  -9  -2  138.93    4.36   0
  15  -9  -2  149.41    4.38   0
 -15  -9   2  150.56    3.81   0
  15   9  -2  135.81    4.30   0
  15  -9  -2  131.88    4.36   0
 -13  -9   2   46.22    3.36   0
  13  -9  -2   41.66    3.54   0
  13   9  -2   39.10    3.59   0
  13   9  -2   43.54    3.45   0
  13  -9  -2   41.75    3.70   0
  13  -9  -2   41.47    3.59   0
  13   9  -2   45.26    3.29   0
  13  -9  -2   38.91    3.71   0
  11   9  -2   66.56    3.55   0
 -11  -9   2   57.34    3.59   0
  11   9  -2   57.03    3.68   0
  11  -9  -2   65.32    3.77   0
  11  -9  -2   52.20    3.75   0
  11   9  -2   60.41    3.66   0
  11  -9  -2   54.57    3.82   0
  11  -9  -2   61.23    3.80   0
   9  -9  -2 1231.79    9.50   0
   9  -9  -2 1316.13    9.86   0
   9   9  -2 1246.51    9.30   0
  -9  -9   2 1208.46    7.90   0
   9   9  -2 1388.56    9.40   0
   9   9  -2 1217.92    7.74   0
   9  -9  -2 1319.32    9.16   0
   9  -9  -2 1209.44    9.16   0
   7  -9  -2  328.42    5.66   0
  -7  -9   2  287.83    4.11   0
   7  -9  -2  299.26    5.73   0
   7   9  -2  296.83    4.70   0
   7   9  -2  296.36    5.75   0
   7   9  -2  326.55    5.72   0
   7  -9  -2  316.01    6.42   0
   7  -9  -2  299.29    6.33   0
  -5   9   2   79.49    4.17   0
   5   9  -2   77.99    3.71   0
   5  -9  -2   77.20    4.26   0
  -5  -9   2   81.79    3.70   0
   5   9  -2   76.81    4.60   0
   5  -9  -2   77.89    4.62   0
   5   9  -2   85.84    4.48   0
   3  -9  -2 1196.63   14.28   0
   3   9  -2 1173.33   13.71   0
  -3   9   2 1159.38    8.84   0
  -3   9   2 1190.06   13.72   0
  -3  -9   2 1213.73    8.73   0
   3  -9  -2 1218.70    9.13   0
   3   9  -2 1211.87    8.76   0
  -1   9   2  232.13    4.69   0
   1  -9  -2  230.30    9.03   0
   1   9  -2  221.35    4.92   0
   1  -9  -2  228.39    4.13   0
   1   9  -2  220.80    9.34   0
  -1  -9   2  214.72    9.24   0
  -1  -9   2  219.85    4.86   0
  -1   9   2  227.21    8.98   0
  -1  -9  -2 2004.51   10.53   0
   1   9   2 1927.85   10.43   0
  -1   9  -2 1986.09   12.11   0
  -1  -9  -2 2082.54   21.18   0
  -1   9  -2 2123.70   25.42   0
   1  -9   2 1937.67   25.03   0
   1  -9   2 1994.47   12.13   0
   1   9   2 1984.09   20.87   0
  -3   9  -2   15.26    3.36   0
  -3  -9  -2   13.15    3.74   0
  -3   9  -2   13.01    4.24   0
  -3  -9  -2   14.41    3.25   0
   3  -9   2   14.83    4.68   0
   3   9   2   15.93    3.25   0
   3   9   2   13.84    3.88   0
   3  -9   2   12.71    3.28   0
  -5   9  -2    3.91    4.08   0
  -5  -9  -2    4.02    2.26   0
  -5   9  -2    3.75    3.54   0
   5   9   2    6.41    3.82   0
  -5  -9  -2    3.89    3.04   0
   5   9   2    4.38    3.11   0
   5  -9   2    5.45    3.19   0
   5  -9   2    6.46    3.83   0
   7   9   2   31.82    3.24   0
  -7  -9  -2   32.15    3.23   0
   7   9   2   37.89    3.46   0
  -7  -9  -2   33.62    3.26   0
   7  -9   2   30.21    3.61   0
   7  -9   2   29.61    3.58   0
   9   9   2  483.15    6.13   0
   9  -9   2  454.50    7.78   0
   9   9   2  448.61    5.38   0
   9  -9   2  491.05    7.56   0
  -9  -9  -2  460.34    5.48   0
   9  -9   2  467.87    6.91   0
   9  -9   2  426.16    6.22   0
  11   9   2  128.06    3.81   0
  11   9   2  137.76    4.13   0
  11  -9   2  136.78    5.09   0
 -11  -9  -2  130.91    3.98   0
  11   9   2  120.58    4.20   0
  11  -9   2  123.67    4.78   0
  11  -9   2  122.52    4.21   0
  11  -9   2  121.96    4.34   0
  13   9   2    9.86    3.22   0
 -13  -9  -2   12.65    2.27   0
  13   9   2   13.58    3.32   0
  13  -9   2   12.27    3.93   0
  13  -9   2   12.55    3.52   0
  13   9   2   10.57    3.38   0
  13  -9   2    3.02    3.23   0
  13  -9   2    8.46    3.11   0
  15  -9   2   22.92    4.41   0
  15  -9   2   25.14    3.41   0
 -15  -9  -2   22.79    3.42   0
  15  -9   2   23.00    3.48   0
  15   9   2   22.91    3.24   0
  15   9   2   26.61    3.40   0
  15  -9   2   26.36    4.20   0
  15   9   2   22.17    3.51   0
  17  -9   2   65.96    3.75   0
  17   9   2   77.28    3.80   0
  17   9   2   69.15    3.92   0
  17  -9   2   73.54    4.16   0
  17  -9   2   79.55    4.69   0
  17  -9   2   72.51    4.06   0
 -17  -9  -2   76.65    3.95   0
  17   9   2   70.38    3.11   0
  19  -9   2    1.96    3.37   0
 -19  -9  -2    2.45    2.40   0
  19   9   2   -0.39    3.47   0
  19   9   2   -0.31    3.34   0
  19  -9   2    1.52    3.46   0
  19  -9   2    4.97    3.26   0
  19   9   2    0.93    3.33   0
  19  -9   2   -1.62    3.57   0
  21   9   2    5.01    3.63   0
  21  -9   2    0.81    3.68   0
 -21  -9  -2    4.08    3.58   0
  21  -9   2    2.54    4.49   0
  21  -9   2   -0.22    3.60   0
  21  -9   2    3.93    3.49   0
  21   9   2    1.61    3.84   0
  21   9   2    3.73    3.56   0
  22 -10  -2   10.76    4.98   0
  22  10  -2   15.17    3.68   0
  22 -10  -2    7.32    3.79   0
 -22 -10   2   12.44    3.81   0
  22  10  -2   13.15    3.73   0
  22 -10  -2   13.90    3.98   0
  22 -10  -2   13.07    3.90   0
  22  10  -2   11.77    2.98   0
  20 -10  -2   29.62    3.91   0
  20 -10  -2   25.41    3.86   0
  20 -10  -2   23.99    4.05   0
  20  10  -2   33.59    3.72   0
  20  10  -2   31.79    3.75   0
 -20 -10   2   28.70    3.64   0
  20  10  -2   22.07    3.80   0
  20 -10  -2   15.88    3.84   0
  18  10  -2   20.20    3.56   0
  18 -10  -2   20.65    3.63   0
  18  10  -2   22.86    3.69   0
  18 -10  -2   23.01    3.63   0
  18  10  -2   19.55    2.50   0
 -18 -10   2   19.07    3.39   0
  18 -10  -2   21.92    3.99   0
  18 -10  -2   18.91    3.92   0
  16 -10  -2  142.27    4.47   0
 -16 -10   2  133.38    4.04   0
  16  10  -2  133.26    4.48   0
  16 -10  -2  148.34    4.39   0
  16 -10  -2  153.13    4.54   0
  16  10  -2  148.42    4.36   0
  16  10  -2  145.72    3.31   0
  16 -10  -2  138.62    4.52   0
  14 -10  -2   36.98    3.72   0
  14 -10  -2   40.08    3.63   0
  14 -10  -2   37.27    3.75   0
  14  10  -2   43.63    3.52   0
  14  10  -2   37.83    3.37   0
  14 -10  -2   37.10    3.77   0
 -14 -10   2   34.98    2.62   0
  14  10  -2   34.63    3.59   0
  12 -10  -2   35.33    3.62   0
 -12 -10   2   28.80    2.38   0
  12 -10  -2   29.26    3.53   0
  12 -10  -2   25.59    3.65   0
  12  10  -2   30.92    3.56   0
  12  10  -2   25.96    3.24   0
  12 -10  -2   23.11    3.55   0
  12  10  -2   26.76    3.62   0
  10  10  -2  867.96    6.72   0
  10  10  -2  966.69    8.20   0
  10 -10  -2  826.61    7.80   0
  10 -10  -2  866.87    8.32   0
  10 -10  -2  928.08    9.10   0
  10  10  -2  878.81    8.28   0
  10 -10  -2  938.25    7.79   0
 -10 -10   2  868.07    6.78   0
  -8 -10   2  185.58    3.52   0
   8  10  -2  185.37    4.92   0
   8 -10  -2  182.21    4.82   0
   8 -10  -2  194.57    5.49   0
   8  10  -2  208.77    4.79   0
   8 -10  -2  193.95    4.71   0
   8 -10  -2  180.68    5.39   0
   8  10  -2  181.62    4.17   0
   6  10  -2  590.26    7.99   0
   6  10  -2  576.65    5.88   0
  -6  10   2  557.74    6.61   0
   6 -10  -2  588.92    6.92   0
   6  10  -2  641.17    7.93   0
   6 -10  -2  585.61    8.50   0
   6 -10  -2  615.62    8.80   0
  -6 -10   2  580.63    6.01   0
   4 -10  -2   59.20    3.91   0
  -4 -10   2   58.72    3.58   0
   4  10  -2   63.78    5.03   0
   4 -10  -2   56.76    5.26   0
   4 -10  -2   56.17    5.12   0
   4  10  -2   54.04    4.69   0
  -4  10   2   56.92    3.81   0
   4  10  -2   54.34    3.48   0
   2  10  -2  470.09   12.08   0
   2 -10  -2  481.06    6.17   0
   2  10  -2  512.85   11.80   0
  -2  10   2  484.74    6.06   0
   2 -10  -2  487.79   12.76   0
   2  10  -2  474.22    6.00   0
  -2 -10   2  497.85    6.18   0
  -2  10   2  485.52   11.98   0
   0  10  -2   37.08    3.66   0
   0  10   2   41.95    7.59   0
   0 -10  -2   39.84    3.53   0
   0 -10   2   39.17    3.68   0
   0 -10  -2   40.37    7.41   0
   0  10   2   37.31    3.56   0
   2  10   2  453.14   10.70   0
   2 -10   2  428.34    6.37   0
  -2 -10  -2  481.10   10.74   0
   2  10   2  447.75    5.42   0
  -2 -10  -2  445.61    5.46   0
   2 -10   2  440.04   13.11   0
  -2  10  -2  451.39    6.52   0
  -4  10  -2  758.44    8.58   0
  -4 -10  -2  755.87    6.69   0
   4  10   2  754.07   10.25   0
  -4 -10  -2  799.53   10.46   0
   4  10   2  737.32    6.57   0
   4 -10   2  698.15    7.88   0
   4 -10   2  737.25   12.00   0
   6 -10   2   27.77    3.67   0
  -6  10  -2   26.46    4.24   0
   6 -10   2   28.25    4.30   0
  -6 -10  -2   26.50    3.22   0
   6  10   2   27.82    3.43   0
   6  10   2   28.71    3.11   0
   6 -10   2   25.00    4.02   0
   8 -10   2  634.09    8.34   0
   8  10   2  656.05    7.49   0
   8 -10   2  613.13    8.12   0
   8  10   2  677.90    7.45   0
  -8 -10  -2  665.72    6.31   0
   8 -10   2  704.24    8.66   0
   8  10   2  659.18    6.10   0
   8 -10   2  648.21    8.52   0
  10  10   2   92.06    4.10   0
 -10 -10  -2   99.08    3.76   0
  10 -10   2   97.33    4.98   0
  10 -10   2   89.02    4.74   0
  10 -10   2   98.09    4.86   0
  10  10   2   92.80    3.68   0
  10 -10   2   94.74    5.29   0
  10  10   2   97.86    4.07   0
  12  10   2  407.13    6.08   0
  12 -10   2  408.91    6.25   0
  12  10   2  413.68    6.11   0
 -12 -10  -2  419.02    5.20   0
  12  10   2  422.74    5.00   0
  12 -10   2  364.32    6.07   0
  12 -10   2  440.21    6.90   0
  12 -10   2  423.39    7.46   0
  14  10   2   30.90    3.58   0
  14  10   2   37.99    3.51   0
 -14 -10  -2   42.64    3.52   0
  14  10   2   36.07    2.67   0
  14 -10   2   36.80    4.18   0
  14 -10   2   32.95    3.82   0
  14 -10   2   34.67    4.56   0
  14 -10   2   35.14    3.64   0
  16  10   2  258.97    4.16   0
  16 -10   2  289.32    6.44   0
  16  10   2  262.15    5.17   0
 -16 -10  -2  283.63    5.04   0
  16 -10   2  259.99    5.22   0
  16 -10   2  257.70    6.57   0
  16 -10   2  266.23    5.43   0
  16  10   2  297.44    5.17   0
  18 -10   2  129.68    5.30   0
  18 -10   2  111.40    4.32   0
  18  10   2  122.93    4.46   0
  18 -10   2   92.83    4.53   0
 -18 -10  -2  130.12    4.19   0
  18  10   2  147.32    4.18   0
  18  10   2  114.35    4.43   0
  18 -10   2  136.41    5.10   0
  20  10   2    5.78    2.69   0
  20 -10   2    6.37    4.82   0
  20  10   2    9.64    3.58   0
  20  10   2    5.53    3.52   0
 -20 -10  -2    2.55    3.65   0
  20 -10   2    4.60    3.57   0
  20 -10   2    3.84    3.69   0
  20 -10   2    8.76    3.75   0
  22  10   2   46.45    4.24   0
  22  10   2   48.60    4.01   0
  22 -10   2   24.10    4.22   0
  22 -10   2   45.72    4.79   0
  22  10   2   44.77    4.22   0
  22 -10   2   46.10    4.40   0
 -22 -10  -2   50.85    4.21   0
  22 -10   2   57.06    4.61   0
  21  11  -2    1.04    3.62   0
 -21 -11   2    6.54    3.62   0
  21 -11  -2    5.21    4.76   0
  21 -11  -2    7.59    3.79   0
  21  11  -2    4.86    3.74   0
  21 -11  -2    3.49    3.87   0
  21 -11  -2    5.83    4.12   0
  21  11  -2    7.01    3.94   0
  19 -11  -2   31.18    3.98   0
 -19 -11   2   22.98    3.63   0
  19  11  -2   21.02    3.91   0
  19  11  -2   30.93    3.58   0
  19 -11  -2   26.46    5.00   0
  19  11  -2   23.94    3.93   0
  19 -11  -2   29.03    4.06   0
  19 -11  -2   24.48    3.88   0
  17  11  -2  205.87    5.13   0
  17  11  -2  178.99    5.06   0
  17 -11  -2  204.07    5.55   0
  17  11  -2  224.43    4.53   0
  17 -11  -2  205.45    5.44   0
  17 -11  -2  202.34    5.28   0
  17 -11  -2  203.13    5.06   0
 -17 -11   2  222.38    4.51   0
  15 -11  -2   17.23    3.64   0
  15  11  -2   20.67    3.22   0
  15 -11  -2   20.37    3.48   0
 -15 -11   2   21.98    3.33   0
  15  11  -2   19.66    3.43   0
  15 -11  -2   20.38    3.70   0
  15  11  -2   20.84    3.53   0
  15 -11  -2   17.30    3.46   0
 -13 -11   2  227.49    4.46   0
  13 -11  -2  210.54    4.94   0
  13 -11  -2  217.78    5.98   0
  13 -11  -2  261.31    4.93   0
  13  11  -2  245.23    4.43   0
  13  11  -2  257.46    5.19   0
  13  11  -2  208.17    5.12   0
  13 -11  -2  229.98    5.46   0
  11  11  -2    4.18    2.28   0
  11 -11  -2    2.47    4.02   0
  11  11  -2    2.42    3.36   0
  11 -11  -2    0.49    4.08   0
 -11 -11   2    1.72    3.07   0
  11 -11  -2    2.85    3.24   0
  11  11  -2    3.13    3.39   0
  11 -11  -2    0.35    3.21   0
   9  11  -2   98.55    4.16   0
   9  11  -2   94.67    3.74   0
   9 -11  -2  101.94    3.98   0
   9  11  -2   97.83    4.72   0
   9 -11  -2   92.83    4.08   0
  -9 -11   2   90.62    3.64   0
   9 -11  -2   91.44    4.86   0
   9 -11  -2   96.96    4.93   0
   7  11  -2  267.17    6.26   0
   7 -11  -2  278.22    6.61   0
   7  11  -2  264.54    4.52   0
   7  11  -2  288.67    6.16   0
  -7  11   2  261.63    4.96   0
   7 -11  -2  275.08    5.23   0
   7 -11  -2  268.74    6.39   0
  -7 -11   2  269.73    4.58   0
   5 -11  -2    2.87    4.57   0
  -5 -11   2    5.89    3.01   0
   5  11  -2    1.85    4.69   0
   5  11  -2    3.69    3.81   0
   5 -11  -2    3.17    4.46   0
   5 -11  -2    2.53    3.46   0
   5  11  -2    3.07    2.92   0
  -5  11   2    1.05    2.33   0
   3  11  -2  347.24   10.24   0
  -3  11   2  346.40    5.53   0
   3 -11  -2  355.31   10.91   0
   3 -11  -2  372.85   11.05   0
   3  11  -2  392.78   10.31   0
   3 -11  -2  349.30    4.90   0
   3  11  -2  350.43    5.33   0
  -3 -11   2  348.01    5.37   0
  -1  11   2    0.80    2.12   0
  -1 -11   2    0.58    3.42   0
   1  11  -2    3.63    3.29   0
   1 -11  -2    3.18    2.40   0
   1  11   2  304.79    5.01   0
   1 -11   2  307.55    5.52   0
  -1 -11  -2  294.75    4.48   0
  -1  11  -2  320.67    6.16   0
   1  11   2  318.58   15.51   0
   3 -11   2   17.14    6.65   0
  -3 -11  -2   14.64    2.25   0
   3  11   2   15.04    3.04   0
   3 -11   2   16.86    5.92   0
  -3  11  -2   14.43    3.59   0
   3 -11   2   19.20    3.35   0
   3  11   2   17.51    5.36   0
   5  11   2 1078.46   11.44   0
   5 -11   2 1029.43   13.05   0
   5 -11   2 1050.45    9.36   0
  -5 -11  -2 1069.91    7.64   0
  -5  11  -2 1106.08    9.55   0
   5 -11   2 1051.99   13.60   0
   5  11   2 1069.47    7.44   0
   5  11   2 1077.21   11.69   0
   7 -11   2  327.18    6.60   0
   7 -11   2  320.43    6.87   0
   7 -11   2  334.42    7.26   0
   7  11   2  342.07    6.68   0
  -7 -11  -2  333.75    4.41   0
  -7  11  -2  336.00    6.71   0
   7  11   2  337.68    4.90   0
   7  11   2  331.18    6.63   0
   9 -11   2  136.25    5.22   0
  -9 -11  -2  145.38    4.12   0
   9 -11   2  156.12    5.35   0
   9 -11   2  138.08    5.47   0
   9 -11   2  144.26    4.79   0
   9  11   2  149.75    4.37   0
   9  11   2  141.60    5.03   0
   9  11   2  133.59    3.24   0
 -11 -11  -2  334.85    4.78   0
  11 -11   2  291.72    5.52   0
  11  11   2  302.26    6.36   0
  11 -11   2  315.82    5.89   0
  11 -11   2  320.46    6.27   0
  11  11   2  314.42    4.81   0
  11 -11   2  342.03    6.07   0
  11  11   2  340.41    5.62   0
  13 -11   2    3.21    4.00   0
  13 -11   2   -2.39    3.56   0
  13  11   2    2.41    4.08   0
  13 -11   2    2.65    4.13   0
  13  11   2    4.27    3.22   0
  13 -11   2    1.93    4.14   0
  13  11   2   -0.56    2.12   0
 -13 -11  -2    4.12    3.02   0
  15 -11   2  224.25    6.26   0
 -15 -11  -2  220.78    4.68   0
  15  11   2  205.58    5.10   0
  15  11   2  253.20    4.73   0
  15  11   2  242.30    4.91   0
  15 -11   2  221.52    5.94   0
  15 -11   2  214.64    5.15   0
  15 -11   2  250.56    5.49   0
  17 -11   2    9.10    3.72   0
  17 -11   2   12.27    3.61   0
  17 -11   2   17.41    4.59   0
  17  11   2   18.82    3.64   0
  17  11   2   11.22    3.64   0
  17  11   2   16.27    3.51   0
 -17 -11  -2   17.73    3.36   0
  17 -11   2   15.26    4.02   0
  19  11   2   40.12    4.07   0
  19 -11   2   40.18    4.28   0
 -19 -11  -2   42.69    3.76   0
  19 -11   2   44.60    4.79   0
  19  11   2   40.54    4.08   0
  19 -11   2   36.89    3.98   0
  19 -11   2   32.97    4.15   0
  19  11   2   45.53    3.82   0
  21  11   2   28.80    4.16   0
  21 -11   2   34.27    4.21   0
 -21 -11  -2   34.07    2.97   0
  21  11   2   36.05    4.20   0
  21 -11   2   19.73    3.96   0
  21 -11   2   33.08    5.04   0
  21  11   2   37.01    3.87   0
  21 -11   2   28.66    5.29   0
  20  12  -2   21.13    3.89   0
  20 -12  -2   19.23    4.28   0
  20  12  -2   12.50    4.03   0
  20  12  -2   20.51    3.71   0
 -20 -12   2   20.34    3.73   0
  20 -12  -2   23.43    3.98   0
  20 -12  -2   20.23    4.11   0
  20 -12  -2   13.49    3.88   0
  18  12  -2   22.52    4.64   0
  18 -12  -2   20.58    5.19   0
  18  12  -2   13.85    3.46   0
  18 -12  -2   24.01    3.85   0
  18 -12  -2   23.14    4.02   0
 -18 -12   2   22.85    3.57   0
  18 -12  -2   19.83    3.77   0
  18  12  -2   17.70    4.02   0
  16 -12  -2    3.32    3.45   0
  16 -12  -2   -2.31    3.46   0
  16  12  -2    1.94    3.22   0
  16  12  -2    0.46    3.50   0
  16  12  -2    3.86    3.71   0
  16 -12  -2    2.29    3.63   0
  16 -12  -2    1.10    3.63   0
 -16 -12   2   -0.27    3.30   0
  14  12  -2   33.20    2.60   0
  14  12  -2   32.87    3.60   0
  14 -12  -2   30.36    3.50   0
  14 -12  -2   30.53    4.61   0
  14 -12  -2   32.35    3.65   0
  14 -12  -2   37.41    3.69   0
 -14 -12   2   37.14    3.39   0
  14  12  -2   37.23    3.54   0
 -12 -12   2   17.17    3.26   0
  12 -12  -2   24.75    3.63   0
  12  12  -2   15.37    3.14   0
  12  12  -2   22.54    3.44   0
  12  12  -2   22.27    3.50   0
  12 -12  -2   22.57    4.44   0
  12 -12  -2   20.90    3.51   0
  12 -12  -2   20.51    3.67   0
  10  12  -2   14.42    3.36   0
  10 -12  -2   13.45    3.43   0
  10 -12  -2   14.17    3.37   0
  10 -12  -2   15.45    3.12   0
  10  12  -2   16.13    3.46   0
 -10 -12   2   13.77    3.27   0
  10  12  -2   12.35    2.32   0
  10 -12  -2   12.32    4.14   0
  -8 -12   2   98.71    3.77   0
   8 -12  -2  108.72    4.93   0
   8  12  -2  112.51    3.83   0
   8  12  -2  102.53    4.98   0
   8  12  -2  108.08    4.80   0
   8 -12  -2   99.86    4.31   0
   8 -12  -2  106.21    4.84   0
  -6  12   2  286.64    5.27   0
   6  12  -2  287.92    4.65   0
   6 -12  -2  307.78    7.73   0
   6 -12  -2  291.09    7.56   0
   6  12  -2  312.97    6.75   0
  -6 -12   2  290.47    4.77   0
   6 -12  -2  285.99    5.30   0
   6  12  -2  295.90    7.42   0
  -4 -12   2   12.34    3.32   0
   4  12  -2   17.01    3.19   0
   4  12  -2   13.54    5.13   0
   4 -12  -2   12.25    5.66   0
  -4  12   2   15.24    3.35   0
   4 -12  -2   14.19    5.25   0
   4 -12  -2   15.08    3.39   0
   4  12  -2   12.34    5.64   0
   2 -12  -2   62.19    2.95   0
   2  12  -2   62.92    3.82   0
  -2  12   2   57.37    3.75   0
  -2 -12   2   64.24    3.64   0
   0  12   2   10.75    3.22   0
   0 -12   2    5.56    3.44   0
   0  12  -2    5.58    3.39   0
   0 -12  -2   11.74    3.14   0
  -2  12  -2   53.86    3.91   0
   2  12   2   58.10    3.53   0
   2 -12   2   54.42    3.91   0
  -2 -12  -2   53.59    3.52   0
   4  12   2    6.54    3.16   0
  -4  12  -2    1.60    4.03   0
   4 -12   2    3.71    3.97   0
  -4 -12  -2   -2.18    3.24   0
   4 -12   2   -0.23    5.93   0
   4 -12   2    1.42    5.59   0
   4  12   2    1.69    4.52   0
   4  12   2    3.91    4.81   0
   6 -12   2   42.87    5.32   0
   6  12   2   40.94    4.27   0
   6  12   2   41.78    3.43   0
  -6 -12  -2   44.83    3.53   0
  -6  12  -2   41.59    3.87   0
   6 -12   2   40.56    4.89   0
   6  12   2   45.20    4.48   0
   6 -12   2   41.02    3.79   0
   8  12   2  444.92    6.76   0
   8  12   2  442.91    7.31   0
   8 -12   2  419.52    7.53   0
  -8 -12  -2  430.18    5.45   0
   8  12   2  423.22    5.23   0
   8 -12   2  436.19    7.74   0
   8 -12   2  420.75    7.39   0
  10 -12   2   88.21    4.92   0
  10  12   2   92.50    4.63   0
  10 -12   2   99.42    4.16   0
  10  12   2  102.78    3.99   0
  10 -12   2   89.67    4.80   0
  10 -12   2   91.04    4.00   0
 -10 -12  -2   96.84    3.82   0
  10  12   2   99.53    3.79   0
  12  12   2  127.99    3.91   0
  12 -12   2  119.12    5.01   0
 -12 -12  -2  119.35    3.22   0
  12 -12   2  123.08    5.16   0
  12  12   2  126.40    4.28   0
  12 -12   2  145.13    5.25   0
  12  12   2  138.35    4.39   0
  12 -12   2  126.58    4.63   0
  14 -12   2   11.12    4.49   0
  14 -12   2   11.88    3.45   0
  14  12   2   13.83    3.33   0
 -14 -12  -2   11.60    2.41   0
  14  12   2   10.03    3.42   0
  14  12   2   13.89    3.24   0
  14 -12   2   12.40    4.25   0
  14 -12   2   16.77    3.96   0
  16 -12   2   56.67    5.06   0
  16 -12   2   68.96    5.14   0
 -16 -12  -2   64.44    3.76   0
  16  12   2   66.71    3.73   0
  16  12   2   71.40    4.33   0
  16  12   2   56.81    4.33   0
  16 -12   2   64.86    4.48   0
  16 -12   2   56.70    4.94   0
 -18 -12  -2    1.74    3.56   0
  18 -12   2    3.04    3.70   0
  18  12   2    0.87    3.59   0
  18 -12   2   -1.34    3.63   0
  18  12   2    0.49    3.68   0
  18 -12   2    2.74    3.55   0
  18 -12   2    1.49    4.55   0
  18  12   2    2.09    3.30   0
 -20 -12  -2   -3.25    3.76   0
  20  12   2    1.76    3.66   0
  20 -12   2    0.88    4.64   0
  20 -12   2    1.11    3.88   0
  20  12   2    7.02    3.57   0
  20 -12   2    1.96    3.90   0
  20 -12   2    2.76    4.84   0
  20  12   2   -1.20    3.68   0
  19 -13  -2   14.80    4.11   0
  19  13  -2   16.96    3.50   0
  19  13  -2   12.49    4.90   0
 -19 -13   2   11.25    2.50   0
  19 -13  -2   12.92    4.32   0
  19 -13  -2   14.97    4.02   0
  19  13  -2    7.98    4.09   0
  19 -13  -2   12.64    4.81   0
  17 -13  -2   68.70    5.41   0
  17  13  -2   84.91    3.97   0
 -17 -13   2   87.12    4.01   0
  17  13  -2   97.34    4.54   0
  17 -13  -2   70.20    4.44   0
  17 -13  -2   94.52    4.62   0
  17 -13  -2   84.71    4.46   0
  17  13  -2   68.50    4.67   0
  15  13  -2   19.18    4.65   0
 -15 -13   2   18.76    3.34   0
  15 -13  -2   14.65    4.68   0
  15 -13  -2   15.95    3.70   0
  15  13  -2   14.78    3.37   0
  15 -13  -2   16.97    3.87   0
  15 -13  -2   18.34    3.54   0
  15  13  -2   17.68    3.73   0
  13  13  -2    1.35    4.12   0
  13 -13  -2    5.91    3.60   0
  13 -13  -2    3.11    3.44   0
  13 -13  -2    4.78    4.11   0
  13  13  -2    5.34    4.04   0
  13  13  -2   -2.25    3.21   0
 -13 -13   2    3.79    3.06   0
  13 -13  -2    5.00    4.08   0
  11 -13  -2   29.33    4.24   0
  11 -13  -2   25.47    3.43   0
  11  13  -2   21.71    4.15   0
  11  13  -2   25.19    3.46   0
  11 -13  -2   26.46    4.08   0
 -11 -13   2   23.43    2.45   0
  11 -13  -2   24.64    3.74   0
  11  13  -2   28.50    4.13   0
   9  13  -2  191.85    5.50   0
  -9 -13   2  171.16    4.30   0
   9 -13  -2  165.80    4.77   0
   9 -13  -2  168.24    5.80   0
   9  13  -2  172.43    4.11   0
   9 -13  -2  193.92    4.65   0
   9 -13  -2  180.65    5.92   0
   9  13  -2  169.15    5.66   0
  -7 -13   2    2.04    3.16   0
   7 -13  -2    2.49    3.59   0
   7  13  -2    1.72    4.08   0
   7  13  -2    1.15    3.61   0
   7  13  -2    2.33    3.34   0
  -7  13   2   -0.87    3.47   0
   7 -13  -2    3.19    3.90   0
   7 -13  -2    1.65    4.49   0
   5 -13  -2   23.89    6.31   0
   5 -13  -2   21.25    3.58   0
   5  13  -2   25.43    5.14   0
   5  13  -2   26.11    4.99   0
   5 -13  -2   25.44    5.77   0
  -5 -13   2   19.06    3.42   0
  -5  13   2   27.98    3.59   0
   5  13  -2   21.18    3.38   0
  -3 -13   2    5.50    3.34   0
   3 -13  -2    8.60    3.47   0
  -3  13   2    3.57    3.46   0
   3  13  -2    1.89    3.25   0
   1 -13  -2  707.75    6.89   0
  -1 -13   2  680.17    7.00   0
  -1  13   2  697.43    6.76   0
   1  13  -2  691.43    6.93   0
  -1  13  -2    3.50    3.45   0
   1 -13   2    0.93    3.45   0
  -1 -13  -2    4.27    3.29   0
   1  13   2   -1.61    3.36   0
   3  13   2  368.20   14.78   0
   3  13   2  366.69    5.27   0
   3  13   2  363.96   14.68   0
  -3 -13  -2  363.82    5.32   0
   3 -13   2  345.72    5.86   0
  -3  13  -2  363.87    5.90   0
   5  13   2   26.04    2.48   0
   5  13   2   29.26    4.86   0
   5 -13   2   24.90    5.97   0
   5  13   2   26.62    4.67   0
   5 -13   2   27.11    6.44   0
   5 -13   2   25.66    4.44   0
  -5 -13  -2   22.36    2.60   0
  -5  13  -2   29.81    4.49   0
   7  13   2    2.69    4.02   0
   7 -13   2    5.26    3.53   0
   7  13   2    0.45    3.19   0
   7 -13   2    4.60    4.84   0
   7  13   2    5.29    3.82   0
  -7 -13  -2    4.03    3.27   0
   7 -13   2    2.01    4.53   0
  -7  13  -2    5.94    3.48   0
  -9 -13  -2   14.96    2.33   0
   9 -13   2   15.88    4.15   0
   9  13   2   14.46    3.17   0
   9  13   2   17.11    3.94   0
   9 -13   2   19.81    3.38   0
   9 -13   2   15.95    3.47   0
   9  13   2   18.32    3.28   0
   9 -13   2   16.03    4.24   0
  11  13   2    0.22    3.92   0
  11 -13   2    1.24    3.34   0
  11 -13   2    0.92    3.24   0
  11  13   2    5.30    3.28   0
  11  13   2    3.50    4.10   0
  11 -13   2   -0.40    4.14   0
  11 -13   2    0.86    3.11   0
 -11 -13  -2    5.22    2.35   0
  13 -13   2   10.10    4.22   0
  13  13   2   10.02    3.34   0
  13 -13   2   10.73    4.29   0
  13 -13   2   11.06    4.23   0
  13  13   2    8.68    3.32   0
  13  13   2    9.25    4.26   0
  13 -13   2    9.38    4.22   0
 -13 -13  -2    8.30    2.46   0
  15  13   2   33.10    3.97   0
  15 -13   2   27.55    3.73   0
 -15 -13  -2   34.35    3.56   0
  15  13   2   28.25    2.60   0
  15 -13   2   25.25    4.12   0
  15 -13   2   30.20    4.51   0
  15 -13   2   33.90    4.70   0
  15  13   2   33.16    3.88   0
  17 -13   2   51.26    4.41   0
  17 -13   2   53.91    4.95   0
 -17 -13  -2   52.13    4.13   0
  17  13   2   40.00    4.20   0
  17  13   2   46.46    3.08   0
  17 -13   2   47.41    4.17   0
  17  13   2   50.74    4.25   0
  17 -13   2   47.79    4.27   0
  19 -13   2    3.38    3.70   0
  19  13   2    2.95    3.71   0
 -19 -13  -2    2.64    3.54   0
  19 -13   2    0.26    3.80   0
  19 -13   2    3.82    3.91   0
  19  13   2    2.28    3.63   0
  19  13   2    3.47    3.70   0
  19 -13   2    3.01    3.94   0
  18  14  -2    3.43    3.82   0
  18 -14  -2    0.95    3.78   0
  18 -14  -2    3.19    4.03   0
  18  14  -2   -0.10    2.54   0
  18  14  -2    2.79    3.70   0
  18 -14  -2    1.28    3.90   0
  18 -14  -2    1.11    3.80   0
 -18 -14   2    1.40    3.52   0
  16 -14  -2  118.98    5.07   0
 -16 -14   2  113.95    4.20   0
  16 -14  -2  114.73    5.86   0
  16  14  -2  135.26    4.79   0
  16  14  -2  109.78    5.06   0
  16 -14  -2  107.35    5.51   0
  16 -14  -2  134.71    5.07   0
  16  14  -2  133.38    4.28   0
  14  14  -2   37.98    4.87   0
  14 -14  -2   41.47    4.58   0
  14  14  -2   49.76    3.92   0
  14  14  -2   49.33    3.54   0
  14 -14  -2   37.95    4.21   0
  14 -14  -2   41.56    3.89   0
  14 -14  -2   51.57    4.23   0
 -14 -14   2   44.47    3.64   0
  12 -14  -2    2.93    3.14   0
 -12 -14   2   -0.06    3.20   0
  12 -14  -2    0.41    3.60   0
  12  14  -2    6.45    3.16   0
  12  14  -2    3.14    3.99   0
  12 -14  -2    0.25    4.15   0
  12 -14  -2    3.83    3.38   0
  12  14  -2    2.87    3.32   0
  10 -14  -2  736.63    9.58   0
  10 -14  -2  711.51    7.90   0
 -10 -14   2  796.40    6.89   0
  10  14  -2  772.12    6.81   0
  10 -14  -2  797.13   10.22   0
  10 -14  -2  808.74    8.05   0
  10  14  -2  751.78    9.57   0
  10  14  -2  840.15    8.96   0
   8  14  -2  231.22    6.38   0
   8  14  -2  220.03    4.33   0
   8 -14  -2  204.30    6.69   0
   8 -14  -2  188.23    4.87   0
   8 -14  -2  218.36    7.63   0
  -8 -14   2  212.05    4.53   0
   8  14  -2  203.20    6.53   0
  -6  14   2  108.60    4.25   0
   6 -14  -2  107.85    7.43   0
   6  14  -2  108.83    3.19   0
   6  14  -2  121.31    6.75   0
   6 -14  -2  112.15    7.44   0
   6  14  -2  107.93    6.96   0
  -6 -14   2  103.25    3.17   0
   6 -14  -2  113.27    4.20   0
  -4  14   2  151.45    4.56   0
   4  14  -2  169.65    4.34   0
   4 -14  -2  171.79    4.70   0
  -4 -14   2  164.98    4.47   0
  -2 -14   2    8.09    3.36   0
   2  14  -2   12.60    3.34   0
  -2  14   2    5.86    3.40   0
   2 -14  -2    6.36    3.53   0
   0  14  -2  154.95    4.48   0
   0 -14  -2  152.69    4.42   0
   0 -14   2  141.87    4.42   0
   0  14   2  156.90    4.41   0
   2  14   2  708.68    6.54   0
  -2 -14  -2  703.97    6.62   0
  -2  14  -2  711.02    7.52   0
   2 -14   2  658.08    7.38   0
   4  14   2    8.75    2.58   0
  -4 -14  -2    8.57    2.27   0
   4 -14   2    6.59    4.18   0
   4  14   2    8.35    7.37   0
  -4  14  -2    4.78    4.51   0
   4  14   2    7.93    7.58   0
  -6  14  -2  172.62    4.92   0
   6  14   2  172.42    6.99   0
   6  14   2  167.76    3.99   0
   6  14   2  173.56    7.00   0
   6 -14   2  164.78    9.16   0
   6 -14   2  167.54    8.38   0
  -6 -14  -2  169.69    4.17   0
   6 -14   2  154.77    4.79   0
  -8 -14  -2  207.89    4.28   0
   8  14   2  206.26    6.36   0
   8 -14   2  186.02    7.08   0
   8  14   2  203.73    6.70   0
   8 -14   2  185.46    5.52   0
   8 -14   2  192.03    7.08   0
   8  14   2  198.66    4.25   0
  -8  14  -2  201.54    4.97   0
 -10 -14  -2    0.59    3.29   0
  10 -14   2   -1.35    4.07   0
  10 -14   2   -1.61    3.44   0
  10 -14   2    1.02    4.16   0
  10 -14   2    3.14    4.00   0
  10  14   2    3.05    3.32   0
  10  14   2    0.79    3.25   0
  10  14   2    1.13    3.36   0
  12  14   2  243.82    4.62   0
  12 -14   2  243.03    5.88   0
 -12 -14  -2  242.83    4.69   0
  12  14   2  232.34    6.16   0
  12 -14   2  261.24    6.26   0
  12 -14   2  222.43    6.38   0
  12  14   2  250.82    6.24   0
  12 -14   2  233.57    5.61   0
  14 -14   2   34.98    4.95   0
  14  14   2   38.14    3.62   0
  14  14   2   32.40    3.91   0
  14 -14   2   32.61    4.22   0
  14 -14   2   37.55    4.77   0
  14  14   2   34.21    4.60   0
  14 -14   2   28.29    4.56   0
 -14 -14  -2   35.85    3.51   0
  16  14   2  111.99    4.78   0
  16  14   2   88.84    5.57   0
  16 -14   2   95.75    5.69   0
 -16 -14  -2  112.34    4.27   0
  16 -14   2  114.73    4.98   0
  16 -14   2  107.78    4.86   0
  16 -14   2   94.97    4.60   0
  16  14   2  108.56    4.14   0
  18  14   2   38.79    4.42   0
 -18 -14  -2   29.60    2.99   0
  18  14   2   40.96    3.95   0
  18 -14   2   31.32    4.25   0
  18 -14   2   42.07    4.36   0
  18 -14   2   28.95    4.35   0
  18  14   2   27.43    5.10   0
  18 -14   2   35.14    5.42   0
 -17 -15   2    0.48    3.58   0
  17 -15  -2    6.83    4.98   0
  17 -15  -2    1.64    3.82   0
  17  15  -2    1.74    3.52   0
  17  15  -2    1.57    3.68   0
  17 -15  -2   -2.23    3.75   0
  17 -15  -2    0.79    4.66   0
  17  15  -2   -0.10    4.85   0
  15  15  -2    6.07    4.46   0
 -15 -15   2    3.69    3.25   0
  15  15  -2    4.55    3.68   0
  15 -15  -2    4.20    3.55   0
  15 -15  -2    4.26    3.52   0
  15 -15  -2    5.16    3.84   0
  15  15  -2    3.30    3.44   0
  15 -15  -2    5.59    3.90   0
  13 -15  -2  136.61    6.16   0
 -13 -15   2  130.46    4.33   0
  13  15  -2  142.85    5.11   0
  13  15  -2  165.99    4.35   0
  13 -15  -2  142.40    6.06   0
  13 -15  -2  149.80    5.05   0
  13  15  -2  154.36    5.61   0
  13 -15  -2  162.37    4.88   0
 -11 -15   2    5.70    2.23   0
  11 -15  -2    8.92    4.14   0
  11 -15  -2    6.09    3.51   0
  11  15  -2    8.66    3.28   0
  11 -15  -2    7.74    4.23   0
  11 -15  -2    7.24    3.59   0
  11  15  -2    5.97    3.24   0
  11  15  -2    6.01    4.12   0
  -9 -15   2  186.15    4.60   0
   9 -15  -2  192.65    5.08   0
   9 -15  -2  167.32    4.96   0
   9  15  -2  186.45    4.45   0
   9  15  -2  200.20    6.18   0
   9  15  -2  173.62    6.25   0
   9 -15  -2  180.91    7.10   0
   9 -15  -2  172.25    6.27   0
   7  15  -2   70.90    5.86   0
   7  15  -2   66.54    3.65   0
   7 -15  -2   69.83    7.06   0
   7 -15  -2   64.69    4.04   0
   7 -15  -2   69.82    7.15   0
  -7  15   2   69.96    4.06   0
  -7 -15   2   62.15    3.68   0
   7  15  -2   78.36    5.76   0
  -5  15   2    8.02    3.47   0
   5 -15  -2   11.80    3.47   0
  -5 -15   2    8.28    2.35   0
   5  15  -2    9.17    3.28   0
  -3  15   2   15.32    3.65   0
   3  15  -2   14.94    3.40   0
   3 -15  -2   14.00    3.48   0
  -3 -15   2   14.93    3.40   0
   1  15  -2    8.38    3.25   0
   1 -15  -2    4.99    3.54   0
  -1 -15   2    9.80    3.26   0
  -1  15   2    6.72    3.40   0
  -1 -15  -2   55.95    3.70   0
  -1  15  -2   47.30    3.67   0
   1 -15   2   48.76    3.77   0
   1  15   2   48.80    3.84   0
  -3 -15  -2   85.64    3.92   0
   3 -15   2   75.89    4.67   0
   3  15   2   79.05    3.86   0
  -3  15  -2   86.21    4.22   0
   5  15   2  158.49    4.13   0
   5  15   2  161.00   10.63   0
  -5  15  -2  163.44    5.18   0
   5 -15   2  157.90    5.05   0
   5  15   2  159.50   10.28   0
  -5 -15  -2  157.68    4.30   0
   7  15   2   67.70    5.77   0
  -7  15  -2   63.35    4.24   0
   7  15   2   65.48    3.57   0
   7 -15   2   65.04    7.33   0
  -7 -15  -2   69.81    3.58   0
   7 -15   2   65.86    6.85   0
   7 -15   2   64.38    4.05   0
   7  15   2   65.44    5.77   0
   9 -15   2   38.48    4.94   0
   9 -15   2   46.37    4.57   0
   9  15   2   37.76    4.66   0
   9 -15   2   39.06    5.12   0
   9  15   2   42.36    3.53   0
  -9 -15  -2   46.95    3.56   0
   9  15   2   37.46    4.55   0
   9 -15   2   37.10    3.88   0
  11 -15   2  259.74    7.36   0
  11  15   2  303.08    4.91   0
  11  15   2  288.75    6.72   0
 -11 -15  -2  270.30    4.54   0
  11 -15   2  274.79    7.25   0
  11 -15   2  319.38    6.75   0
  11  15   2  284.59    6.82   0
  11 -15   2  262.15    6.14   0
  13 -15   2    3.87    4.21   0
  13  15   2   -0.25    3.40   0
 -13 -15  -2    4.00    3.38   0
  13  15   2    1.67    3.58   0
  13 -15   2    1.43    3.55   0
  13  15   2    2.01    4.20   0
  13 -15   2    1.53    4.31   0
  13 -15   2    0.08    4.60   0
  15 -15   2   52.04    4.54   0
  15  15   2   59.13    4.34   0
 -15 -15  -2   55.00    3.89   0
  15  15   2   61.15    4.37   0
  15 -15   2   60.37    5.22   0
  15 -15   2   48.30    4.45   0
  15 -15   2   42.64    5.01   0
  15  15   2   48.99    2.92   0
  17 -15   2    1.79    4.64   0
  17 -15   2    2.25    4.77   0
  17  15   2    4.03    4.75   0
  17 -15   2    1.73    4.57   0
 -17 -15  -2    0.73    3.46   0
  17  15   2    3.73    3.96   0
  17  15   2    3.37    2.45   0
  17 -15   2    3.00    3.79   0
  16 -16  -2   -0.33    3.84   0
 -16 -16   2    1.20    2.55   0
  16 -16  -2    3.15    3.93   0
  16 -16  -2    2.26    4.68   0
  16  16  -2    2.18    3.71   0
  16  16  -2    0.99    3.95   0
  16  16  -2    5.78    3.61   0
  16 -16  -2    5.74    3.97   0
 -14 -16   2   48.02    3.89   0
  14  16  -2   43.80    3.83   0
  14 -16  -2   43.78    4.26   0
  14  16  -2   50.26    4.95   0
  14 -16  -2   50.70    4.17   0
  14 -16  -2   42.29    5.02   0
  14 -16  -2   32.38    4.17   0
  14  16  -2   36.39    5.09   0
 -12 -16   2   68.68    3.87   0
  12 -16  -2   63.11    5.27   0
  12  16  -2   75.31    4.26   0
  12 -16  -2   60.25    5.11   0
  12 -16  -2   67.94    4.21   0
  12  16  -2   57.37    3.85   0
  12 -16  -2   65.09    4.29   0
  12  16  -2   59.73    5.09   0
  10  16  -2   33.19    4.89   0
  10  16  -2   30.41    4.66   0
  10 -16  -2   30.56    5.63   0
  10 -16  -2   29.81    3.85   0
  10 -16  -2   32.27    5.51   0
 -10 -16   2   28.36    2.63   0
  10 -16  -2   39.25    3.94   0
  10  16  -2   28.89    2.56   0
   8  16  -2   93.20    6.63   0
   8  16  -2   89.41    4.08   0
  -8  16   2   85.49    4.35   0
   8 -16  -2   87.83    4.34   0
   8 -16  -2   89.59    8.34   0
   8 -16  -2   94.74    8.10   0
   8  16  -2  101.40    6.48   0
  -8 -16   2   85.24    4.15   0
   6  16  -2   73.55    3.77   0
   6 -16  -2   69.94    4.51   0
  -6  16   2   71.40    4.43   0
  -6 -16   2   73.94    3.84   0
   4  16  -2  103.38    4.03   0
  -4  16   2   89.42    4.22   0
   4 -16  -2   91.85    4.18   0
  -4 -16   2   98.08    3.96   0
  -2  16   2   84.39    4.07   0
  -2 -16   2   75.13    4.13   0
   2 -16  -2   75.61    3.07   0
   2  16  -2   79.30    4.20   0
   0  16   2   24.66    3.64   0
   0 -16  -2   25.82    3.65   0
   0 -16   2   27.17    4.46   0
   0  16  -2   29.47    3.59   0
   2 -16   2    0.33    3.44   0
  -2 -16  -2    7.78    3.30   0
  -2  16  -2    3.72    3.59   0
   2  16   2    1.30    3.41   0
  -4 -16  -2   28.41    3.55   0
  -4  16  -2   28.41    3.77   0
   4  16   2   23.92    3.55   0
   4 -16   2   27.77    3.62   0
  -6 -16  -2    6.82    3.48   0
   6  16   2    6.72    6.77   0
   6  16   2    6.85    7.24   0
   6  16   2    8.66    3.30   0
   6 -16   2    7.60    3.49   0
  -6  16  -2    6.92    3.63   0
  -8  16  -2   26.35    3.77   0
   8  16   2   30.62    3.29   0
   8  16   2   26.69    5.37   0
   8 -16   2   26.14    6.72   0
   8 -16   2   23.48    3.64   0
   8 -16   2   25.28    7.40   0
   8  16   2   26.56    5.38   0
  -8 -16  -2   24.43    3.41   0
  10  16   2    7.32    3.34   0
  10 -16   2    7.07    5.10   0
  10 -16   2    5.09    4.66   0
  10  16   2    5.65    4.22   0
  10 -16   2    5.43    3.59   0
 -10 -16  -2    6.83    2.37   0
  10  16   2    6.15    4.20   0
  10 -16   2    7.89    3.58   0
  12 -16   2    5.03    4.30   0
  12 -16   2    1.89    4.34   0
  12  16   2    2.86    3.43   0
  12 -16   2    3.58    4.25   0
  12 -16   2    3.63    4.52   0
  12  16   2    2.55    4.32   0
 -12 -16  -2    5.06    3.38   0
  12  16   2    3.87    4.33   0
  14 -16   2    2.04    3.68   0
  14  16   2    3.03    3.61   0
  14 -16   2    0.46    4.49   0
 -14 -16  -2    4.47    3.43   0
  14 -16   2    0.19    3.63   0
  14  16   2    2.83    3.42   0
  14 -16   2    1.42    4.53   0
  14  16   2    3.75    4.50   0
  16 -16   2   69.77    5.88   0
  16 -16   2   75.49    5.20   0
  16  16   2   56.92    4.99   0
  16  16   2   84.61    4.29   0
  16 -16   2   80.75    5.80   0
 -16 -16  -2   69.69    4.40   0
  16  16   2   86.45    5.02   0
  16 -16   2   61.97    5.23   0
  15  17  -2   54.09    4.43   0
  15  17  -2   42.31    3.86   0
  15 -17  -2   33.52    4.40   0
 -15 -17   2   30.31    2.96   0
  15 -17  -2   33.14    5.36   0
  15 -17  -2   39.13    5.33   0
  15  17  -2   44.28    4.52   0
  15 -17  -2   35.41    4.51   0
  13 -17  -2    3.09    4.59   0
  13  17  -2    2.72    4.31   0
  13 -17  -2    3.54    5.36   0
  13 -17  -2   -0.29    3.77   0
  13 -17  -2    2.39    3.89   0
  13  17  -2    8.71    3.57   0
  13  17  -2    0.80    4.65   0
 -13 -17   2    1.59    3.43   0
  11 -17  -2   35.92    4.96   0
  11  17  -2   37.87    5.08   0
  11 -17  -2   41.83    4.10   0
  11  17  -2   39.36    5.66   0
  11  17  -2   39.93    3.68   0
  11 -17  -2   32.47    4.24   0
  11 -17  -2   34.17    5.79   0
 -11 -17   2   36.46    3.72   0
   9  17  -2   21.83    5.83   0
   9 -17  -2   24.63    3.77   0
   9 -17  -2   21.98    6.85   0
   9  17  -2   26.89    3.53   0
   9 -17  -2   25.15    3.83   0
  -9 -17   2   26.30    3.50   0
   9 -17  -2   19.65    7.46   0
   9  17  -2   21.81    5.39   0
  -7 -17   2  172.69    4.54   0
   7  17  -2  162.72    4.68   0
  -7  17   2  157.39    5.05   0
   7 -17  -2  138.93    5.00   0
  -5  17   2   22.32    3.75   0
   5 -17  -2   21.43    3.71   0
  -5 -17   2   24.72    3.40   0
   5  17  -2   26.38    3.40   0
   3 -17  -2   23.29    3.61   0
  -3  17   2   22.43    3.72   0
  -3 -17   2   20.84    3.37   0
   3  17  -2   20.73    3.47   0
   1 -17  -2  487.29    6.66   0
  -1 -17   2  486.45    6.75   0
   1  17  -2  526.58    6.53   0
  -1  17   2  535.15    6.24   0
   1 -17   2    1.18    3.54   0
   1  17   2    0.59    2.43   0
  -1 -17  -2    6.98    3.43   0
  -1  17  -2    4.58    3.68   0
   3 -17   2  392.75    6.37   0
   3  17   2  422.70    6.08   0
  -3 -17  -2  392.02    5.37   0
  -3  17  -2  466.63    6.41   0
   5  17   2   29.55    3.57   0
   5 -17   2   20.45    3.58   0
  -5  17  -2   20.36    3.83   0
  -5 -17  -2   18.10    3.62   0
  -7  17  -2    2.09    3.63   0
  -7 -17  -2    0.70    2.37   0
   7 -17   2    2.60    3.59   0
   7  17   2    2.82    2.31   0
   7  17   2    2.17    7.95   0
   7  17   2    1.82    8.25   0
   9  17   2  101.08    3.31   0
   9 -17   2  113.02   10.07   0
   9 -17   2   94.22    5.28   0
   9  17   2  118.72    6.88   0
   9 -17   2  120.12    4.75   0
   9  17   2  112.75    6.89   0
   9 -17   2  111.66    9.78   0
  -9 -17  -2  114.37    4.44   0
  11  17   2    3.30    4.52   0
  11 -17   2    2.61    5.39   0
  11  17   2    4.67    3.43   0
  11  17   2    4.08    4.42   0
  11 -17   2    5.68    4.95   0
  11 -17   2    8.91    4.52   0
 -11 -17  -2    5.67    3.41   0
  11 -17   2    5.06    4.56   0
  13 -17   2   13.14    5.48   0
  13  17   2   13.90    3.59   0
  13  17   2   13.95    4.79   0
  13 -17   2   12.60    4.69   0
  13 -17   2    7.79    4.96   0
  13  17   2   13.09    4.84   0
 -13 -17  -2    9.83    3.63   0
  13 -17   2   14.01    4.67   0
 -15 -17  -2   25.30    2.98   0
  15 -17   2   36.27    4.57   0
  15  17   2   50.15    4.55   0
  15  17   2   41.15    4.79   0
  15 -17   2   29.33    5.40   0
  15 -17   2   40.91    5.26   0
  15 -17   2   38.36    4.53   0
  15  17   2   38.47    3.04   0
  14 -18  -2    7.68    5.53   0
  14  18  -2    3.16    3.79   0
  14  18  -2    8.89    4.90   0
  14 -18  -2    7.56    4.14   0
  14 -18  -2    8.01    4.93   0
  14 -18  -2    6.45    4.89   0
 -14 -18   2    5.58    3.73   0
  14  18  -2   11.87    4.93   0
  12 -18  -2   15.63    3.88   0
  12 -18  -2   11.69    4.31   0
  12  18  -2   20.98    3.75   0
  12 -18  -2   13.98    5.75   0
  12 -18  -2   15.08    5.88   0
  12  18  -2   17.94    4.95   0
 -12 -18   2   16.15    3.68   0
  12  18  -2   14.20    5.03   0
  10  18  -2   15.10    3.78   0
  10 -18  -2   19.37    9.43   0
  10  18  -2   17.88    6.36   0
  10 -18  -2   11.36    3.93   0
  10 -18  -2   20.00    3.82   0
 -10 -18   2   14.86    3.78   0
  10 -18  -2   18.43    9.65   0
  10  18  -2   17.97    5.84   0
  -8  18   2   46.68    4.13   0
   8  18  -2   65.77    4.06   0
   8 -18  -2   46.36    4.13   0
  -8 -18   2   56.25    3.91   0
  -6  18   2   27.12    2.76   0
  -6 -18   2   26.62    3.74   0
   6 -18  -2   27.65    3.98   0
   6  18  -2   31.73    2.77   0
  -4 -18   2  122.46    4.31   0
  -4  18   2  124.23    4.57   0
   4  18  -2  118.46    4.43   0
   4 -18  -2   91.72    4.60   0
   2 -18  -2    3.23    2.51   0
  -2  18   2    6.08    3.57   0
   2  18  -2    2.32    3.60   0
  -2 -18   2    1.66    3.54   0
   0  18   2   49.28    4.12   0
   0  18  -2   52.27    4.15   0
   0 -18   2   58.05    4.09   0
   0 -18  -2   49.70    3.02   0
   2  18   2  228.87    5.10   0
   2 -18   2  224.05    5.22   0
  -2  18  -2  217.92    5.46   0
  -2 -18  -2  212.87    5.15   0
  -4  18  -2   12.17    3.84   0
   4  18   2    7.54    3.66   0
   4 -18   2   11.92    4.46   0
  -4 -18  -2   11.13    3.53   0
  -6  18  -2   51.34    4.08   0
   6 -18   2   47.08    3.94   0
   6  18   2   49.23    3.88   0
  -6 -18  -2   48.00    3.83   0
  -8  18  -2    1.42    3.66   0
   8 -18   2    2.05    3.68   0
  -8 -18  -2    2.62    3.44   0
   8  18   2    1.42    3.47   0
  10  18   2   61.22    6.43   0
  10 -18   2   49.79    4.49   0
  10  18   2   60.39    6.55   0
  10 -18   2   66.55    4.62   0
  10  18   2   57.79    3.94   0
 -10 -18  -2   51.72    3.13   0
  12  18   2   13.56    3.66   0
  12  18   2   13.03    4.88   0
  12 -18   2    7.28    3.91   0
  12  18   2   10.83    5.58   0
  12 -18   2    9.75    5.67   0
  12 -18   2   10.56    4.63   0
  12 -18   2    9.75    6.64   0
 -12 -18  -2   10.58    2.54   0
  14  18   2    2.40    4.84   0
  14  18   2    2.01    4.85   0
  14 -18   2    4.53    3.83   0
  14  18   2    2.15    3.73   0
  14 -18   2    3.10    5.37   0
  14 -18   2    5.78    5.67   0
 -14 -18  -2    3.48    3.75   0
  14 -18   2    4.93    3.77   0
  11 -19  -2    1.18    3.89   0
  11  19  -2    0.96    3.62   0
  11  19  -2    1.15    5.99   0
  11  19  -2    0.76    6.10   0
 -11 -19   2    1.68    3.63   0
  11 -19  -2    2.87    3.77   0
   9 -19  -2   25.15    4.20   0
   9  19  -2   30.41    3.78   0
   9 -19  -2   25.42    4.07   0
  -9 -19   2   25.12    3.83   0
   7  19  -2   11.30    3.61   0
   7 -19  -2    5.96    3.87   0
  -7 -19   2   10.96    3.62   0
  -7  19   2    6.90    3.92   0
   5  19  -2    1.05    3.54   0
   5 -19  -2    1.29    3.66   0
  -5  19   2    2.68    3.65   0
  -5 -19   2    2.54    3.54   0
  -3 -19   2    2.31    3.51   0
  -3  19   2    7.59    3.70   0
   3  19  -2    4.89    3.77   0
   3 -19  -2    2.59    3.74   0
  -1 -19   2   65.17    4.30   0
   1 -19  -2   66.63    4.24   0
   1  19  -2   70.37    4.27   0
  -1  19   2   76.21    4.36   0
   1  19   2    6.83    3.76   0
  -1 -19  -2    1.92    3.70   0
  -1  19  -2    3.91    3.85   0
   1 -19   2    2.63    3.58   0
   3 -19   2    1.17    3.65   0
  -3  19  -2    2.90    3.83   0
  -3 -19  -2    2.53    3.62   0
   3  19   2    2.68    3.59   0
  -5  19  -2    2.94    3.81   0
   5 -19   2    2.28    3.77   0
  -5 -19  -2    0.94    3.80   0
   5  19   2    0.33    3.68   0
   7 -19   2   11.70    3.99   0
  -7  19  -2   14.68    4.13   0
   7  19   2   13.05    3.78   0
  -7 -19  -2   14.75    3.70   0
   9 -19   2    3.90    3.62   0
   9  19   2    2.64    3.52   0
  -9 -19  -2   -0.14    3.49   0
   9 -19   2    4.33    3.71   0
  11  19   2   23.17    6.25   0
  11  19   2   21.18    6.71   0
  11  19   2   15.38    3.85   0
 -11 -19  -2   18.08    3.93   0
  11 -19   2   19.29    4.07   0
  11 -19   2   18.88    4.95   0
  10  20  -2    6.06    3.78   0
 -10 -20   2    4.83    3.84   0
  10 -20  -2    2.19    4.14   0
  10 -20  -2    2.59    3.97   0
   8  20  -2    6.10    3.92   0
  -8 -20   2    9.08    3.71   0
   8 -20  -2    4.78    3.91   0
   6 -20  -2    1.91    3.75   0
   6  20  -2    0.58    3.84   0
  -6 -20   2    1.67    3.69   0
  -6  20   2    1.01    3.85   0
  -4 -20   2   78.67    4.37   0
  -4  20   2   76.20    4.55   0
   4  20  -2   99.03    4.51   0
   4 -20  -2   93.52    4.38   0
   2 -20  -2    5.00    3.68   0
  -2  20   2    2.33    3.85   0
   2  20  -2   -1.35    2.72   0
  -2 -20   2    2.56    3.63   0
   0  20  -2   33.83    4.21   0
   0 -20  -2   29.97    3.95   0
   0 -20   2   28.09    4.06   0
   0  20   2   35.74    4.05   0
   2  20   2   22.24    4.00   0
  -2 -20  -2   23.89    3.86   0
   2 -20   2   21.13    3.72   0
  -2  20  -2   20.50    4.33   0
  -4 -20  -2    8.07    3.78   0
  -4  20  -2    4.74    4.86   0
   4 -20   2    3.50    3.91   0
   4  20   2    6.99    3.85   0
   6 -20   2   12.63    3.96   0
  -6  20  -2   11.56    4.29   0
  -6 -20  -2   15.29    3.78   0
   6  20   2   12.47    2.76   0
  -8  20  -2    0.35    3.99   0
   8  20   2    3.66    2.78   0
   8 -20   2    7.85    4.66   0
  -8 -20  -2   -0.07    3.67   0
  10  20   2    4.19    3.89   0
 -10 -20  -2   -0.47    3.78   0
  10 -20   2    2.77    4.04   0
  10 -20   2    2.65    4.73   0
   5  21  -2   18.91    3.89   0
  -5  21   2   10.14    4.21   0
  -5 -21   2   13.04    3.81   0
   5 -21  -2   15.53    4.23   0
   3  21  -2   14.72    4.05   0
   3 -21  -2    9.47    3.83   0
  -3 -21   2   14.90    4.04   0
  -3  21   2    7.87    4.08   0
  -1  21   2   59.69    4.78   0
   1 -21  -2   64.70    4.66   0
  -1 -21   2   72.63    4.40   0
   1  21  -2   68.11    4.71   0
   1 -21   2    5.59    3.83   0
   1  21   2    3.72    3.92   0
  -1 -21  -2    5.36    3.90   0
  -1  21  -2    4.87    4.11   0
   3  21   2   71.82    4.57   0
  -3  21  -2   69.19    5.62   0
  -3 -21  -2   77.53    4.59   0
   3 -21   2   60.14    4.63   0
  -5 -21  -2    1.84    2.76   0
   5 -21   2    0.04    4.84   0
  -5  21  -2    3.70    4.16   0
   5  21   2   -0.25    4.01   0
 -24   0   3    0.61    3.70   0
  24   0  -3   -0.97    2.52   0
  24   0  -3    0.76    3.56   0
  24   0  -3   -1.30    2.66   0
  22   0  -3    1.42    3.37   0
  22   0  -3    3.59    3.33   0
  22   0  -3    1.70    3.33   0
 -22   0   3    2.29    3.30   0
 -20   0   3    0.80    3.39   0
  20   0  -3    1.23    3.26   0
  20   0  -3    1.67    3.31   0
  20   0  -3   -0.80    2.32   0
 -18   0   3    3.13    3.22   0
  18   0  -3    2.05    2.97   0
  18   0  -3   -1.84    3.03   0
  18   0  -3    0.59    3.12   0
  16   0  -3    2.04    2.32   0
 -16   0   3    0.54    3.10   0
  16   0  -3    2.15    2.14   0
  16   0  -3    2.85    2.18   0
 -14   0   3   -0.52    2.96   0
  14   0  -3    3.15    3.01   0
  14   0  -3    5.79    2.16   0
  14   0  -3    3.22    2.95   0
 -12   0   3    2.43    2.93   0
  12   0  -3    0.61    2.94   0
 -12   0   3   -0.33    2.72   0
  12   0  -3    0.35    3.01   0
 -10   0   3    0.61    1.98   0
 -10   0   3    3.20    2.97   0
  10   0  -3    2.62    3.02   0
  10   0  -3    3.25    3.03   0
   8   0  -3    2.24    2.99   0
  -8   0   3    0.74    2.99   0
  -8   0   3    2.81    3.01   0
   8   0  -3    3.15    3.01   0
  -6   0   3    1.21    2.93   0
   6   0  -3    1.72    2.99   0
  -6   0   3    1.26    2.86   0
   6   0  -3    1.44    2.98   0
   4   0  -3    5.69    3.70   0
   4   0  -3    4.68    3.73   0
  -4   0   3    7.72    3.66   0
  -4   0   3    2.95    2.68   0
  -2   0   3   -1.65    3.89   0
   2   0  -3    0.06    3.95   0
  -2   0   3    2.73    2.97   0
   2   0  -3    0.49    4.26   0
   0   0  -3    3.37    4.20   0
   0   0   3    0.39    4.17   0
   0   0  -3    2.14    3.94   0
   0   0  -3    2.77    3.92   0
  -2   0  -3    2.89    5.35   0
  -2   0  -3    0.61    4.25   0
   2   0   3    2.26    4.66   0
   2   0   3    3.96    3.11   0
   4   0   3    7.00    3.98   0
  -4   0  -3    4.37    3.90   0
  -4   0  -3    2.44    5.26   0
   4   0   3    3.62    5.30   0
  -6   0  -3    2.95    3.25   0
   6   0   3    4.61    3.41   0
   6   0   3    2.44    2.17   0
  -6   0  -3    2.22    2.08   0
   8   0   3    2.16    2.90   0
  -8   0  -3    0.80    3.14   0
   8   0   3    2.61    3.91   0
  -8   0  -3    0.47    2.94   0
  10   0   3    0.55    3.09   0
 -10   0  -3    1.19    2.95   0
  10   0   3    0.37    2.15   0
 -10   0  -3    1.34    2.96   0
  12   0   3    2.47    2.88   0
 -12   0  -3    1.62    2.78   0
 -12   0  -3   -0.36    3.60   0
  12   0   3    0.27    2.96   0
  14   0   3    2.29    3.14   0
 -14   0  -3    4.03    3.66   0
 -14   0  -3    3.99    3.07   0
  14   0   3   -0.51    3.16   0
  16   0   3    3.67    3.29   0
 -16   0  -3    3.09    3.15   0
  16   0   3   -0.28    3.06   0
  18   0   3   -2.35    2.17   0
 -18   0  -3    0.25    3.30   0
  18   0   3    1.53    3.13   0
  18   0   3    2.86    3.37   0
 -20   0  -3    1.32    4.01   0
  20   0   3    2.68    2.31   0
  20   0   3    1.79    2.33   0
  20   0   3    1.28    4.21   0
 -22   0  -3    0.43    3.58   0
  22   0   3    2.23    3.37   0
  22   0   3    0.15    4.57   0
  22   0   3    1.84    3.36   0
  24   0   3    4.05    3.52   0
  24   0   3    0.04    3.59   0
 -24   0  -3    0.28    3.63   0
  24   0   3    0.49    3.58   0
  25   1  -3   47.72    4.16   0
 -25  -1   3   76.89    4.23   0
 -25   1   3   83.02    4.67   0
  25  -1  -3   94.76    4.64   0
  25   1  -3   79.46    4.67   0
  25   1  -3   59.66    3.58   0
  25  -1  -3   56.21    4.21   0
  25  -1  -3   56.23    4.27   0
  23   1  -3   83.58    4.22   0
  23   1  -3   54.11    4.05   0
  23  -1  -3   78.32    4.15   0
  23   1  -3   64.59    3.32   0
  23  -1  -3   73.76    4.06   0
 -23  -1   3   96.15    4.15   0
  23  -1  -3   69.87    3.92   0
 -23   1   3   95.70    4.16   0
  21  -1  -3   84.12    3.89   0
  21  -1  -3   60.71    3.80   0
  21   1  -3   82.19    3.85   0
  21   1  -3   67.73    3.81   0
 -21  -1   3   78.74    3.81   0
  21   1  -3   55.03    2.97   0
 -21   1   3   86.69    3.89   0
  21  -1  -3   73.06    3.89   0
  19   1  -3   61.04    2.89   0
 -19   1   3   71.63    3.56   0
  19   1  -3   78.31    3.85   0
  19  -1  -3   71.37    3.68   0
  19  -1  -3   80.19    3.53   0
  19  -1  -3   60.80    3.70   0
  19   1  -3   75.67    3.75   0
 -19  -1   3   76.65    3.70   0
  17   1  -3  322.12    4.89   0
 -17   1   3  425.81    5.29   0
  17   1  -3  398.52    4.56   0
 -17  -1   3  400.08    5.24   0
  17  -1  -3  395.18    4.69   0
  17  -1  -3  412.17    5.28   0
  17  -1  -3  383.81    4.99   0
  17   1  -3  389.35    4.61   0
  15   1  -3  185.85    3.51   0
  15  -1  -3  191.56    4.20   0
 -15  -1   3  190.23    3.55   0
 -15   1   3  192.33    4.19   0
  15  -1  -3  193.05    4.27   0
  15   1  -3  155.48    4.13   0
  15  -1  -3  159.43    4.07   0
  15   1  -3  187.69    4.31   0
 -13   1   3 2132.41   10.05   0
  13  -1  -3 2115.01   10.00   0
 -13  -1   3 2090.45    9.76   0
  13  -1  -3 1875.63    9.73   0
  13   1  -3 1826.89    9.29   0
  13   1  -3 2013.89    9.22   0
  11  -1  -3  421.68    5.37   0
 -11   1   3  468.68    5.46   0
  11   1  -3  440.30    5.23   0
  11  -1  -3  434.54    4.89   0
 -11  -1   3  436.46    5.33   0
  11   1  -3  406.63    4.81   0
 -11   1   3  434.94    4.86   0
 -11  -1   3  443.52    4.79   0
  -9  -1   3  481.39    5.70   0
   9   1  -3  502.39    5.89   0
  -9   1   3  514.09    5.85   0
   9  -1  -3  493.38    5.67   0
   9   1  -3  474.49    5.75   0
  -9   1   3  484.35    5.38   0
  -9  -1   3  474.53    5.34   0
   9  -1  -3  485.39    5.81   0
  -7   1   3 1610.13   10.28   0
  -7  -1   3 1640.50   10.21   0
   7  -1  -3 1571.86   10.26   0
   7  -1  -3 1659.57   10.19   0
   7   1  -3 1567.59    9.70   0
  -7  -1   3 1661.17   10.04   0
  -7   1   3 1691.86   10.36   0
   7   1  -3 1545.85   10.27   0
   5  -1  -3 2751.68   14.00   0
  -5   1   3 2735.04   14.04   0
   5  -1  -3 2555.55   14.16   0
  -5   1   3 2615.69   14.17   0
   5   1  -3 2596.97   13.69   0
  -5  -1   3 2716.36   13.89   0
   5   1  -3 2613.62   14.24   0
  -5  -1   3 2509.50   13.76   0
   3   1  -3 7176.01   25.53   0
  -3   1   3 7040.16   25.76   0
  -3  -1   3 6980.77   25.61   0
  -3  -1   3 7286.37   25.92   0
   3  -1  -3 6918.76   25.85   0
  -3   1   3 7253.34   25.42   0
   3  -1  -3 7494.08   25.71   0
   3   1  -3 6815.65   25.35   0
   1  -1  -3  569.26    9.10   0
   1  -1  -3  533.92    8.77   0
   1   1  -3  547.40    9.29   0
   1   1  -3  542.42    8.80   0
  -1  -1   3  550.67    9.26   0
  -1   1   3  517.58    8.67   0
  -1  -1   3  515.92    8.64   0
   1  -1  -3  512.36    8.81   0
  -1  -1  -3 2533.31   17.42   0
  -1  -1  -3 2615.83   20.29   0
   1   1   3 2454.69   16.86   0
  -1   1  -3 2565.00   17.51   0
  -1   1  -3 2725.08   25.71   0
   1   1   3 2624.43   20.31   0
   1  -1   3 2493.67   17.30   0
  -3   1  -3  161.01    9.23   0
   3   1   3  157.32    5.47   0
   3   1   3  169.04    6.43   0
  -3   1  -3  158.88    4.67   0
  -3  -1  -3  159.26    5.49   0
  -3  -1  -3  158.18    6.80   0
   3  -1   3  156.81    4.73   0
   3  -1   3  162.23    9.87   0
   5  -1   3   55.97    3.72   0
  -5   1  -3   56.89    5.24   0
  -5  -1  -3   53.46    3.60   0
   5   1   3   59.03    3.68   0
   5  -1   3   55.78    5.30   0
  -5  -1  -3   65.55    5.15   0
  -5   1  -3   60.30    3.62   0
   5   1   3   64.50    4.48   0
  -7   1  -3 1382.49    9.22   0
  -7   1  -3 1347.75   13.37   0
   7   1   3 1323.77    9.32   0
   7  -1   3 1324.18   13.45   0
   7   1   3 1307.27   11.25   0
   7  -1   3 1300.41    9.36   0
  -7  -1  -3 1348.41   11.19   0
  -7  -1  -3 1384.65    9.07   0
   9  -1   3  723.77    8.73   0
   9   1   3  723.95    6.95   0
   9  -1   3  730.98    6.87   0
  -9   1  -3  726.99    8.64   0
   9   1   3  722.91    7.87   0
  -9   1  -3  792.83    6.91   0
  -9  -1  -3  792.04    6.83   0
  -9  -1  -3  730.97    7.80   0
  11  -1   3   16.11    3.25   0
 -11  -1  -3   17.93    3.16   0
 -11   1  -3   20.54    3.10   0
  11  -1   3   15.83    3.10   0
  11   1   3   14.86    3.23   0
 -11  -1  -3   16.37    3.11   0
  11   1   3   16.48    3.13   0
 -11   1  -3   17.62    3.13   0
  13  -1   3  784.42    6.56   0
 -13   1  -3  803.99    6.45   0
 -13   1  -3  789.70    7.65   0
 -13  -1  -3  818.92    6.09   0
 -13  -1  -3  775.27    7.42   0
  13  -1   3  774.40    7.72   0
  13   1   3  763.49    7.41   0
  13   1   3  792.53    6.45   0
 -15  -1  -3  551.11    6.24   0
  15  -1   3  529.84    5.68   0
 -15   1  -3  564.76    6.61   0
  15   1   3  530.82    5.66   0
  15   1   3  535.51    6.79   0
 -15   1  -3  585.88    5.57   0
 -15  -1  -3  562.77    5.58   0
  15  -1   3  558.54    6.50   0
  17  -1   3   88.22    2.87   0
  17   1   3   82.54    2.77   0
 -17  -1  -3  108.26    3.98   0
  17  -1   3   94.68    3.58   0
  17   1   3   99.49    3.62   0
  17   1   3   99.44    4.18   0
  17  -1   3  105.01    4.67   0
 -17   1  -3  104.49    3.98   0
  19  -1   3  196.85    4.41   0
  19  -1   3  183.91    4.29   0
  19   1   3  201.07    4.36   0
 -19  -1  -3  221.31    4.63   0
  19   1   3  215.49    4.73   0
  19  -1   3  220.17    5.03   0
  19   1   3  177.52    4.34   0
 -19   1  -3  213.71    5.48   0
  21   1   3   18.53    3.37   0
  21  -1   3   21.59    3.49   0
 -21  -1  -3   23.95    3.70   0
  21   1   3   20.93    3.37   0
 -21   1  -3   21.11    3.67   0
  21   1   3   19.05    4.45   0
  21  -1   3   21.58    3.72   0
  21  -1   3   16.63    3.35   0
  23  -1   3   27.92    2.89   0
  23   1   3   31.97    2.82   0
  23   1   3   41.28    4.09   0
 -23  -1  -3   46.56    4.02   0
  23  -1   3   47.43    4.23   0
  23   1   3   28.91    3.75   0
 -23   1  -3   42.81    4.11   0
  23  -1   3   31.82    3.53   0
  24   2  -3   74.76    4.16   0
 -24  -2   3   69.62    4.11   0
  24   2  -3   47.40    3.19   0
  24  -2  -3   73.63    4.19   0
 -24   2   3   76.83    4.30   0
  24  -2  -3   47.74    4.04   0
  24   2  -3   76.09    4.17   0
  24  -2  -3   81.31    4.38   0
  22  -2  -3   17.38    2.66   0
 -22   2   3   18.38    3.60   0
 -22  -2   3   17.25    3.48   0
  22  -2  -3   18.15    3.50   0
  22   2  -3   21.73    3.64   0
  22  -2  -3   15.11    2.50   0
  22   2  -3   16.41    3.44   0
  22   2  -3   13.29    3.43   0
 -20   2   3  360.67    5.34   0
  20  -2  -3  361.97    5.38   0
 -20  -2   3  339.08    5.15   0
  20   2  -3  290.88    4.99   0
  20  -2  -3  306.54    5.22   0
  20  -2  -3  271.03    4.39   0
  20   2  -3  354.09    5.21   0
  20   2  -3  354.46    5.17   0
 -18   2   3    5.50    3.25   0
  18  -2  -3    3.32    2.20   0
  18   2  -3    7.64    3.09   0
  18   2  -3    5.71    3.17   0
  18  -2  -3    2.83    3.08   0
 -18  -2   3    4.26    3.02   0
  18   2  -3    3.74    2.94   0
  18  -2  -3    6.13    3.28   0
  16  -2  -3  558.92    5.83   0
  16   2  -3  488.08    5.54   0
  16  -2  -3  516.75    5.60   0
 -16   2   3  574.56    5.82   0
  16  -2  -3  542.78    5.73   0
  16   2  -3  584.15    5.76   0
  16   2  -3  547.42    5.08   0
 -16  -2   3  550.96    5.71   0
 -14   2   3 1219.08    7.81   0
  14   2  -3 1245.47    7.81   0
  14  -2  -3 1113.79    7.59   0
  14  -2  -3 1207.45    7.72   0
 -14  -2   3 1140.61    7.08   0
  14  -2  -3 1155.60    7.82   0
  14   2  -3 1204.36    7.53   0
  14   2  -3 1030.68    7.12   0
  12   2  -3  490.72    4.88   0
 -12   2   3  492.67    5.20   0
  12  -2  -3  440.76    5.49   0
 -12   2   3  475.56    5.29   0
 -12  -2   3  483.83    4.97   0
  12  -2  -3  495.01    5.61   0
  12   2  -3  466.55    5.31   0
  10   2  -3 3604.34   13.06   0
  10   2  -3 3302.31   12.91   0
 -10   2   3 3601.64   13.29   0
 -10  -2   3 3475.48   12.89   0
  10  -2  -3 3366.41   13.31   0
  10  -2  -3 3592.14   13.43   0
 -10  -2   3 3526.99   13.12   0
 -10   2   3 3532.05   13.04   0
  -8   2   3 1524.56    9.47   0
   8  -2  -3 1520.71    9.38   0
  -8  -2   3 1441.69    9.17   0
  -8  -2   3 1515.25    9.18   0
   8   2  -3 1405.69    9.04   0
   8   2  -3 1442.87    9.05   0
   8  -2  -3 1389.36    9.04   0
  -8   2   3 1488.53    9.28   0
   6   2  -3 2168.61   12.42   0
  -6   2   3 2236.82   12.47   0
  -6  -2   3 2216.64   11.77   0
  -6   2   3 2300.04   12.29   0
   6   2  -3 2154.87   11.46   0
  -6  -2   3 2232.08   12.34   0
   6  -2  -3 2230.38   12.24   0
   6  -2  -3 2121.17   12.38   0
   4   2  -3 2279.15   13.43   0
   4  -2  -3 2511.33   13.98   0
  -4   2   3 2448.07   13.69   0
   4  -2  -3 2231.24   14.20   0
  -4  -2   3 2284.75   13.56   0
   4   2  -3 2289.53   14.27   0
  -4   2   3 2342.66   14.32   0
  -4  -2   3 2319.48   14.16   0
   2   2  -3 4173.64   21.25   0
   2  -2  -3 4083.09   20.01   0
   2  -2  -3 4653.86   21.11   0
  -2   2   3 4248.01   21.23   0
   2   2  -3 4275.49   21.38   0
  -2  -2   3 4214.28   21.35   0
  -2  -2   3 4290.17   21.42   0
   2  -2  -3 4253.44   21.30   0
   0   2   3  125.70    5.56   0
   0   2  -3  130.04    5.69   0
   0  -2  -3  134.61    5.57   0
   0   2   3  130.45    5.88   0
   0   2  -3  130.92    6.82   0
   0  -2  -3  133.57    5.92   0
   0  -2   3  136.74    6.26   0
   0  -2   3  129.83    4.79   0
  -2   2  -3  303.03    6.77   0
  -2  -2  -3  301.76    6.76   0
  -2   2  -3  300.62   14.58   0
  -2  -2  -3  298.47    6.78   0
   2   2   3  307.11    6.93   0
   2  -2   3  297.25    6.82   0
   2   2   3  301.37    6.79   0
   4  -2   3 7386.92   25.12   0
  -4   2  -3 7685.67   25.21   0
   4   2   3 7093.37   24.41   0
  -4  -2  -3 7707.96   24.69   0
   4   2   3 7365.35   26.68   0
   6   2   3 1569.10   10.29   0
  -6  -2  -3 1579.81   11.82   0
  -6  -2  -3 1626.44   10.55   0
   6  -2   3 1560.12   17.98   0
  -6   2  -3 1579.44   17.95   0
   6  -2   3 1542.41   10.62   0
   6   2   3 1513.75   11.76   0
  -6   2  -3 1633.96   10.63   0
  -8  -2  -3 1046.36    7.92   0
   8   2   3  996.03    7.80   0
   8  -2   3 1009.70    7.88   0
  -8   2  -3 1070.44    7.89   0
  -8   2  -3 1005.37   11.58   0
  -8  -2  -3  972.24    9.18   0
   8   2   3  991.71    8.88   0
   8  -2   3  991.40   11.53   0
  10  -2   3  191.85    4.20   0
 -10  -2  -3  184.18    4.73   0
  10   2   3  183.51    4.79   0
 -10   2  -3  197.88    3.54   0
 -10  -2  -3  203.88    4.10   0
  10   2   3  188.03    4.11   0
  10  -2   3  187.36    5.13   0
 -10   2  -3  186.21    5.39   0
 -12   2  -3 1092.03    9.60   0
  12   2   3 1019.04    7.27   0
  12  -2   3 1016.62    7.45   0
 -12  -2  -3 1083.64    8.45   0
 -12  -2  -3 1080.00    7.01   0
 -12   2  -3 1111.78    7.38   0
  12   2   3 1027.22    8.42   0
  12  -2   3 1061.84    9.89   0
 -14   2  -3  793.56    6.15   0
 -14   2  -3  768.52    7.84   0
  14  -2   3  724.76    6.38   0
  14  -2   3  771.81    7.85   0
  14   2   3  755.03    6.41   0
 -14  -2  -3  764.72    6.94   0
  14   2   3  721.57    6.93   0
 -14  -2  -3  829.28    6.38   0
  16   2   3   31.76    3.23   0
 -16  -2  -3   34.88    3.44   0
 -16   2  -3   46.38    3.65   0
  16  -2   3   29.25    4.41   0
  16  -2   3   36.68    3.22   0
  16   2   3   34.80    3.53   0
  18  -2   3  104.71    4.23   0
  18  -2   3   82.42    3.56   0
  18  -2   3  101.66    3.70   0
  18   2   3  114.49    4.13   0
 -18  -2  -3  111.58    4.04   0
  18   2   3  104.64    3.52   0
 -18   2  -3  111.11    4.75   0
  18   2   3   83.35    3.65   0
 -20  -2  -3   11.91    3.57   0
  20   2   3   10.87    3.23   0
  20   2   3    9.16    3.25   0
  20  -2   3   11.25    3.23   0
  20   2   3   11.91    3.51   0
  20  -2   3    5.59    3.20   0
  20  -2   3   13.11    3.48   0
 -20   2  -3   13.17    3.42   0
 -22  -2  -3   29.56    4.72   0
 -22   2  -3   34.42    3.85   0
  22  -2   3   29.34    3.58   0
  22   2   3   23.69    3.46   0
  22   2   3   34.69    3.96   0
  22  -2   3   23.56    3.48   0
  22   2   3   22.66    3.58   0
  22  -2   3   28.41    4.75   0
  24   2   3    8.00    3.66   0
  24  -2   3   13.04    3.62   0
  24   2   3   10.56    3.75   0
 -24   2  -3    9.17    3.89   0
  24  -2   3   10.07    3.94   0
 -24  -2  -3    8.13    4.57   0
  24  -2   3    6.10    3.54   0
  24   2   3    8.00    3.51   0
  23  -3  -3    4.90    3.64   0
  23   3  -3    0.21    3.34   0
 -23  -3   3    1.98    2.45   0
  23   3  -3    2.42    3.49   0
  23   3  -3   -0.36    3.36   0
 -23   3   3   -1.14    3.59   0
  23  -3  -3   -1.40    3.44   0
  23  -3  -3    4.07    3.62   0
 -21   3   3   30.64    3.64   0
  21  -3  -3   31.00    3.53   0
  21   3  -3   31.72    3.55   0
  21  -3  -3   30.74    3.75   0
  21  -3  -3   27.25    2.60   0
  21   3  -3   30.94    3.59   0
  21   3  -3   27.41    2.63   0
 -21  -3   3   33.07    3.61   0
  19   3  -3   24.49    3.36   0
  19   3  -3   22.55    3.30   0
  19   3  -3   17.22    3.33   0
 -19   3   3   25.01    3.32   0
  19  -3  -3   16.59    2.54   0
  19  -3  -3   24.27    3.43   0
 -19  -3   3   25.36    3.26   0
  19  -3  -3   18.61    2.51   0
  17  -3  -3   34.09    3.44   0
  17   3  -3   41.35    3.36   0
 -17   3   3   41.12    3.44   0
  17   3  -3   37.17    3.19   0
  17   3  -3   37.98    3.29   0
  17  -3  -3   39.43    3.52   0
  17  -3  -3   40.41    3.47   0
 -17  -3   3   34.22    3.30   0
  15   3  -3   29.29    3.29   0
  15   3  -3   28.73    3.27   0
  15   3  -3   27.51    3.20   0
  15  -3  -3   37.18    3.53   0
  15  -3  -3   33.53    3.24   0
  15  -3  -3   23.83    3.22   0
 -15  -3   3   29.64    3.26   0
 -15   3   3   32.69    3.44   0
  13   3  -3 1193.57    7.32   0
  13   3  -3 1145.78    7.59   0
  13  -3  -3 1191.88    7.81   0
 -13   3   3 1202.88    7.57   0
  13  -3  -3 1127.62    7.56   0
  13   3  -3 1200.56    7.38   0
 -13  -3   3 1161.38    7.55   0
 -11  -3   3   13.25    2.81   0
  11   3  -3   10.15    2.94   0
 -11  -3   3   11.15    3.05   0
 -11   3   3   13.36    3.14   0
  11  -3  -3   11.56    3.22   0
  11   3  -3    9.63    3.15   0
 -11   3   3   10.05    3.01   0
  11  -3  -3    8.29    3.05   0
   9   3  -3  455.87    5.08   0
  -9  -3   3  448.80    5.58   0
  -9   3   3  461.84    5.60   0
   9  -3  -3  438.19    5.30   0
  -9   3   3  494.03    5.81   0
   9  -3  -3  468.70    5.72   0
   9   3  -3  434.43    5.59   0
  -9  -3   3  455.40    5.52   0
  -7   3   3  278.75    5.04   0
  -7  -3   3  286.08    5.06   0
  -7   3   3  302.87    5.07   0
   7  -3  -3  292.37    5.09   0
  -7  -3   3  274.45    4.35   0
   7   3  -3  269.69    4.31   0
   7   3  -3  278.50    4.64   0
   7  -3  -3  286.00    5.13   0
   5   3  -3    6.99    2.98   0
   5   3  -3    6.79    3.27   0
  -5  -3   3    6.43    3.24   0
   5  -3  -3    9.71    3.29   0
  -5  -3   3    6.33    3.01   0
   5  -3  -3    5.68    3.17   0
  -5   3   3    7.27    3.32   0
   3   3  -3 2886.93   16.93   0
   3   3  -3 2863.05   15.71   0
  -3  -3   3 2877.93   15.95   0
  -3  -3   3 2920.14   16.85   0
   3  -3  -3 2728.05   15.10   0
  -3   3   3 2935.87   16.94   0
   3  -3  -3 2817.84   16.78   0
   3  -3  -3 3146.00   16.19   0
   1  -3  -3  263.27    6.48   0
  -1  -3   3  254.50    6.89   0
  -1   3   3  249.83    6.51   0
   1   3  -3  252.97    7.36   0
   1  -3  -3  249.61    6.62   0
  -1   3   3  249.88    6.42   0
  -1  -3   3  250.32    6.62   0
   1   3  -3  250.71    6.68   0
   1  -3   3  306.57    7.21   0
  -1  -3  -3  314.74    6.83   0
   1   3   3  300.06    6.96   0
   1  -3   3  309.65    9.66   0
  -1   3  -3  309.32    7.11   0
   1   3   3  305.57    6.19   0
  -1   3  -3  317.09   10.12   0
  -1  -3  -3  311.71    7.04   0
   3   3   3 2425.45   15.00   0
  -3  -3  -3 2298.47   14.42   0
   3   3   3 2387.47   14.60   0
  -3   3  -3 2418.32   15.42   0
   3  -3   3 2414.18   15.71   0
  -3  -3  -3 2517.73   15.26   0
   5   3   3  107.26    4.56   0
  -5  -3  -3  114.24    4.47   0
  -5   3  -3  128.26    4.53   0
   5  -3   3  117.51    9.89   0
   5  -3   3  117.67    4.47   0
   5   3   3  120.11    4.41   0
  -5  -3  -3  121.28    4.37   0
   5  -3   3  114.29    8.80   0
   7  -3   3  295.95    5.21   0
  -7  -3  -3  311.84    5.13   0
   7   3   3  306.04    5.18   0
  -7  -3  -3  305.50    5.47   0
   7  -3   3  304.54    8.45   0
  -7   3  -3  336.15    5.30   0
  -7   3  -3  314.99    8.17   0
   7   3   3  291.87    5.39   0
  -9   3  -3  469.40    8.01   0
  -9  -3  -3  455.18    6.14   0
   9   3   3  463.75    5.51   0
  -9  -3  -3  488.05    5.60   0
  -9   3  -3  485.25    5.67   0
   9  -3   3  460.56    8.17   0
   9   3   3  460.59    6.08   0
   9  -3   3  464.59    5.75   0
 -11  -3  -3  233.07    4.75   0
  11  -3   3  221.90    4.55   0
  11   3   3  230.44    4.82   0
  11  -3   3  230.31    5.86   0
 -11   3  -3  232.41    5.86   0
 -11  -3  -3  244.61    3.71   0
  11   3   3  216.00    4.28   0
 -11   3  -3  251.73    4.48   0
 -13   3  -3  292.15    5.57   0
  13  -3   3  280.90    4.58   0
  13   3   3  289.03    5.07   0
 -13  -3  -3  293.54    4.57   0
 -13   3  -3  293.42    4.53   0
 -13  -3  -3  273.44    5.03   0
  13  -3   3  284.51    6.09   0
  13   3   3  284.28    4.47   0
  15   3   3    6.92    3.17   0
  15  -3   3    6.55    3.33   0
  15  -3   3    3.18    3.04   0
  15   3   3    6.30    3.28   0
 -15   3  -3    5.33    3.22   0
 -15  -3  -3    9.48    3.15   0
 -15  -3  -3    5.19    3.12   0
  17   3   3   19.29    3.38   0
  17   3   3   21.42    3.16   0
  17  -3   3   19.29    3.17   0
 -17  -3  -3   19.24    3.30   0
  17  -3   3   17.34    3.31   0
  17  -3   3   18.45    4.10   0
  17   3   3   21.25    3.05   0
 -17   3  -3   19.48    3.97   0
 -19   3  -3    2.06    4.04   0
  19  -3   3    3.44    3.36   0
 -19  -3  -3    1.02    3.47   0
  19   3   3   -2.15    3.57   0
  19   3   3   -1.24    3.10   0
  19   3   3    4.60    3.12   0
  19  -3   3    0.09    3.12   0
  19  -3   3    4.15    3.30   0
  21   3   3   12.76    3.40   0
  21   3   3    6.62    2.45   0
  21  -3   3    6.35    3.30   0
  21   3   3   10.36    3.47   0
 -21   3  -3    5.19    3.55   0
  21  -3   3    6.49    3.47   0
  21  -3   3    6.91    3.22   0
 -21  -3  -3    8.71    3.34   0
  23  -3   3    4.89    3.61   0
  23   3   3    3.69    3.49   0
 -23   3  -3    8.86    4.35   0
  23   3   3    5.70    3.73   0
  23  -3   3    2.28    3.52   0
 -23  -3  -3    1.14    3.67   0
  23  -3   3    2.77    3.51   0
  23   3   3    6.20    3.52   0
  24   4  -3    1.33    2.70   0
  24  -4  -3    4.58    3.84   0
  24  -4  -3    3.23    3.60   0
 -24   4   3    3.61    3.80   0
  24   4  -3   -3.54    3.72   0
  24  -4  -3    2.70    3.53   0
  24   4  -3    3.45    3.68   0
 -24  -4   3   -0.41    3.42   0
 -22  -4   3   84.20    4.17   0
 -22   4   3   94.06    4.26   0
  22   4  -3   78.40    4.32   0
  22  -4  -3   76.92    4.04   0
  22  -4  -3  100.73    4.24   0
  22   4  -3   94.25    3.98   0
  22   4  -3   97.01    4.28   0
  22  -4  -3   66.67    4.05   0
  20   4  -3   11.33    3.51   0
  20  -4  -3   14.35    2.53   0
  20   4  -3   14.23    3.55   0
  20  -4  -3   13.32    3.44   0
  20   4  -3   10.69    3.41   0
 -20   4   3   13.68    3.55   0
 -20  -4   3   14.19    3.18   0
  20  -4  -3   12.43    2.41   0
  18  -4  -3    0.10    3.37   0
 -18   4   3    0.66    3.21   0
 -18  -4   3    1.50    3.04   0
  18   4  -3    5.37    3.08   0
  18  -4  -3   -1.93    3.18   0
  18   4  -3    4.97    2.99   0
  18   4  -3    2.77    3.07   0
  18  -4  -3    3.71    3.01   0
 -16  -4   3   16.70    3.21   0
  16  -4  -3   16.85    3.42   0
  16   4  -3   17.17    3.24   0
  16  -4  -3   16.64    3.30   0
  16   4  -3   17.01    3.30   0
  16   4  -3   14.54    2.42   0
 -16   4   3   19.41    3.41   0
  16  -4  -3   11.30    3.45   0
  14  -4  -3    7.68    3.03   0
 -14   4   3    3.78    3.18   0
  14   4  -3    4.54    3.18   0
  14  -4  -3    5.26    3.22   0
  14  -4  -3    4.96    2.16   0
  14   4  -3    3.20    2.18   0
  14   4  -3    3.81    2.17   0
 -14  -4   3    4.79    2.15   0
  12  -4  -3    7.55    3.17   0
 -12  -4   3    9.32    2.90   0
  12   4  -3    8.68    2.94   0
  12  -4  -3    9.64    3.50   0
  12   4  -3    8.94    3.18   0
 -12   4   3   11.16    3.18   0
  10   4  -3 1090.61    7.68   0
  10  -4  -3 1125.98    8.08   0
  10  -4  -3 1038.20    7.99   0
  10   4  -3 1043.14    7.93   0
 -10  -4   3 1103.55    7.74   0
 -10   4   3 1101.82    7.97   0
 -10   4   3 1154.50    8.11   0
 -10  -4   3 1071.43    7.77   0
   8  -4  -3  517.17    6.32   0
  -8   4   3  534.50    6.27   0
  -8  -4   3  532.00    5.89   0
   8   4  -3  520.01    5.87   0
   8  -4  -3  545.97    6.26   0
  -8   4   3  573.94    6.38   0
  -8  -4   3  539.17    6.21   0
   8   4  -3  535.66    6.29   0
  -6  -4   3    4.14    3.07   0
  -6   4   3    1.69    3.08   0
   6   4  -3    0.70    3.06   0
   6  -4  -3    5.49    3.17   0
   6   4  -3    1.72    3.09   0
   6  -4  -3    4.67    3.04   0
  -6  -4   3    6.03    3.06   0
   6  -4  -3    3.72    3.12   0
  -4  -4   3  190.31    4.72   0
   4  -4  -3  187.11    4.72   0
  -4  -4   3  197.98    5.26   0
   4  -4  -3  192.29    5.26   0
   4   4  -3  196.27    5.35   0
   4  -4  -3  220.32    5.00   0
   4   4  -3  196.62    4.80   0
  -4   4   3  214.01    5.43   0
   2   4  -3   22.88    3.73   0
   2  -4  -3   19.36    4.56   0
  -2  -4   3   23.81    3.70   0
  -2   4   3   18.89    4.51   0
  -2  -4   3   17.76    3.70   0
  -2   4   3   19.25    3.58   0
   2  -4  -3   16.66    3.52   0
   2   4  -3   18.37    3.83   0
   0  -4  -3 2186.87   13.72   0
   0  -4  -3 2094.49   16.05   0
   0   4  -3 2091.79   16.43   0
   0   4   3 2096.32   15.95   0
   0   4  -3 2020.01   16.37   0
   0  -4   3 2053.52   16.36   0
   0  -4   3 2116.54   16.84   0
   0   4   3 2071.65   13.65   0
   2  -4   3   12.12    4.56   0
  -2  -4  -3   13.01    3.70   0
  -2  -4  -3   14.15    3.52   0
   2   4   3   12.00    3.61   0
  -2   4  -3   13.40    3.71   0
  -2   4  -3   15.82    4.64   0
   2   4   3   12.83    3.47   0
   2  -4   3   12.70    3.93   0
   4  -4   3  949.13   20.13   0
  -4  -4  -3  970.32    8.75   0
   4  -4   3 1031.73   21.13   0
  -4  -4  -3 1017.82    9.72   0
   4  -4   3  979.45    9.94   0
  -4   4  -3 1039.43    9.85   0
   4   4   3  943.02    8.72   0
   4   4   3  975.19    9.48   0
   6   4   3 1061.59    8.58   0
   6  -4   3 1046.75   16.64   0
   6   4   3 1047.56    8.77   0
   6  -4   3 1055.78    9.16   0
  -6   4  -3 1113.02    9.08   0
  -6  -4  -3 1081.15    8.90   0
  -6  -4  -3 1078.04    8.67   0
   6  -4   3 1016.57   17.40   0
   8   4   3  381.82    5.65   0
  -8   4  -3  431.35    5.72   0
  -8  -4  -3  393.53    5.79   0
   8  -4   3  399.67    5.65   0
   8   4   3  395.49    5.53   0
  -8   4  -3  426.62    8.60   0
  -8  -4  -3  410.15    5.15   0
   8  -4   3  399.14    8.61   0
  10  -4   3   78.82    4.63   0
 -10  -4  -3   85.12    3.52   0
 -10   4  -3   89.47    3.56   0
  10  -4   3   77.14    3.54   0
  10   4   3   80.63    3.59   0
 -10  -4  -3   76.72    3.76   0
 -10   4  -3   84.48    4.66   0
  10   4   3   80.90    3.55   0
  12  -4   3  627.30    6.13   0
 -12   4  -3  655.45    6.18   0
 -12  -4  -3  640.59    6.54   0
  12  -4   3  643.08    8.45   0
  12   4   3  654.11    6.12   0
  12   4   3  609.50    6.50   0
 -12   4  -3  650.54    8.43   0
 -12  -4  -3  671.10    6.20   0
 -14   4  -3  262.05    5.57   0
 -14   4  -3  261.98    3.87   0
  14  -4   3  233.70    4.60   0
  14   4   3  240.17    4.77   0
 -14  -4  -3  254.85    4.44   0
  14   4   3  237.00    4.46   0
 -14  -4  -3  241.72    4.66   0
  14  -4   3  245.65    5.87   0
 -16   4  -3  363.00    6.02   0
  16  -4   3  340.95    5.90   0
  16  -4   3  315.85    5.13   0
  16   4   3  330.16    5.25   0
  16   4   3  327.34    5.03   0
 -16  -4  -3  355.68    5.19   0
  18   4   3    3.73    3.08   0
 -18  -4  -3    5.22    3.30   0
  18   4   3    5.07    3.17   0
  18  -4   3    1.37    3.29   0
  18   4   3    3.71    3.39   0
 -18   4  -3    3.50    3.31   0
  18  -4   3    5.45    3.14   0
  18  -4   3    3.36    3.33   0
  20  -4   3   -0.24    3.28   0
  20  -4   3    0.60    4.25   0
  20   4   3    3.59    3.31   0
  20   4   3   -1.09    3.47   0
 -20  -4  -3   -0.56    3.38   0
 -20   4  -3    0.58    4.18   0
  20  -4   3   -4.87    3.32   0
  20   4   3   -2.33    3.13   0
  22  -4   3   19.44    3.74   0
 -22  -4  -3   21.19    3.59   0
  22   4   3   18.99    3.72   0
  22   4   3   16.95    2.77   0
  22   4   3   16.40    3.72   0
  22  -4   3   16.64    3.45   0
  22  -4   3   22.94    4.63   0
 -22   4  -3   23.36    4.60   0
  24  -4   3    1.67    3.50   0
  24  -4   3    2.27    3.66   0
 -24   4  -3    2.41    4.60   0
  24  -4   3    1.23    3.78   0
 -24  -4  -3    3.14    3.63   0
  24   4   3    2.45    3.62   0
  24   4   3    1.64    3.62   0
  24   4   3    1.38    2.67   0
 -23  -5   3   81.20    4.07   0
  23   5  -3   76.92    4.27   0
  23   5  -3   73.61    4.08   0
  23   5  -3  101.14    4.31   0
  23  -5  -3   69.60    4.41   0
 -23   5   3   89.20    4.57   0
  23  -5  -3   66.14    4.28   0
  23  -5  -3   97.53    4.32   0
 -21   5   3  113.99    4.44   0
  21   5  -3  107.85    4.14   0
  21   5  -3   71.49    4.20   0
  21   5  -3   94.98    4.04   0
  21  -5  -3   65.68    4.16   0
  21  -5  -3   88.65    4.31   0
  21  -5  -3  107.27    4.42   0
 -21  -5   3   86.72    4.07   0
  19   5  -3  193.40    4.51   0
  19  -5  -3  168.16    4.55   0
 -19  -5   3  171.95    4.22   0
  19   5  -3  184.79    4.47   0
 -19   5   3  173.71    4.52   0
  19   5  -3  153.28    4.45   0
  19  -5  -3  150.98    4.74   0
  19  -5  -3  158.77    4.47   0
  17   5  -3   26.73    3.37   0
 -17  -5   3   30.62    3.33   0
  17  -5  -3   28.71    3.32   0
 -17   5   3   34.38    3.42   0
  17  -5  -3   33.78    3.42   0
  17   5  -3   33.73    3.28   0
  17   5  -3   25.64    3.39   0
  17  -5  -3   23.84    3.27   0
  15   5  -3   54.67    3.43   0
 -15   5   3   55.21    3.57   0
  15  -5  -3   54.62    3.49   0
  15  -5  -3   51.84    3.56   0
 -15  -5   3   58.35    3.33   0
  15  -5  -3   55.01    3.58   0
  15   5  -3   57.67    3.45   0
  15   5  -3   51.88    3.49   0
  13   5  -3 1142.89    7.41   0
  13  -5  -3 1198.29    7.97   0
  13   5  -3 1060.35    7.31   0
 -13  -5   3 1133.05    7.43   0
  13   5  -3 1178.42    7.89   0
  13  -5  -3 1147.11    7.62   0
 -13   5   3 1248.63    7.97   0
  13  -5  -3 1123.28    7.73   0
 -11   5   3  449.12    5.65   0
  11  -5  -3  413.88    5.66   0
  11   5  -3  432.52    5.05   0
 -11   5   3  444.09    5.47   0
  11   5  -3  411.42    5.53   0
 -11  -5   3  431.90    5.09   0
  11  -5  -3  446.64    5.61   0
   9  -5  -3  716.12    6.89   0
   9   5  -3  661.39    6.99   0
   9   5  -3  693.94    6.26   0
   9  -5  -3  641.25    6.92   0
  -9  -5   3  682.56    6.88   0
  -9   5   3  682.51    6.89   0
  -9  -5   3  662.74    6.27   0
   7  -5  -3   35.64    3.39   0
  -7  -5   3   37.08    3.40   0
  -7   5   3   38.25    3.32   0
   7   5  -3   38.64    3.45   0
  -7  -5   3   35.03    3.28   0
   7  -5  -3   31.79    3.37   0
   7   5  -3   38.12    3.42   0
   7  -5  -3   34.83    3.52   0
  -5  -5   3  115.97    3.87   0
   5   5  -3  111.08    4.34   0
   5  -5  -3  123.23    4.14   0
   5   5  -3  110.93    3.92   0
  -5  -5   3  113.55    4.35   0
   5  -5  -3   98.69    4.00   0
   5  -5  -3  105.47    4.38   0
  -5   5   3  108.51    4.34   0
  -3  -5   3  165.57    4.82   0
   3  -5  -3  159.83    4.04   0
  -3   5   3  156.85    4.03   0
  -3  -5   3  166.70    5.16   0
   3   5  -3  168.53    4.82   0
  -3   5   3  170.17    5.75   0
   3  -5  -3  163.41    5.10   0
   3   5  -3  163.72    5.74   0
  -1  -5   3  392.73    8.11   0
   1   5  -3  394.16    8.26   0
   1   5  -3  392.17    6.86   0
   1  -5  -3  398.70    6.27   0
  -1  -5   3  382.01    6.87   0
  -1   5   3  396.25    6.13   0
   1  -5  -3  385.84    7.67   0
  -1   5   3  384.63    7.51   0
   1   5   3 1224.58    9.73   0
   1   5   3 1207.08   12.14   0
  -1   5  -3 1259.57   12.68   0
  -1   5  -3 1254.46   12.94   0
  -1  -5  -3 1255.81   12.52   0
   1  -5   3 1212.69   13.13   0
   1  -5   3 1232.34   12.86   0
  -1  -5  -3 1255.21    9.70   0
  -3   5  -3 2094.26   20.84   0
   3   5   3 2027.25   11.95   0
   3  -5   3 2091.57   15.05   0
  -3  -5  -3 2158.43   14.96   0
   3  -5   3 2009.89   19.76   0
   3   5   3 2066.25   14.19   0
  -3   5  -3 2175.98   14.85   0
  -3  -5  -3 2004.58   11.56   0
   5   5   3 1236.39    8.92   0
   5   5   3 1253.26   10.17   0
   5  -5   3 1304.85   17.89   0
  -5  -5  -3 1235.99    9.01   0
  -5   5  -3 1303.44   10.45   0
  -5  -5  -3 1339.46   10.31   0
   5  -5   3 1236.58   10.57   0
   5  -5   3 1200.43   17.27   0
   7  -5   3  148.75    7.03   0
   7   5   3  144.36    4.28   0
   7  -5   3  154.65    4.43   0
  -7  -5  -3  160.71    4.30   0
  -7   5  -3  164.68    4.33   0
  -7  -5  -3  151.48    3.61   0
   7  -5   3  152.55    6.57   0
   7   5   3  146.66    4.31   0
  -9  -5  -3  249.61    4.80   0
   9  -5   3  244.04    5.04   0
  -9   5  -3  268.10    4.95   0
   9   5   3  248.30    4.74   0
   9  -5   3  235.03    6.71   0
  -9  -5  -3  277.06    5.01   0
   9  -5   3  247.73    6.59   0
   9   5   3  267.98    4.80   0
 -11  -5  -3  231.63    4.47   0
  11  -5   3  209.10    4.62   0
  11   5   3  216.04    4.54   0
 -11   5  -3  246.60    4.60   0
 -11  -5  -3  222.27    4.69   0
  11  -5   3  219.11    6.05   0
  11   5   3  213.50    4.50   0
  13   5   3  693.27    5.88   0
  13  -5   3  721.48    8.69   0
  13  -5   3  686.75    6.16   0
  13   5   3  678.62    6.00   0
 -13   5  -3  768.50    8.93   0
 -13   5  -3  761.84    6.40   0
 -13  -5  -3  727.20    6.36   0
 -13  -5  -3  758.86    6.42   0
  15   5   3   57.13    3.53   0
  15  -5   3   55.04    3.65   0
  15  -5   3   51.94    3.56   0
  15   5   3   59.73    3.58   0
 -15   5  -3   60.61    4.33   0
 -15  -5  -3   64.93    3.59   0
  17  -5   3    5.83    3.05   0
  17   5   3    2.33    3.12   0
  17   5   3    4.60    3.27   0
  17  -5   3    2.70    3.10   0
  17   5   3    2.00    3.27   0
 -17   5  -3    1.40    3.78   0
 -17  -5  -3   -0.22    3.21   0
  17  -5   3    3.14    3.13   0
  19   5   3  117.90    4.24   0
  19  -5   3  144.81    4.56   0
  19  -5   3  130.14    4.42   0
  19  -5   3  117.14    4.17   0
 -19  -5  -3  141.37    4.27   0
  19   5   3  147.82    4.33   0
 -19   5  -3  154.99    4.68   0
  19   5   3  144.24    4.28   0
  21  -5   3   48.70    4.72   0
  21   5   3   38.57    3.80   0
  21   5   3   47.61    4.04   0
 -21  -5  -3   49.11    3.92   0
  21  -5   3   36.68    3.89   0
  21   5   3   36.98    2.86   0
 -21   5  -3   52.35    4.15   0
  21  -5   3   39.22    3.76   0
  23  -5   3   34.07    4.84   0
 -23   5  -3   42.35    4.11   0
 -23  -5  -3   34.93    4.19   0
  23   5   3   36.35    3.78   0
  23   5   3   29.42    4.06   0
  23  -5   3   27.10    3.92   0
  23  -5   3   38.40    4.09   0
  23   5   3   25.68    2.95   0
  24   6  -3   75.32    4.52   0
  24   6  -3  118.74    4.53   0
  24   6  -3   71.58    4.53   0
 -24  -6   3  103.49    4.56   0
  24  -6  -3   60.37    4.71   0
  24  -6  -3  100.96    4.60   0
  24  -6  -3  115.67    4.94   0
  22  -6  -3   25.77    3.94   0
  22  -6  -3   24.46    3.81   0
 -22  -6   3   26.34    3.69   0
  22   6  -3   27.15    3.78   0
  22  -6  -3   17.44    3.87   0
  22   6  -3   23.86    3.67   0
 -22   6   3   26.20    3.85   0
  22   6  -3   22.30    3.69   0
  20   6  -3  233.55    4.05   0
  20  -6  -3  229.59    4.90   0
  20   6  -3  224.22    4.76   0
 -20   6   3  249.92    5.15   0
  20   6  -3  223.53    4.19   0
  20  -6  -3  206.94    4.85   0
  20  -6  -3  241.48    5.05   0
 -20  -6   3  259.83    4.74   0
  18  -6  -3   15.19    3.33   0
  18   6  -3   14.20    3.49   0
 -18  -6   3   18.19    3.37   0
  18  -6  -3   19.89    3.49   0
  18  -6  -3   16.26    3.42   0
  18   6  -3   20.14    3.36   0
  18   6  -3   23.37    3.39   0
 -18   6   3   22.54    3.51   0
  16  -6  -3  161.38    4.28   0
 -16   6   3  163.45    4.27   0
 -16  -6   3  155.28    3.86   0
  16  -6  -3  148.90    4.26   0
  16  -6  -3  136.25    4.20   0
  16   6  -3  150.70    4.09   0
  16   6  -3  165.55    4.21   0
  16   6  -3  150.71    3.85   0
  14   6  -3  141.41    3.91   0
  14  -6  -3  147.38    4.16   0
  14   6  -3  148.81    4.05   0
 -14  -6   3  133.11    3.86   0
  14  -6  -3  152.96    4.19   0
  14   6  -3  139.75    4.09   0
  14  -6  -3  136.05    4.19   0
 -12  -6   3 3279.08   12.11   0
  12  -6  -3 3633.01   13.51   0
  12  -6  -3 3370.53   13.31   0
  12   6  -3 3552.44   13.50   0
  12   6  -3 3352.67   13.15   0
  12  -6  -3 3058.94   12.31   0
  12   6  -3 3338.86   11.61   0
  10   6  -3   60.95    3.80   0
 -10  -6   3   56.96    3.80   0
 -10  -6   3   56.27    3.36   0
  10  -6  -3   69.15    3.71   0
  10  -6  -3   59.22    3.87   0
 -10   6   3   61.48    3.79   0
  10  -6  -3   62.44    3.64   0
  10   6  -3   55.12    2.62   0
   8   6  -3  346.43    4.91   0
  -8  -6   3  329.03    5.42   0
   8  -6  -3  333.28    5.56   0
   8  -6  -3  322.60    4.80   0
   8  -6  -3  378.64    5.03   0
   8   6  -3  334.19    5.59   0
  -8  -6   3  353.26    4.96   0
  -8   6   3  351.19    5.55   0
   6  -6  -3   20.48    3.31   0
   6   6  -3   15.83    3.29   0
   6   6  -3   20.58    3.23   0
  -6  -6   3   15.55    3.18   0
   6  -6  -3   19.54    3.37   0
  -6   6   3   15.82    3.30   0
  -6  -6   3   22.20    3.11   0
   6  -6  -3   18.20    3.32   0
  -4   6   3 1022.87   10.50   0
   4  -6  -3  975.00    8.45   0
   4   6  -3 1033.97    8.35   0
   4   6  -3  994.07   10.09   0
  -4  -6   3  976.59    8.27   0
  -4  -6   3 1009.99   10.18   0
   4  -6  -3  967.99    9.87   0
  -4   6   3  985.86    8.39   0
   2   6  -3   35.53    4.53   0
   2  -6  -3   33.37    4.54   0
  -2   6   3   32.70    3.62   0
   2   6  -3   35.79    3.63   0
  -2   6   3   34.43    3.83   0
  -2  -6   3   33.03    4.45   0
   2  -6  -3   28.74    3.68   0
  -2  -6   3   28.80    3.51   0
   0  -6   3   42.01    4.10   0
   0  -6   3   38.71    3.82   0
   0   6   3   38.88    4.57   0
   0   6   3   35.82    3.49   0
   0  -6  -3   43.01    3.58   0
   0  -6  -3   43.13    4.88   0
   0   6  -3   43.56    4.47   0
   0   6  -3   40.52    4.68   0
  -2   6  -3 1110.33   11.74   0
  -2   6  -3 1089.84   12.30   0
  -2  -6  -3 1081.44    8.77   0
   2   6   3 1059.66   11.14   0
  -2  -6  -3 1108.74   11.78   0
   2   6   3 1069.84    8.34   0
   2  -6   3 1070.37   12.10   0
   2  -6   3 1075.20   11.91   0
  -4   6  -3 1478.21   16.09   0
   4   6   3 1445.89   11.54   0
  -4  -6  -3 1473.15    9.65   0
   4  -6   3 1441.29   12.22   0
   4  -6   3 1412.12   15.38   0
  -4  -6  -3 1519.16   12.04   0
   4   6   3 1472.63    9.72   0
  -4   6  -3 1553.66   12.03   0
   6  -6   3  619.30    7.53   0
   6   6   3  598.00    6.26   0
   6  -6   3  604.47   10.85   0
  -6  -6  -3  619.20    6.43   0
  -6   6  -3  674.35    7.37   0
   6   6   3  632.75    7.18   0
   6  -6   3  648.14   10.65   0
  -6  -6  -3  668.21    7.34   0
   8  -6   3  415.67    8.22   0
   8  -6   3  421.36    8.90   0
   8  -6   3  423.49    6.03   0
   8   6   3  410.55    5.80   0
  -8  -6  -3  432.34    6.00   0
  -8   6  -3  432.98    5.91   0
  -8  -6  -3  407.43    4.97   0
   8   6   3  400.97    5.26   0
 -10  -6  -3   96.10    3.89   0
  10   6   3   81.77    3.59   0
  10  -6   3   90.91    4.94   0
  10   6   3   97.37    3.88   0
  10  -6   3   85.61    4.03   0
 -10   6  -3   98.87    3.91   0
 -10  -6  -3   85.55    3.82   0
  10  -6   3   84.39    5.16   0
 -12  -6  -3  127.44    3.30   0
  12  -6   3  126.62    4.09   0
  12   6   3  128.63    3.98   0
  12  -6   3  127.19    5.19   0
 -12  -6  -3  130.50    3.92   0
 -12   6  -3  137.55    4.04   0
  12   6   3  131.31    3.94   0
  12  -6   3  120.66    5.29   0
  14  -6   3 1124.92   10.00   0
  14  -6   3 1054.61    8.05   0
  14   6   3 1111.42    7.76   0
  14   6   3 1120.10    7.86   0
  14  -6   3 1025.97   10.18   0
 -14  -6  -3 1116.56    7.83   0
  16  -6   3  407.76    6.96   0
  16   6   3  359.57    5.25   0
 -16  -6  -3  393.80    5.31   0
  16  -6   3  401.79    5.61   0
  16   6   3  390.90    5.31   0
  16  -6   3  342.53    5.25   0
  16   6   3  424.34    5.30   0
  18  -6   3   33.16    2.62   0
 -18  -6  -3   31.32    3.42   0
  18  -6   3   32.55    2.72   0
  18   6   3   34.66    3.48   0
  18   6   3   34.85    3.49   0
  18   6   3   29.56    2.76   0
  18  -6   3   34.59    3.48   0
  20  -6   3   46.20    3.89   0
  20   6   3   50.43    3.83   0
 -20  -6  -3   49.42    3.83   0
  20   6   3   40.49    3.71   0
  20   6   3   53.45    3.74   0
  20  -6   3   37.96    3.58   0
  20  -6   3   48.18    4.82   0
  22   6   3   28.03    3.75   0
  22  -6   3   38.20    4.84   0
  22  -6   3   30.59    3.91   0
  22   6   3   36.21    3.83   0
 -22  -6  -3   34.64    3.91   0
  22  -6   3   25.75    3.87   0
  22   6   3   22.95    3.79   0
  23  -7  -3    3.52    3.89   0
  23   7  -3    2.87    3.63   0
  23  -7  -3    2.71    3.84   0
  23  -7  -3   -0.62    3.74   0
 -23  -7   3    0.97    3.68   0
  23   7  -3   -1.10    3.72   0
  23   7  -3    1.30    3.73   0
  23  -7  -3    3.39    3.83   0
  21  -7  -3   37.61    3.89   0
  21  -7  -3   35.75    3.92   0
 -21  -7   3   36.51    2.71   0
  21   7  -3   42.60    3.92   0
  21  -7  -3   32.37    3.87   0
  21   7  -3   43.73    3.72   0
  21  -7  -3   32.32    3.80   0
  21   7  -3   31.49    3.97   0
  19  -7  -3    4.25    3.31   0
  19  -7  -3    9.11    3.23   0
  19  -7  -3   10.36    3.49   0
 -19  -7   3    9.33    3.16   0
  19   7  -3   13.40    3.20   0
  19   7  -3   10.45    2.37   0
  19  -7  -3   10.43    3.37   0
  19   7  -3    8.43    2.47   0
  17   7  -3  235.54    4.73   0
  17  -7  -3  229.34    4.79   0
  17  -7  -3  189.12    4.60   0
 -17  -7   3  208.45    4.34   0
  17  -7  -3  218.36    4.74   0
  17   7  -3  207.71    4.71   0
  17   7  -3  220.26    4.31   0
  17  -7  -3  205.41    4.69   0
  15  -7  -3  234.91    4.87   0
  15  -7  -3  252.08    4.76   0
  15  -7  -3  232.48    4.65   0
  15  -7  -3  199.58    3.92   0
 -15  -7   3  231.43    4.26   0
  15   7  -3  230.73    4.71   0
  15   7  -3  225.62    4.30   0
  15   7  -3  231.18    4.83   0
  13  -7  -3  161.33    4.27   0
 -13  -7   3  174.35    3.49   0
  13   7  -3  177.28    4.12   0
  13  -7  -3  202.23    4.65   0
  13  -7  -3  169.44    4.39   0
  13  -7  -3  183.81    4.32   0
  13   7  -3  172.96    4.34   0
  13   7  -3  193.80    4.36   0
 -11  -7   3  273.82    4.58   0
  11   7  -3  263.57    3.92   0
  11  -7  -3  288.77    5.13   0
  11  -7  -3  264.00    5.08   0
  11  -7  -3  250.36    4.84   0
  11   7  -3  286.83    4.94   0
  11   7  -3  266.34    5.05   0
  -9   7   3   73.32    3.88   0
   9  -7  -3   81.42    3.96   0
   9   7  -3   76.36    3.54   0
   9  -7  -3   70.14    3.84   0
  -9  -7   3   75.45    3.78   0
   9  -7  -3   85.74    3.85   0
  -9  -7   3   76.96    3.47   0
   9   7  -3   76.84    3.91   0
  -7  -7   3   44.49    3.56   0
  -7  -7   3   41.80    3.19   0
   7  -7  -3   41.10    3.64   0
  -7   7   3   42.61    3.58   0
   7  -7  -3   38.94    3.49   0
   7   7  -3   43.17    3.19   0
   7  -7  -3   47.76    3.56   0
   7   7  -3   42.71    4.33   0
   5   7  -3  240.13    4.16   0
   5  -7  -3  245.12    5.04   0
   5  -7  -3  243.93    5.92   0
  -5  -7   3  240.57    5.30   0
  -5   7   3  238.79    4.84   0
  -5   7   3  249.49    5.47   0
   5   7  -3  241.83    5.46   0
  -5  -7   3  247.84    4.74   0
   3  -7  -3  204.84    6.10   0
   3  -7  -3  207.25    4.61   0
  -3  -7   3  211.82    6.08   0
   3   7  -3  209.83    4.71   0
  -3   7   3  190.45    3.95   0
   3   7  -3  206.79    6.14   0
  -3   7   3  213.13    6.13   0
  -3  -7   3  211.97    4.66   0
  -1  -7   3  690.72   10.20   0
   1   7  -3  671.32    7.74   0
   1  -7  -3  685.52    7.28   0
  -1  -7   3  652.25    7.68   0
   1   7  -3  674.62   10.02   0
  -1   7   3  693.12   10.19   0
  -1   7   3  677.95    7.21   0
   1  -7  -3  672.62   10.22   0
   1  -7   3  167.16    6.28   0
   1   7   3  173.86    5.58   0
  -1   7  -3  171.08    6.21   0
  -1  -7  -3  172.67    5.66   0
   1   7   3  167.57    4.43   0
  -1   7  -3  168.88    5.52   0
   1  -7   3  171.94    5.00   0
  -1  -7  -3  167.36    4.40   0
   3  -7   3  103.26    5.26   0
  -3   7  -3  107.28    4.54   0
  -3  -7  -3  101.92    3.20   0
   3   7   3  101.76    4.59   0
   3   7   3  101.78    3.88   0
  -3  -7  -3  108.77    4.52   0
   3  -7   3  100.73    5.10   0
  -3   7  -3  109.41    5.29   0
   5   7   3  294.36    5.58   0
  -5   7  -3  290.18    7.31   0
   5   7   3  291.81    4.40   0
   5  -7   3  282.72    7.09   0
  -5  -7  -3  318.04    5.71   0
  -5   7  -3  315.30    5.89   0
  -5  -7  -3  294.81    5.04   0
   5  -7   3  300.59    6.05   0
   7  -7   3  925.05   11.40   0
   7  -7   3  846.20   11.28   0
   7   7   3  821.47    6.46   0
   7  -7   3  850.68    8.89   0
   7   7   3  878.73    8.40   0
  -7  -7  -3  860.74    6.97   0
  -7   7  -3  923.62    8.64   0
  -7  -7  -3  921.19    8.24   0
   9  -7   3  196.27    6.51   0
   9   7   3  192.22    4.55   0
   9  -7   3  191.29    6.54   0
  -9   7  -3  208.49    4.62   0
   9  -7   3  194.70    4.81   0
  -9  -7  -3  211.53    4.70   0
   9   7   3  194.52    4.40   0
  -9  -7  -3  197.89    4.46   0
  11   7   3  113.04    4.03   0
  11  -7   3  117.08    5.06   0
  11  -7   3  108.36    5.43   0
 -11  -7  -3  125.41    3.95   0
 -11   7  -3  115.56    3.98   0
 -11  -7  -3  112.10    3.76   0
  11  -7   3  107.05    4.08   0
  11   7   3  108.89    3.70   0
  13   7   3    1.49    3.17   0
  13  -7   3    1.55    3.85   0
 -13  -7  -3    1.72    3.18   0
  13  -7   3    0.59    3.19   0
 -13  -7  -3    2.35    3.19   0
  13   7   3    2.95    3.22   0
  13  -7   3    1.07    3.69   0
  15  -7   3  166.17    5.41   0
  15  -7   3  145.09    4.17   0
  15   7   3  166.84    4.33   0
  15  -7   3  153.17    4.38   0
  15   7   3  155.29    4.30   0
  15  -7   3  153.56    5.38   0
 -15  -7  -3  167.24    3.51   0
  15   7   3  181.87    4.31   0
 -17  -7  -3   96.36    3.84   0
  17   7   3   87.65    3.91   0
  17   7   3   89.86    3.91   0
  17  -7   3   84.22    3.93   0
  17   7   3   87.61    3.69   0
  17  -7   3   83.45    3.73   0
  17  -7   3   85.47    4.98   0
  17  -7   3   98.10    5.00   0
  19   7   3   44.37    3.79   0
 -19  -7  -3   52.80    3.70   0
  19  -7   3   45.36    3.80   0
  19  -7   3   36.41    3.69   0
  19  -7   3   43.03    4.74   0
  19   7   3   51.84    3.73   0
  19  -7   3   51.04    4.70   0
  19   7   3   44.42    3.71   0
  21  -7   3   24.84    3.64   0
  21  -7   3   33.41    4.68   0
  21   7   3   26.11    2.87   0
  21  -7   3   19.54    3.78   0
  21   7   3   24.63    2.97   0
 -21  -7  -3   33.84    3.82   0
  21   7   3   25.33    3.85   0
  21  -7   3   26.29    4.77   0
  23  -7   3    2.34    3.58   0
  23   7   3    1.26    2.73   0
  23   7   3   -3.34    3.66   0
  23  -7   3    2.35    3.81   0
 -23  -7  -3    1.98    3.74   0
  23  -7   3    0.04    3.67   0
  23   7   3    1.51    3.82   0
  23  -7   3    1.62    3.71   0
  22  -8  -3  118.59    5.09   0
 -22  -8   3  133.70    4.75   0
  22  -8  -3  170.09    5.30   0
  22   8  -3  173.56    4.62   0
  22   8  -3  129.05    5.00   0
  22  -8  -3  153.31    5.08   0
  22   8  -3  112.02    5.02   0
  22  -8  -3  160.47    5.21   0
  20  -8  -3    5.48    3.39   0
  20  -8  -3    8.55    3.68   0
 -20  -8   3    4.61    3.38   0
  20  -8  -3    1.88    3.60   0
  20   8  -3    4.72    3.35   0
  20   8  -3    5.27    3.54   0
  20   8  -3   -0.76    3.40   0
  20  -8  -3    4.23    2.48   0
  18  -8  -3  136.00    4.46   0
 -18  -8   3  125.93    3.96   0
  18   8  -3  135.93    4.23   0
  18  -8  -3  137.16    4.40   0
  18   8  -3  135.80    3.95   0
  18  -8  -3  120.34    4.27   0
  18   8  -3  108.20    4.20   0
  18  -8  -3  120.14    4.40   0
  16  -8  -3   24.80    3.53   0
  16  -8  -3   28.65    3.56   0
  16  -8  -3   29.43    3.58   0
  16   8  -3   28.51    3.50   0
 -16  -8   3   23.38    2.26   0
  16  -8  -3   22.95    3.64   0
  16   8  -3   26.72    3.25   0
  16   8  -3   32.38    3.45   0
  14  -8  -3  105.74    4.05   0
 -14  -8   3  111.50    3.79   0
  14   8  -3  113.17    3.93   0
  14  -8  -3  108.39    4.04   0
  14   8  -3  117.16    3.85   0
  14   8  -3   99.76    4.10   0
  14  -8  -3  109.50    4.12   0
  14  -8  -3  120.82    4.17   0
 -12  -8   3   96.21    2.96   0
  12   8  -3   90.77    3.90   0
  12  -8  -3   93.98    3.95   0
  12  -8  -3   91.26    3.94   0
  12   8  -3   96.50    3.74   0
  12   8  -3  105.70    3.88   0
  12  -8  -3   98.89    3.98   0
  12  -8  -3   93.69    4.00   0
  10   8  -3  605.87    6.31   0
  10  -8  -3  496.63    6.28   0
  10  -8  -3  515.11    7.03   0
 -10  -8   3  537.29    5.71   0
  10   8  -3  536.38    5.67   0
  10   8  -3  526.47    6.33   0
  10  -8  -3  555.56    6.40   0
   8  -8  -3  598.75    6.13   0
  -8  -8   3  623.47    6.95   0
  -8   8   3  651.30    7.13   0
   8   8  -3  636.11    5.57   0
  -8  -8   3  617.80    5.93   0
   8  -8  -3  689.20    6.89   0
   8  -8  -3  621.66    7.60   0
   8   8  -3  636.11    7.12   0
  -6  -8   3  137.41    3.91   0
  -6   8   3  148.28    4.97   0
  -6  -8   3  140.78    4.41   0
   6  -8  -3  135.69    4.38   0
   6   8  -3  140.42    3.98   0
   6  -8  -3  140.50    4.53   0
   6   8  -3  142.93    4.67   0
  -4   8   3  798.47    7.39   0
   4   8  -3  824.28    7.26   0
  -4  -8   3  800.02    7.23   0
   4  -8  -3  827.06    7.58   0
  -4  -8   3  796.41    9.36   0
   4  -8  -3  790.05    9.56   0
  -4   8   3  819.42    9.28   0
   4   8  -3  793.72    9.24   0
   2  -8  -3  152.69    3.62   0
  -2   8   3  155.16    4.23   0
  -2   8   3  161.32    5.70   0
  -2  -8   3  157.35    6.12   0
   2   8  -3  154.49    4.45   0
   2  -8  -3  156.23    5.82   0
  -2  -8   3  151.13    4.47   0
   2   8  -3  150.85    5.81   0
   0  -8  -3  389.47    8.04   0
   0  -8   3  373.45    6.49   0
   0  -8  -3  377.89    5.66   0
   0   8   3  373.46    5.68   0
   0   8  -3  379.98    6.12   0
   0   8  -3  376.59    8.24   0
   0  -8   3  375.30    8.20   0
   0   8   3  380.34    7.92   0
   2  -8   3 2438.02   18.31   0
   2   8   3 2482.16   17.37   0
  -2   8  -3 2318.37   14.73   0
   2   8   3 2507.39   11.94   0
  -2  -8  -3 2636.03   17.70   0
   2  -8   3 2484.98   14.88   0
  -2   8  -3 2603.01   18.44   0
  -2  -8  -3 2544.45   11.88   0
   4  -8   3    7.77    3.74   0
   4   8   3    6.56    2.26   0
  -4  -8  -3   18.92    3.26   0
  -4  -8  -3    7.51    3.13   0
   4   8   3    7.26    3.20   0
  -4   8  -3    6.39    3.55   0
   4  -8   3    4.09    4.02   0
  -4   8  -3    5.08    4.03   0
   6   8   3  613.75    7.33   0
  -6  -8  -3  593.57    5.75   0
   6  -8   3  592.64    7.71   0
   6  -8   3  597.56    8.92   0
  -6   8  -3  637.19    7.51   0
  -6  -8  -3  645.85    7.36   0
   6   8   3  609.35    6.09   0
  -6   8  -3  582.20    8.93   0
  -8  -8  -3   11.81    3.07   0
  -8   8  -3    9.32    3.10   0
   8  -8   3    7.93    3.12   0
   8   8   3    5.85    2.93   0
   8  -8   3    8.48    4.00   0
  -8  -8  -3   10.88    3.92   0
   8  -8   3    8.15    4.75   0
   8   8   3    8.27    3.46   0
  10   8   3  382.15    5.46   0
  10  -8   3  387.29    5.89   0
 -10  -8  -3  385.35    4.58   0
 -10  -8  -3  398.20    6.05   0
 -10   8  -3  418.11    5.50   0
  10  -8   3  408.94    7.56   0
  10  -8   3  388.00    7.95   0
  10   8   3  373.98    4.99   0
  12   8   3  286.58    4.94   0
  12  -8   3  293.87    6.60   0
 -12  -8  -3  301.19    4.97   0
  12   8   3  275.34    4.68   0
  12  -8   3  273.28    5.18   0
 -12  -8  -3  304.33    4.86   0
  12  -8   3  279.50    7.08   0
  14   8   3   62.14    3.64   0
  14  -8   3   55.15    4.42   0
  14  -8   3   47.23    3.68   0
  14  -8   3   54.10    3.67   0
  14  -8   3   54.97    4.79   0
 -14  -8  -3   63.66    3.69   0
  14   8   3   58.04    3.72   0
  16  -8   3  688.91    7.48   0
  16   8   3  748.56    6.88   0
  16   8   3  691.80    6.55   0
  16   8   3  698.27    6.52   0
  16  -8   3  722.36    7.11   0
  16  -8   3  716.06    9.58   0
 -16  -8  -3  723.16    6.24   0
  16  -8   3  778.41    9.46   0
  18   8   3   53.57    3.55   0
  18  -8   3   48.95    3.65   0
  18   8   3   50.68    3.72   0
  18  -8   3   54.38    3.79   0
 -18  -8  -3   51.32    3.53   0
  18   8   3   44.32    3.74   0
  18  -8   3   55.32    4.68   0
  18  -8   3   51.79    4.59   0
  20   8   3   71.10    3.88   0
  20   8   3   72.34    4.00   0
 -20  -8  -3   63.56    4.03   0
  20  -8   3   69.67    5.05   0
  20  -8   3   61.75    4.14   0
  20  -8   3   64.94    3.86   0
  20  -8   3   68.41    4.47   0
  20   8   3   50.55    3.04   0
  22   8   3   54.56    4.20   0
  22   8   3   27.19    4.15   0
  22  -8   3   46.23    4.25   0
  22  -8   3   52.78    5.16   0
 -22  -8  -3   50.47    4.06   0
  22  -8   3   47.34    4.56   0
  22   8   3   33.91    4.11   0
  22  -8   3   34.04    4.08   0
  21  -9  -3  116.15    4.63   0
  21  -9  -3   73.50    4.40   0
 -21  -9   3  106.47    4.26   0
  21   9  -3   78.00    4.42   0
  21  -9  -3   73.67    4.50   0
  21   9  -3   97.58    4.28   0
  21  -9  -3   91.42    4.60   0
  21   9  -3   98.63    4.41   0
  19  -9  -3  145.99    4.70   0
  19   9  -3  130.41    4.82   0
  19  -9  -3  162.41    4.93   0
  19   9  -3  148.21    4.83   0
 -19  -9   3  168.97    4.37   0
  19  -9  -3  161.92    4.73   0
  19  -9  -3  136.12    4.74   0
  19   9  -3  164.12    4.36   0
  17   9  -3   10.78    3.16   0
  17   9  -3   11.00    2.35   0
  17  -9  -3   16.12    3.62   0
  17  -9  -3   13.48    3.39   0
 -17  -9   3   10.14    2.24   0
  17  -9  -3   13.68    3.57   0
  17  -9  -3   13.78    3.56   0
  17   9  -3   12.68    3.31   0
  15   9  -3  234.33    4.77   0
  15   9  -3  222.27    4.77   0
  15  -9  -3  209.42    4.80   0
  15   9  -3  228.34    4.26   0
  15  -9  -3  237.73    4.79   0
  15  -9  -3  207.00    4.68   0
  15  -9  -3  207.38    4.71   0
 -15  -9   3  234.49    4.38   0
  13   9  -3  249.98    4.46   0
  13  -9  -3  235.50    5.04   0
  13  -9  -3  262.48    4.99   0
  13   9  -3  242.52    4.88   0
  13   9  -3  254.47    4.91   0
  13  -9  -3  258.01    5.12   0
  13  -9  -3  233.02    4.92   0
 -13  -9   3  235.42    3.81   0
  11  -9  -3 1957.15   11.31   0
  11   9  -3 1966.55   11.03   0
  11  -9  -3 2109.40   10.75   0
  11   9  -3 2058.92   11.20   0
  11   9  -3 1960.92    9.40   0
  11  -9  -3 2008.23   12.08   0
  11  -9  -3 1831.55   10.33   0
 -11  -9   3 1870.72    9.43   0
  -9  -9   3  113.33    3.58   0
   9   9  -3  119.73    2.99   0
   9  -9  -3  104.77    4.30   0
   9   9  -3  120.47    4.58   0
   9  -9  -3  115.59    4.61   0
   9   9  -3  107.95    4.59   0
   9  -9  -3  129.20    4.26   0
   7  -9  -3  109.12    4.29   0
  -7  -9   3  114.87    3.19   0
   7   9  -3  107.37    4.21   0
   7   9  -3  114.98    3.99   0
  -7   9   3  113.57    4.77   0
   7  -9  -3  125.18    3.49   0
   7  -9  -3  110.94    4.39   0
  -7  -9   3  105.36    4.06   0
   5  -9  -3 2530.90   15.84   0
   5   9  -3 2554.60   11.65   0
  -5  -9   3 2472.20   15.28   0
  -5  -9   3 2505.46   11.59   0
  -5   9   3 2557.47   15.69   0
   5   9  -3 2516.53   15.90   0
   5  -9  -3 2483.54   12.26   0
  -5   9   3 2503.02   11.99   0
  -3   9   3    3.29    3.67   0
  -3  -9   3    2.85    3.54   0
  -3   9   3    4.25    3.14   0
   3   9  -3    5.57    3.21   0
  -3  -9   3    5.05    3.10   0
   3   9  -3    4.32    3.78   0
   3  -9  -3    2.14    3.14   0
   3  -9  -3    3.06    3.83   0
  -1  -9   3  137.60    4.44   0
   1  -9  -3  138.67    6.23   0
   1  -9  -3  141.31    4.14   0
   1   9  -3  135.31    4.39   0
  -1   9   3  142.80    4.09   0
  -1   9   3  138.43    6.01   0
  -1  -9   3  133.60    5.62   0
   1   9  -3  132.95    5.81   0
   1  -9   3  710.09   11.05   0
  -1  -9  -3  716.99    6.34   0
  -1   9  -3  735.24    7.88   0
   1  -9   3  712.26    8.29   0
   1   9   3  730.76   10.82   0
  -1  -9  -3  765.38   10.88   0
  -1   9  -3  751.86   11.50   0
   1   9   3  739.91    6.77   0
  -3   9  -3  312.36    7.27   0
   3  -9   3  283.26    7.25   0
  -3  -9  -3  309.63    6.74   0
   3   9   3  296.75    6.73   0
  -3  -9  -3  293.63    5.09   0
   3  -9   3  288.03    6.23   0
   3   9   3  296.38    4.84   0
  -3   9  -3  292.22    6.51   0
   5  -9   3  847.13    9.70   0
   5   9   3  785.88    6.83   0
  -5  -9  -3  895.46    9.42   0
  -5   9  -3  838.79    9.64   0
   5  -9   3  806.94    9.78   0
  -5  -9  -3  829.60    7.00   0
  -5   9  -3  912.19    9.69   0
   5   9   3  844.99    8.87   0
   7  -9   3  158.68    5.63   0
   7   9   3  149.09    4.48   0
   7  -9   3  146.58    5.55   0
  -7  -9  -3  153.37    4.99   0
  -7   9  -3  156.48    4.90   0
   7  -9   3  142.68    5.18   0
  -7  -9  -3  145.34    3.90   0
   7   9   3  133.34    3.76   0
   9   9   3  333.78    4.79   0
  -9  -9  -3  340.03    5.06   0
  -9   9  -3  365.62    5.93   0
   9  -9   3  327.52    5.60   0
   9  -9   3  368.62    7.33   0
   9  -9   3  338.38    7.41   0
  -9  -9  -3  365.38    5.99   0
   9   9   3  358.45    5.47   0
  11  -9   3  221.16    5.00   0
  11   9   3  231.77    4.86   0
  11  -9   3  236.70    6.28   0
  11   9   3  226.02    4.40   0
 -11  -9  -3  227.30    4.83   0
 -11  -9  -3  234.30    4.43   0
  11  -9   3  223.54    6.46   0
 -13  -9  -3  766.24    6.62   0
  13   9   3  763.81    7.05   0
  13  -9   3  685.89    6.86   0
  13  -9   3  782.83    9.54   0
  13  -9   3  682.76    7.27   0
  13  -9   3  740.99    9.86   0
  13   9   3  747.58    6.55   0
  15  -9   3   56.58    3.75   0
 -15  -9  -3   68.22    3.63   0
  15   9   3   61.75    3.59   0
  15  -9   3   71.40    4.78   0
  15  -9   3   60.42    4.03   0
  15   9   3   67.64    3.78   0
  15   9   3   65.59    3.81   0
  15  -9   3   67.19    4.95   0
  17   9   3   35.48    3.47   0
  17   9   3   30.85    2.76   0
  17  -9   3   33.10    4.45   0
  17  -9   3   28.87    3.58   0
  17  -9   3   33.62    3.42   0
  17   9   3   26.99    3.46   0
  17  -9   3   30.23    4.77   0
 -17  -9  -3   26.43    3.72   0
  19  -9   3   38.50    4.06   0
  19   9   3   46.28    3.73   0
  19  -9   3   42.96    3.81   0
  19  -9   3   47.22    4.78   0
 -19  -9  -3   40.59    3.75   0
  19   9   3   39.57    3.94   0
  19  -9   3   45.24    4.85   0
  19   9   3   50.12    3.74   0
  21  -9   3   27.97    3.82   0
 -21  -9  -3   48.41    4.01   0
  21   9   3   46.52    4.18   0
  21   9   3   51.38    3.99   0
  21  -9   3   40.47    3.92   0
  21  -9   3   50.78    5.24   0
  21   9   3   36.28    4.03   0
  21  -9   3   52.08    5.11   0
  22 -10  -3    6.93    3.89   0
  22 -10  -3    9.83    3.90   0
  22 -10  -3    7.96    4.01   0
  22  10  -3    7.15    3.81   0
  22 -10  -3   10.85    3.90   0
  22  10  -3    8.76    3.72   0
  22  10  -3    8.90    3.88   0
 -22 -10   3    4.96    3.77   0
  20 -10  -3   44.43    4.09   0
  20  10  -3   30.71    3.91   0
  20 -10  -3   27.04    4.03   0
  20  10  -3   38.45    3.74   0
  20 -10  -3   37.10    4.10   0
 -20 -10   3   39.75    3.73   0
  20  10  -3   34.49    3.93   0
  20 -10  -3   28.81    2.95   0
  18 -10  -3   12.54    3.68   0
  18  10  -3   12.91    3.70   0
  18 -10  -3   12.75    3.70   0
  18 -10  -3   20.48    3.52   0
  18 -10  -3   15.39    3.56   0
 -18 -10   3   15.08    3.41   0
  18  10  -3   17.71    3.74   0
  18  10  -3   12.26    3.33   0
  16 -10  -3   40.43    3.89   0
 -16 -10   3   43.62    3.46   0
  16 -10  -3   34.89    3.93   0
  16  10  -3   40.40    3.49   0
  16  10  -3   51.69    3.68   0
  16  10  -3   40.57    3.77   0
  16 -10  -3   46.01    3.72   0
  16 -10  -3   50.31    3.80   0
 -14 -10   3   76.51    3.58   0
  14 -10  -3   88.50    4.28   0
  14 -10  -3   85.27    4.06   0
  14 -10  -3   83.65    4.59   0
  14  10  -3   85.99    3.97   0
  14  10  -3   85.12    3.61   0
  14  10  -3   89.12    3.93   0
  14 -10  -3   86.85    3.90   0
  12 -10  -3  883.67    7.85   0
 -12 -10   3  961.77    6.96   0
  12 -10  -3  918.45    8.38   0
  12  10  -3  937.95    6.74   0
  12 -10  -3  969.86    8.73   0
  12 -10  -3  992.46    7.84   0
  12  10  -3  919.50    8.44   0
  12  10  -3 1012.07    8.42   0
  10 -10  -3  249.01    5.09   0
 -10 -10   3  257.01    4.56   0
  10  10  -3  254.93    5.29   0
  10 -10  -3  260.40    4.21   0
  10  10  -3  257.38    4.50   0
  10  10  -3  283.75    5.20   0
  10 -10  -3  270.31    5.23   0
  10 -10  -3  250.80    5.30   0
  -8 -10   3   25.48    3.26   0
   8  10  -3   31.44    3.32   0
   8 -10  -3   31.16    3.57   0
   8  10  -3   26.09    3.90   0
   8 -10  -3   29.82    4.10   0
   8 -10  -3   25.74    3.58   0
   8  10  -3   27.92    3.36   0
   6 -10  -3  368.56    6.99   0
  -6  10   3  375.62    6.44   0
   6 -10  -3  360.03    5.07   0
   6  10  -3  369.57    5.08   0
  -6  10   3  361.45    5.64   0
  -6 -10   3  370.89    5.17   0
   6  10  -3  366.78    6.54   0
  -4  10   3   69.46    3.85   0
  -4  10   3   70.32    4.75   0
   4  10  -3   72.17    3.60   0
  -4 -10   3   72.43    3.66   0
   4  10  -3   74.25    4.85   0
  -4 -10   3   66.58    4.52   0
   4 -10  -3   69.14    3.87   0
   4 -10  -3   74.32    4.94   0
  -2  10   3   96.52    5.74   0
   2 -10  -3   93.33    4.10   0
   2 -10  -3   93.59    5.47   0
   2  10  -3   89.84    3.98   0
  -2 -10   3   92.16    5.64   0
  -2  10   3   92.73    4.06   0
  -2 -10   3   85.67    3.95   0
   2  10  -3   92.82    5.89   0
   0 -10  -3  429.99    9.64   0
   0  10   3  410.42    5.39   0
   0  10  -3  422.95    9.98   0
   0 -10  -3  404.46    4.84   0
   0  10   3  415.55    8.99   0
   0 -10   3  409.13    6.35   0
   0  10  -3  421.73    6.22   0
   0 -10   3  402.39    9.99   0
   2  10   3   73.56    3.65   0
   2 -10   3   71.57    4.46   0
  -2  10  -3   76.39    3.95   0
   2  10   3   73.04    4.99   0
  -2  10  -3   79.60    5.50   0
   2 -10   3   71.26    5.65   0
  -2 -10  -3   71.51    3.60   0
  -2 -10  -3   76.09    5.40   0
   4  10   3   97.73    3.62   0
   4  10   3   97.71    5.01   0
   4 -10   3   95.01    5.45   0
  -4 -10  -3   99.99    3.72   0
   4 -10   3  101.70    4.00   0
  -4 -10  -3  106.95    4.49   0
  -4  10  -3  110.68    5.53   0
  -4  10  -3  103.37    4.39   0
  -6  10  -3  188.85    5.32   0
  -6  10  -3  205.09    5.59   0
   6  10   3  196.38    5.05   0
   6 -10   3  179.11    5.76   0
   6  10   3  173.30    3.47   0
  -6 -10  -3  190.17    4.21   0
   6 -10   3  185.95    5.52   0
  -6 -10  -3  201.15    5.03   0
   8 -10   3    3.19    3.93   0
   8  10   3   -0.01    3.10   0
   8 -10   3    3.28    3.97   0
   8 -10   3    2.52    3.21   0
   8  10   3    3.71    3.81   0
  -8 -10  -3    4.17    3.18   0
  -8 -10  -3    4.10    3.00   0
  -8  10  -3    4.75    3.73   0
  10 -10   3    3.51    3.82   0
  10 -10   3    4.11    3.29   0
  10  10   3    6.23    3.24   0
  10  10   3    3.46    3.17   0
 -10 -10  -3    5.92    3.06   0
 -10 -10  -3    8.31    3.25   0
  10 -10   3    4.44    3.99   0
  12 -10   3   22.47    4.32   0
  12  10   3   29.65    3.13   0
  12 -10   3   23.94    3.54   0
  12  10   3   28.16    3.42   0
 -12 -10  -3   22.41    3.30   0
  12 -10   3   27.41    4.07   0
  12 -10   3   23.21    3.49   0
  14  10   3  115.02    4.19   0
  14  10   3  130.60    3.95   0
  14 -10   3  131.72    5.49   0
  14  10   3  126.11    4.14   0
  14 -10   3  106.54    4.41   0
  14 -10   3  128.81    4.57   0
 -14 -10  -3  133.02    3.89   0
  14 -10   3  123.87    5.76   0
  16  10   3  152.93    4.65   0
  16 -10   3  181.34    5.83   0
  16 -10   3  152.26    5.25   0
  16 -10   3  181.40    4.82   0
  16  10   3  181.76    4.40   0
  16  10   3  169.78    4.54   0
 -16 -10  -3  177.32    4.58   0
  16 -10   3  177.22    6.26   0
  18 -10   3   17.28    4.64   0
  18  10   3   13.98    3.72   0
  18  10   3   12.99    2.56   0
  18 -10   3   14.89    3.65   0
  18  10   3   17.53    3.53   0
  18 -10   3   17.56    4.11   0
  18 -10   3   13.68    3.44   0
 -18 -10  -3   22.17    3.48   0
  20 -10   3   32.28    4.78   0
 -20 -10  -3   22.51    3.82   0
  20  10   3   27.56    3.79   0
  20  10   3   31.13    3.85   0
  20 -10   3   28.58    5.16   0
  20 -10   3   36.08    3.84   0
  20 -10   3   18.94    3.80   0
  20  10   3   29.50    3.80   0
  22 -10   3   -1.12    5.09   0
  22 -10   3    0.28    3.76   0
 -22 -10  -3    4.99    3.68   0
  22  10   3    2.29    3.90   0
  22 -10   3    1.94    4.63   0
  22  10   3    0.57    3.98   0
  22 -10   3    1.21    3.83   0
  22  10   3   -0.40    3.75   0
  21 -11  -3   -0.32    3.74   0
  21 -11  -3    3.47    3.75   0
  21  11  -3    5.52    3.55   0
  21  11  -3   -2.46    3.63   0
  21  11  -3   -0.56    3.88   0
 -21 -11   3   -0.47    3.46   0
  21 -11  -3    3.32    3.73   0
  21 -11  -3    3.19    3.83   0
  19 -11  -3   75.41    4.48   0
 -19 -11   3   95.03    3.90   0
  19  11  -3   71.38    4.35   0
  19 -11  -3   67.30    4.40   0
  19  11  -3   94.50    3.91   0
  19  11  -3   76.69    4.41   0
  19 -11  -3   93.59    4.50   0
  19 -11  -3   95.06    4.48   0
 -17 -11   3    2.26    2.42   0
  17  11  -3    3.88    3.66   0
  17 -11  -3    8.16    3.64   0
  17  11  -3    8.94    3.35   0
  17  11  -3    8.02    3.49   0
  17 -11  -3    4.95    3.62   0
  17 -11  -3    6.09    3.58   0
  17 -11  -3   11.80    3.59   0
  15 -11  -3    4.11    3.42   0
 -15 -11   3    4.91    3.27   0
  15 -11  -3    2.60    3.22   0
  15 -11  -3    3.64    3.50   0
  15  11  -3    1.75    3.45   0
  15  11  -3    0.43    3.17   0
  15  11  -3    1.80    3.36   0
  15 -11  -3    4.45    3.50   0
  13  11  -3    6.44    3.39   0
  13 -11  -3    4.36    4.20   0
  13  11  -3    6.96    2.06   0
  13 -11  -3    6.50    3.50   0
  13 -11  -3    6.09    3.31   0
 -13 -11   3    5.03    2.36   0
  13  11  -3    9.72    3.45   0
  13 -11  -3    4.98    3.55   0
  11 -11  -3   46.45    3.72   0
 -11 -11   3   45.04    3.24   0
  11  11  -3   41.02    3.32   0
  11 -11  -3   39.57    3.76   0
  11  11  -3   39.16    4.59   0
  11  11  -3   42.87    3.72   0
  11 -11  -3   45.97    3.80   0
  11 -11  -3   38.29    3.84   0
   9  11  -3   -0.35    3.29   0
   9 -11  -3    0.78    4.00   0
   9 -11  -3    3.96    3.45   0
   9  11  -3    1.50    3.47   0
   9  11  -3   -0.19    3.11   0
   9 -11  -3    1.11    3.12   0
  -9 -11   3   -1.32    3.03   0
   9 -11  -3    2.51    3.26   0
   7  11  -3  138.88    3.24   0
   7  11  -3  151.00    5.18   0
   7 -11  -3  142.05    4.76   0
   7  11  -3  141.34    5.33   0
  -7 -11   3  129.93    3.99   0
   7 -11  -3  141.65    4.27   0
   7 -11  -3  138.94    5.18   0
   5 -11  -3   96.78    5.17   0
   5 -11  -3   99.26    4.22   0
  -5  11   3   96.71    4.21   0
  -5  11   3  101.58    4.97   0
   5  11  -3   97.75    3.28   0
  -5 -11   3   97.32    3.88   0
   5  11  -3   93.68    5.14   0
  -3  11   3   85.14    3.83   0
  -3 -11   3   82.74    5.55   0
   3 -11  -3   84.96    6.09   0
   3  11  -3   79.90    3.85   0
  -3 -11   3   84.22    3.97   0
   3  11  -3   84.87    6.13   0
  -3  11   3   87.96    5.78   0
   3 -11  -3   85.18    4.02   0
  -1 -11   3   91.64    4.14   0
   1 -11  -3   81.40    3.77   0
  -1  11   3   92.59    6.59   0
   1  11  -3   95.44    7.23   0
   1  11  -3   89.76    4.68   0
  -1  11   3   92.98    3.78   0
  -1 -11   3   83.34    6.85   0
   1 -11  -3   94.32    6.91   0
  -1  11  -3   90.69    4.20   0
   1 -11   3   91.41    7.21   0
  -1  11  -3   95.83    7.21   0
  -1 -11  -3   92.30    5.92   0
   1  11   3   95.05    3.71   0
   1 -11   3   85.67    4.20   0
   1  11   3   90.85    5.98   0
  -1 -11  -3   89.02    3.74   0
   3  11   3   93.89    3.00   0
   3  11   3   95.52    5.34   0
  -3 -11  -3  103.51    3.77   0
  -3 -11  -3  100.27    5.23   0
   3 -11   3   92.36    6.20   0
   3 -11   3   92.03    3.92   0
  -3  11  -3  103.70    5.91   0
  -3  11  -3   95.14    4.12   0
   5  11   3   11.55    3.26   0
   5 -11   3    9.66    4.99   0
   5  11   3    9.37    4.08   0
   5 -11   3    9.27    4.07   0
  -5  11  -3   12.14    4.14   0
  -5 -11  -3   12.91    3.30   0
  -5 -11  -3   11.23    3.96   0
  -5  11  -3   10.59    3.93   0
   7 -11   3   11.23    4.12   0
   7  11   3   11.84    3.20   0
  -7 -11  -3   14.56    3.97   0
   7  11   3   12.36    3.45   0
  -7  11  -3   10.92    3.41   0
   7 -11   3   11.82    3.38   0
  -7 -11  -3   13.31    2.37   0
   9 -11   3  196.85    5.09   0
   9 -11   3  196.13    5.80   0
   9  11   3  193.26    4.15   0
  -9 -11  -3  199.24    4.31   0
   9  11   3  206.59    5.43   0
   9 -11   3  215.29    5.91   0
   9 -11   3  193.42    5.79   0
  11 -11   3  102.72    5.21   0
  11 -11   3  101.31    4.10   0
  11  11   3  115.29    4.58   0
  11 -11   3  104.92    4.18   0
  11 -11   3  112.81    5.10   0
  11  11   3  107.15    4.42   0
 -11 -11  -3  103.49    3.12   0
  11  11   3  113.18    3.84   0
  13  11   3    5.00    2.89   0
  13  11   3    5.14    3.98   0
  13 -11   3    3.56    3.14   0
 -13 -11  -3    4.80    2.88   0
  13  11   3    5.39    3.24   0
  13 -11   3    8.88    3.47   0
  13 -11   3    3.77    4.04   0
  13 -11   3    2.09    4.15   0
  15 -11   3   50.24    3.88   0
  15  11   3   55.92    2.99   0
  15 -11   3   45.15    3.66   0
 -15 -11  -3   51.02    3.68   0
  15  11   3   68.32    3.86   0
  15 -11   3   58.05    4.77   0
  15 -11   3   52.27    5.02   0
  15  11   3   53.16    3.82   0
  17  11   3   72.93    3.10   0
  17 -11   3   83.87    5.19   0
  17 -11   3   77.96    5.49   0
  17 -11   3   71.97    4.35   0
  17  11   3   78.32    4.10   0
  17 -11   3   66.03    4.07   0
  17  11   3   63.54    4.13   0
 -17 -11  -3   77.30    3.95   0
  19  11   3    9.91    3.67   0
 -19 -11  -3   11.03    3.55   0
  19 -11   3    5.38    3.59   0
  19 -11   3   10.19    4.47   0
  19 -11   3    7.09    3.75   0
  19  11   3    8.84    3.59   0
  19  11   3    7.14    3.68   0
  19 -11   3   12.39    4.78   0
  21 -11   3    3.23    4.63   0
  21 -11   3   -0.07    4.99   0
  21 -11   3    4.39    3.79   0
  21 -11   3    8.06    3.77   0
  21  11   3    6.55    3.51   0
 -21 -11  -3    3.62    3.76   0
  21  11   3    4.08    3.96   0
  21  11   3    0.14    3.71   0
  20  12  -3    3.33    2.76   0
  20 -12  -3    6.27    3.81   0
  20  12  -3    7.90    3.57   0
  20  12  -3    7.81    3.77   0
 -20 -12   3    7.83    2.67   0
  20 -12  -3    8.92    3.97   0
  20 -12  -3    9.79    3.78   0
  20 -12  -3    7.23    4.12   0
  18 -12  -3  174.59    5.95   0
 -18 -12   3  202.39    4.81   0
  18  12  -3  191.71    4.06   0
  18  12  -3  188.62    5.45   0
  18 -12  -3  193.14    5.58   0
  18  12  -3  179.35    5.54   0
  18 -12  -3  221.93    5.50   0
  18 -12  -3  190.58    5.63   0
  16 -12  -3   11.41    3.52   0
  16 -12  -3   17.63    3.65   0
  16  12  -3   15.42    2.49   0
  16  12  -3   14.83    3.80   0
  16 -12  -3   11.61    3.74   0
  16  12  -3   19.37    3.97   0
 -16 -12   3   11.83    3.49   0
  16 -12  -3   16.18    3.63   0
  14 -12  -3   50.62    4.16   0
  14 -12  -3   53.71    3.81   0
  14  12  -3   47.78    3.55   0
  14  12  -3   56.67    3.72   0
  14 -12  -3   52.62    3.83   0
  14  12  -3   46.07    3.78   0
  14 -12  -3   48.47    3.86   0
 -14 -12   3   44.14    3.46   0
  12 -12  -3  362.10    5.49   0
  12  12  -3  366.90    4.81   0
 -12 -12   3  317.46    4.23   0
  12  12  -3  378.27    5.81   0
  12 -12  -3  352.40    6.21   0
  12 -12  -3  323.58    5.51   0
  12  12  -3  329.30    5.78   0
  12 -12  -3  338.33    6.00   0
  10  12  -3   41.24    3.32   0
  10 -12  -3   44.69    3.68   0
  10  12  -3   44.08    4.21   0
  10 -12  -3   43.98    4.34   0
  10  12  -3   40.60    3.61   0
  10 -12  -3   35.32    3.96   0
 -10 -12   3   42.21    3.43   0
  10 -12  -3   53.88    3.77   0
  -8 -12   3  386.32    5.28   0
   8 -12  -3  419.76    5.85   0
   8  12  -3  389.52    5.16   0
   8  12  -3  436.10    7.01   0
   8 -12  -3  418.72    7.41   0
   8  12  -3  397.96    7.02   0
   8 -12  -3  384.99    6.48   0
   8 -12  -3  408.23    5.82   0
  -6  12   3   17.08    3.51   0
   6  12  -3   19.35    3.37   0
   6  12  -3   23.53    4.00   0
   6 -12  -3   23.81    4.80   0
   6 -12  -3   22.34    3.56   0
   6 -12  -3   20.98    4.16   0
   6  12  -3   23.02    4.26   0
  -6 -12   3   19.57    3.26   0
   4  12  -3  321.08    8.40   0
   4 -12  -3  326.92    8.63   0
   4  12  -3  317.14    4.88   0
   4  12  -3  354.87    8.21   0
  -4  12   3  316.47    4.45   0
  -4 -12   3  334.74    5.15   0
   4 -12  -3  307.19    4.56   0
   2  12  -3  261.32    4.99   0
   2  12  -3  274.80   10.46   0
   2 -12  -3  263.25    4.17   0
   2  12  -3  291.82   10.15   0
  -2  12   3  276.73    9.64   0
  -2 -12   3  269.18    4.93   0
  -2  12   3  264.97    4.82   0
   2 -12  -3  276.48   10.21   0
   0  12   3  123.91    8.45   0
   0 -12  -3  125.79    8.01   0
   0 -12   3  121.45    4.17   0
   0  12  -3  121.70    4.27   0
   0  12   3  115.66    3.89   0
   0 -12  -3  124.79    3.98   0
   2 -12   3  448.48   13.53   0
   2 -12   3  441.66    6.81   0
  -2 -12  -3  485.21   10.98   0
  -2  12  -3  476.62    6.90   0
   2  12   3  449.60    5.42   0
  -2 -12  -3  460.75    5.65   0
   2  12   3  461.92   10.79   0
   4 -12   3   79.22    6.56   0
  -4  12  -3   79.66    4.63   0
  -4 -12  -3   75.17    2.96   0
   4 -12   3   79.63    4.51   0
  -4 -12  -3   79.14    5.37   0
   4  12   3   77.39    3.67   0
   4  12   3   79.69    5.62   0
  -6 -12  -3  255.32    4.63   0
   6 -12   3  237.36    6.44   0
  -6  12  -3  259.49    5.57   0
   6 -12   3  247.14    5.57   0
  -6 -12  -3  268.48    6.25   0
   6  12   3  255.48    4.55   0
   6 -12   3  247.30    7.48   0
   6  12   3  249.26    6.29   0
   8  12   3    9.06    3.94   0
   8  12   3    7.38    3.13   0
   8 -12   3    8.39    3.86   0
  -8 -12  -3    8.85    3.18   0
   8 -12   3    9.42    3.97   0
   8 -12   3    6.34    3.06   0
  10 -12   3  233.44    5.74   0
 -10 -12  -3  237.45    3.91   0
  10 -12   3  227.44    6.19   0
  10  12   3  251.61    5.08   0
  10 -12   3  237.53    5.40   0
  10 -12   3  272.72    6.30   0
  10  12   3  245.21    5.13   0
  10  12   3  222.44    3.76   0
  12  12   3  120.28    4.42   0
  12 -12   3  115.86    4.99   0
  12 -12   3  110.27    5.64   0
  12  12   3  134.25    3.93   0
  12  12   3  126.65    4.91   0
  12 -12   3  105.33    5.14   0
 -12 -12  -3  130.60    4.01   0
  12 -12   3  136.97    5.34   0
  14  12   3    2.40    3.01   0
  14  12   3    3.85    3.40   0
  14 -12   3    2.85    3.35   0
  14 -12   3    3.83    4.02   0
  14  12   3   -0.13    3.43   0
  14 -12   3    1.96    3.17   0
 -14 -12  -3    4.06    3.23   0
  14 -12   3    2.82    4.11   0
  16  12   3  106.09    4.62   0
  16  12   3  117.97    4.69   0
  16 -12   3  100.00    5.91   0
  16 -12   3  112.92    4.42   0
  16  12   3  126.54    4.12   0
  16 -12   3  121.03    5.79   0
 -16 -12  -3  121.25    4.17   0
  16 -12   3  100.77    4.75   0
  18  12   3   10.40    3.44   0
  18 -12   3    8.99    4.45   0
  18 -12   3    8.67    4.61   0
  18 -12   3    8.15    3.58   0
  18 -12   3    5.70    3.81   0
  18  12   3    7.62    3.63   0
  18  12   3    7.83    3.75   0
 -18 -12  -3    5.20    3.49   0
  20 -12   3   18.17    5.25   0
  20  12   3   21.11    3.88   0
  20  12   3   17.99    4.06   0
 -20 -12  -3   16.35    2.96   0
  20 -12   3   21.08    5.46   0
  20 -12   3   11.70    4.16   0
  20 -12   3   17.86    4.72   0
  20  12   3   18.59    3.92   0
  19  13  -3   15.05    3.61   0
  19 -13  -3   11.55    4.06   0
 -19 -13   3   21.04    3.64   0
  19  13  -3    9.53    3.99   0
  19 -13  -3   16.02    4.08   0
  19 -13  -3   13.77    4.17   0
  19 -13  -3   20.34    3.94   0
  19  13  -3   17.00    4.13   0
  17 -13  -3   14.27    3.85   0
  17  13  -3   20.51    3.55   0
  17  13  -3   18.01    3.80   0
  17 -13  -3   17.73    3.93   0
  17  13  -3   19.08    3.98   0
  17 -13  -3   18.57    4.56   0
 -17 -13   3   13.06    2.57   0
  17 -13  -3   16.22    4.01   0
  15 -13  -3  153.84    4.79   0
  15  13  -3  151.98    3.47   0
  15 -13  -3  170.71    4.80   0
  15  13  -3  165.51    4.96   0
  15 -13  -3  156.09    5.65   0
  15  13  -3  166.33    4.96   0
  15 -13  -3  158.84    4.89   0
 -15 -13   3  153.77    4.21   0
  13 -13  -3    5.37    3.46   0
 -13 -13   3   -1.02    2.29   0
  13  13  -3    6.77    3.15   0
  13 -13  -3    6.98    3.41   0
  13 -13  -3    4.97    3.49   0
  13  13  -3    3.55    3.29   0
  13 -13  -3    4.65    4.22   0
  13  13  -3    5.64    3.45   0
  11 -13  -3  462.15    6.42   0
  11 -13  -3  499.66    8.04   0
  11 -13  -3  474.41    7.01   0
 -11 -13   3  483.21    5.83   0
  11 -13  -3  521.81    6.39   0
  11  13  -3  536.53    6.96   0
  11  13  -3  473.22    5.72   0
  11  13  -3  456.88    7.56   0
  -9 -13   3  160.47    4.15   0
   9 -13  -3  143.91    4.41   0
   9 -13  -3  164.04    4.34   0
   9  13  -3  166.65    5.47   0
   9 -13  -3  169.33    5.69   0
   9  13  -3  159.41    4.15   0
   9  13  -3  148.16    5.38   0
   9 -13  -3  155.88    5.54   0
  -7 -13   3  279.69    4.77   0
   7 -13  -3  256.79    5.18   0
   7 -13  -3  257.31    6.88   0
  -7  13   3  244.59    5.04   0
   7  13  -3  261.25    6.62   0
   7  13  -3  268.37    4.66   0
   7  13  -3  277.16    6.64   0
   7 -13  -3  273.19    7.06   0
   5  13  -3 1015.64   12.18   0
   5  13  -3  963.35    7.41   0
   5 -13  -3  958.98   13.16   0
   5 -13  -3  989.50   13.76   0
   5 -13  -3  931.52    7.86   0
  -5  13   3  909.24    7.64   0
  -5 -13   3  942.83    7.46   0
   5  13  -3  944.01   12.71   0
   3  13  -3    1.98    5.93   0
   3  13  -3    2.46    5.19   0
   3  13  -3    5.13    3.32   0
   3 -13  -3    2.25    5.80   0
  -3  13   3    0.82    2.40   0
   3 -13  -3    2.37    6.30   0
  -3 -13   3    5.47    3.26   0
   3 -13  -3   -0.19    3.48   0
   1 -13  -3  487.01    5.93   0
  -1  13   3  483.23    5.84   0
   1  13  -3  484.38    6.08   0
  -1 -13   3  485.83    6.12   0
   1  13   3    3.09    7.73   0
  -1  13  -3    2.44    4.07   0
  -1 -13  -3    5.08    3.29   0
   1 -13   3    5.35    3.28   0
   1  13   3    3.54    3.43   0
  -3 -13  -3  103.48    3.96   0
   3  13   3   97.16    3.80   0
   3 -13   3  108.01    4.44   0
  -3  13  -3  108.46    5.01   0
   3  13   3  106.54    6.80   0
   5 -13   3  193.82    7.65   0
   5  13   3  187.28    4.34   0
  -5  13  -3  200.45    5.13   0
   5 -13   3  189.95    7.60   0
   5 -13   3  195.91    5.18   0
  -5 -13  -3  192.57    3.68   0
   5  13   3  203.44    6.89   0
   7 -13   3    0.88    4.24   0
   7  13   3    2.81    3.89   0
   7  13   3    3.30    3.58   0
   7 -13   3    0.45    3.73   0
  -7  13  -3    4.38    3.14   0
  -7 -13  -3    1.97    3.24   0
   7 -13   3   -1.12    4.29   0
   7  13   3    2.14    2.27   0
   9 -13   3   31.58    3.55   0
   9 -13   3   38.70    4.39   0
   9  13   3   33.90    3.48   0
   9  13   3   41.23    3.47   0
   9 -13   3   38.14    4.56   0
  -9 -13  -3   33.63    3.40   0
   9  13   3   37.02    3.34   0
   9 -13   3   36.93    4.13   0
  11  13   3  144.84    4.61   0
  11 -13   3  124.73    5.62   0
  11 -13   3  135.22    4.91   0
  11  13   3  134.45    4.69   0
  11 -13   3  127.71    4.68   0
 -11 -13  -3  145.40    4.13   0
  11  13   3  144.30    3.94   0
  11 -13   3  145.68    5.65   0
  13 -13   3  130.89    5.22   0
  13  13   3  155.09    4.08   0
  13 -13   3  145.61    4.80   0
  13 -13   3  150.17    5.79   0
 -13 -13  -3  149.70    4.16   0
  13 -13   3  129.54    4.69   0
  13  13   3  139.84    4.71   0
  13  13   3  144.33    4.69   0
  15 -13   3    0.73    4.51   0
  15  13   3   -1.15    2.37   0
  15  13   3    3.46    4.31   0
  15 -13   3   -1.59    3.59   0
  15 -13   3    2.81    3.52   0
  15  13   3    1.02    3.63   0
  15 -13   3    3.77    4.31   0
 -15 -13  -3    2.01    3.38   0
  17  13   3   17.61    3.61   0
  17  13   3   15.15    3.77   0
  17 -13   3   14.35    4.55   0
  17 -13   3   15.18    4.54   0
  17 -13   3   14.40    4.71   0
  17 -13   3   17.30    3.89   0
 -17 -13  -3    8.30    3.62   0
  17  13   3   21.72    4.46   0
 -19 -13  -3    2.21    2.49   0
  19 -13   3    0.20    3.87   0
  19  13   3    1.45    3.58   0
  19 -13   3    2.18    3.76   0
  19 -13   3   -1.37    5.30   0
  19 -13   3    1.49    4.92   0
  19  13   3    2.45    3.84   0
  19  13   3    0.36    3.83   0
  18  14  -3   -0.00    2.54   0
  18 -14  -3    2.39    3.81   0
  18  14  -3    1.68    3.92   0
 -18 -14   3    1.77    2.45   0
  18 -14  -3    2.27    3.93   0
  18  14  -3    2.91    3.80   0
  18 -14  -3    2.16    4.67   0
  18 -14  -3    3.47    3.70   0
  16 -14  -3    2.81    3.77   0
  16  14  -3   -2.51    3.71   0
  16  14  -3    0.58    3.37   0
  16 -14  -3    0.61    3.67   0
  16  14  -3    3.89    4.31   0
  16 -14  -3    4.11    4.33   0
  16 -14  -3    3.32    3.61   0
 -16 -14   3    1.22    3.37   0
 -14 -14   3   19.96    2.57   0
  14 -14  -3   26.22    3.86   0
  14  14  -3   25.90    3.93   0
  14 -14  -3   27.46    4.45   0
  14  14  -3   26.86    2.58   0
  14  14  -3   28.50    3.63   0
  14 -14  -3   26.37    4.47   0
  14 -14  -3   30.21    3.86   0
  12 -14  -3   86.49    4.01   0
  12 -14  -3   73.69    4.34   0
 -12 -14   3   70.54    3.87   0
  12  14  -3   79.23    4.24   0
  12  14  -3   76.53    4.81   0
  12 -14  -3   77.14    4.16   0
  12 -14  -3   70.28    4.84   0
  12  14  -3   73.55    3.85   0
 -10 -14   3    0.39    3.10   0
  10  14  -3    2.66    3.25   0
  10 -14  -3    0.99    3.50   0
  10  14  -3    4.10    3.51   0
  10 -14  -3    2.51    3.41   0
  10  14  -3    4.73    4.01   0
  10 -14  -3    7.40    3.51   0
  10 -14  -3    3.00    4.20   0
   8 -14  -3   21.73    3.48   0
   8  14  -3   29.48    3.34   0
  -8 -14   3   25.02    2.42   0
   8  14  -3   25.61    4.35   0
   8 -14  -3   27.20    4.46   0
   8 -14  -3   28.86    5.21   0
   8  14  -3   25.69    4.55   0
   6  14  -3  149.02    7.03   0
   6 -14  -3  150.94    6.94   0
   6 -14  -3  146.25    4.62   0
  -6  14   3  144.48    3.66   0
  -6 -14   3  138.14    4.13   0
   6  14  -3  169.68    6.76   0
   6 -14  -3  155.44    7.63   0
   6  14  -3  146.69    4.22   0
   4 -14  -3   13.26    8.07   0
  -4  14   3   13.62    3.63   0
   4 -14  -3   16.38    3.63   0
   4  14  -3   15.13    3.44   0
  -4 -14   3   16.14    3.38   0
   4  14  -3   14.30    6.78   0
   4  14  -3   14.95    6.07   0
   4 -14  -3   13.09    7.49   0
   2 -14  -3    1.49    3.42   0
  -2 -14   3    0.81    3.27   0
   2  14  -3   -1.30    3.35   0
  -2  14   3    0.71    3.46   0
   0 -14  -3   72.03    4.07   0
   0 -14   3   68.64    3.86   0
   0  14  -3   71.78    4.06   0
   0  14   3   73.73    3.99   0
   2 -14   3   25.38    3.53   0
  -2  14  -3   22.68    3.80   0
  -2 -14  -3   23.07    3.41   0
   2  14   3   26.45    3.55   0
   4  14   3  147.51    8.10   0
   4  14   3  132.39    3.20   0
  -4 -14  -3  138.33    4.05   0
   4 -14   3  135.07    4.73   0
   4  14   3  146.23    7.55   0
  -4  14  -3  158.34    4.84   0
   6  14   3  201.80    4.14   0
  -6  14  -3  179.41    5.67   0
   6 -14   3  177.49    5.61   0
   6  14   3  181.35    6.45   0
  -6 -14  -3  189.71    4.28   0
   6 -14   3  185.82    8.26   0
   6 -14   3  185.67    7.86   0
   6  14   3  189.59    6.51   0
   8  14   3    5.50    3.20   0
   8  14   3    0.55    4.04   0
   8 -14   3    2.79    4.33   0
   8 -14   3   -0.51    4.03   0
   8  14   3    1.82    4.05   0
  -8 -14  -3    2.92    2.37   0
   8 -14   3    0.56    4.04   0
  10  14   3    1.31    3.30   0
  10  14   3    0.43    3.22   0
  10 -14   3    0.08    4.21   0
  10 -14   3    0.08    3.91   0
 -10 -14  -3    0.79    2.31   0
  10  14   3    0.82    4.17   0
  10 -14   3    2.93    4.26   0
  10 -14   3    0.67    3.36   0
 -12 -14  -3   51.19    3.85   0
  12  14   3   47.70    4.68   0
  12  14   3   50.79    3.63   0
  12  14   3   54.03    4.71   0
  12 -14   3   51.05    4.70   0
  12 -14   3   60.53    4.75   0
  12 -14   3   51.34    4.93   0
  12 -14   3   54.05    3.92   0
  14 -14   3    2.00    3.55   0
  14 -14   3    1.44    4.43   0
  14  14   3    3.71    3.44   0
  14 -14   3    2.49    4.55   0
  14  14   3    1.34    4.34   0
 -14 -14  -3    0.71    2.48   0
  14  14   3    3.56    3.31   0
  14 -14   3    0.84    3.59   0
  16  14   3    5.52    3.60   0
  16 -14   3    0.96    4.43   0
  16 -14   3    1.54    3.69   0
  16  14   3    2.69    4.40   0
  16 -14   3    1.75    4.57   0
  16  14   3    2.59    3.65   0
 -16 -14  -3    0.40    3.47   0
  16 -14   3    2.37    4.34   0
 -18 -14  -3   33.90    3.94   0
  18 -14   3   32.52    5.43   0
  18  14   3   31.16    5.17   0
  18  14   3   39.59    3.92   0
  18 -14   3   38.39    5.23   0
  18  14   3   41.58    4.40   0
  18 -14   3   24.07    5.24   0
  18 -14   3   32.22    4.31   0
  17 -15  -3   23.62    4.14   0
  17  15  -3   17.87    3.67   0
  17  15  -3   25.91    4.41   0
  17  15  -3   31.32    4.17   0
  17 -15  -3   21.90    4.96   0
 -17 -15   3   33.29    3.71   0
  17 -15  -3   26.54    4.18   0
  17 -15  -3   24.39    4.29   0
  15 -15  -3    3.61    3.66   0
  15  15  -3    0.91    3.38   0
  15  15  -3    5.80    3.59   0
  15 -15  -3    1.06    3.75   0
  15 -15  -3    4.94    4.44   0
  15 -15  -3    6.57    3.90   0
 -15 -15   3    3.27    3.38   0
  15  15  -3    3.81    4.52   0
  13 -15  -3    9.78    4.61   0
  13 -15  -3    7.60    3.49   0
  13  15  -3   11.50    3.38   0
 -13 -15   3   11.60    3.23   0
  13 -15  -3    8.97    4.45   0
  13 -15  -3    6.83    3.77   0
  13  15  -3    8.94    3.56   0
  13  15  -3    4.77    4.37   0
  11 -15  -3    7.46    3.36   0
  11  15  -3    2.85    3.86   0
  11 -15  -3    3.55    4.16   0
  11  15  -3    4.23    2.30   0
 -11 -15   3    3.79    3.21   0
  11  15  -3    1.17    4.14   0
  11 -15  -3    2.99    4.20   0
  11 -15  -3    0.90    3.54   0
   9  15  -3  272.50    5.10   0
   9  15  -3  303.25    6.82   0
   9 -15  -3  289.91    7.86   0
   9 -15  -3  296.83    5.66   0
   9  15  -3  273.77    6.94   0
  -9 -15   3  288.48    5.09   0
   9 -15  -3  280.51    7.56   0
   9 -15  -3  255.74    5.76   0
   7 -15  -3    5.86    5.43   0
   7  15  -3    7.11    3.53   0
   7  15  -3    5.78    4.82   0
   7  15  -3    5.76    4.56   0
   7 -15  -3    6.27    5.25   0
   7 -15  -3    5.54    3.62   0
  -7 -15   3   10.72    3.39   0
  -7  15   3    4.91    3.32   0
  -5  15   3  284.30    5.25   0
   5  15  -3  307.71   12.11   0
   5  15  -3  332.51   11.63   0
  -5 -15   3  289.68    4.42   0
   5 -15  -3  287.36    5.37   0
   5  15  -3  297.17    5.05   0
   3 -15  -3   88.54    4.12   0
   3  15  -3   89.74    3.88   0
  -3 -15   3   87.21    3.80   0
  -3  15   3   92.06    4.03   0
   1  15  -3   46.25    3.68   0
  -1  15   3   44.01    2.89   0
   1 -15  -3   51.97    3.82   0
  -1 -15   3   41.09    3.59   0
  -1  15  -3   30.58    3.54   0
  -1 -15  -3   32.44    3.25   0
   1 -15   3   32.55    3.49   0
   1  15   3   29.54    3.65   0
   3  15   3  166.46    4.39   0
  -3 -15  -3  168.28    4.28   0
   3 -15   3  168.39    4.84   0
  -3  15  -3  172.08    4.74   0
   5  15   3    0.45    5.28   0
   5  15   3    4.94    3.17   0
   5  15   3    0.97    5.32   0
   5 -15   3    0.33    4.05   0
  -5 -15  -3    1.05    2.48   0
  -5  15  -3    2.89    3.61   0
   7  15   3   40.47    3.58   0
   7 -15   3   36.98    6.32   0
  -7  15  -3   39.21    3.95   0
   7 -15   3   35.07    3.86   0
   7 -15   3   37.62    6.02   0
  -7 -15  -3   39.33    2.79   0
   7  15   3   41.61    5.10   0
   7  15   3   40.03    4.65   0
   9 -15   3    1.47    3.82   0
   9 -15   3    1.73    3.51   0
   9  15   3    1.30    2.25   0
   9 -15   3    1.88    4.29   0
   9  15   3    0.55    3.40   0
  -9 -15  -3   -1.54    2.32   0
   9 -15   3    0.30    4.17   0
   9  15   3    0.52    3.94   0
  11  15   3  273.29    5.88   0
  11 -15   3  253.25    7.05   0
  11  15   3  265.34    4.80   0
  11  15   3  254.18    6.54   0
  11 -15   3  241.02    6.85   0
 -11 -15  -3  255.71    4.95   0
  11 -15   3  276.25    6.73   0
  11 -15   3  251.56    6.06   0
  13 -15   3    5.32    4.28   0
 -13 -15  -3   11.66    3.44   0
  13 -15   3    8.60    4.76   0
  13  15   3   10.98    4.52   0
  13 -15   3    6.65    4.38   0
  13  15   3    6.07    4.32   0
  13 -15   3    8.34    4.53   0
  13  15   3    7.97    3.39   0
  15 -15   3   21.16    3.97   0
  15 -15   3   17.40    4.73   0
  15  15   3   22.55    4.47   0
  15  15   3   19.45    3.61   0
  15 -15   3   20.89    3.92   0
 -15 -15  -3   17.90    3.51   0
  15  15   3   22.02    3.83   0
  15 -15   3   24.68    4.82   0
  17 -15   3   91.66    5.19   0
  17  15   3   98.89    4.56   0
  17 -15   3   64.77    5.71   0
  17 -15   3   73.73    6.32   0
  17 -15   3  101.28    6.22   0
  17  15   3   80.52    5.07   0
  17  15   3   88.91    5.14   0
 -17 -15  -3  107.68    4.52   0
 -16 -16   3   19.33    3.74   0
  16  16  -3   21.44    3.76   0
  16 -16  -3   26.72    4.20   0
  16  16  -3   21.41    4.90   0
  16 -16  -3   23.11    4.37   0
  16  16  -3   21.13    4.15   0
  16 -16  -3   24.00    4.30   0
  16 -16  -3   18.21    4.09   0
  14 -16  -3   19.76    3.90   0
  14 -16  -3   25.33    3.92   0
  14 -16  -3   21.52    4.78   0
  14  16  -3   32.38    3.73   0
  14  16  -3   34.07    4.04   0
  14 -16  -3   24.57    4.97   0
 -14 -16   3   16.60    2.85   0
  14  16  -3   27.09    4.84   0
  12 -16  -3   58.35    5.17   0
  12  16  -3   60.35    3.82   0
  12  16  -3   66.47    4.33   0
  12 -16  -3   57.73    4.19   0
  12 -16  -3   56.23    4.24   0
  12  16  -3   55.33    5.14   0
 -12 -16   3   63.28    3.86   0
  12 -16  -3   57.07    5.17   0
  10  16  -3   19.76    3.56   0
  10 -16  -3   19.47    5.27   0
  10 -16  -3   13.85    3.79   0
  10  16  -3   18.43    4.60   0
  10  16  -3   24.15    4.95   0
  10 -16  -3   15.63    5.27   0
 -10 -16   3   19.76    3.48   0
  10 -16  -3   19.91    3.73   0
   8  16  -3  268.92    4.97   0
   8  16  -3  251.27    8.02   0
   8  16  -3  276.57    8.35   0
   8 -16  -3  246.03    9.27   0
  -8 -16   3  256.56    4.95   0
   8 -16  -3  238.99    5.53   0
   8 -16  -3  260.84    9.44   0
  -6 -16   3   25.18    2.49   0
   6  16  -3   29.75    7.75   0
   6  16  -3   30.68    3.51   0
  -6  16   3   24.70    3.68   0
   6  16  -3   30.15    7.50   0
   6 -16  -3   26.04    3.69   0
   4  16  -3  148.38    4.65   0
   4 -16  -3  145.41    4.37   0
  -4  16   3  147.74    4.33   0
  -4 -16   3  152.35    4.58   0
   2  16  -3  190.92    4.77   0
  -2 -16   3  187.25    4.60   0
  -2  16   3  188.96    4.76   0
   2 -16  -3  175.50    4.86   0
   0  16  -3  150.14    4.53   0
   0 -16  -3  147.98    3.69   0
   0 -16   3  153.36    4.58   0
   0  16   3  143.63    4.32   0
  -2  16  -3   85.81    4.17   0
  -2 -16  -3   74.06    3.93   0
   2 -16   3   78.21    3.99   0
   2  16   3   83.43    3.88   0
  -4 -16  -3  119.64    4.35   0
   4 -16   3  110.26    4.36   0
   4  16   3  114.83    4.29   0
  -4  16  -3  121.22    4.64   0
  -6  16  -3   20.37    4.00   0
   6  16   3   27.57    3.45   0
   6  16   3   25.14    6.42   0
  -6 -16  -3   27.52    3.54   0
   6 -16   3   26.73    4.16   0
   6  16   3   22.16    5.94   0
   8  16   3   88.68    3.95   0
   8 -16   3   87.05    7.73   0
  -8  16  -3   89.03    5.06   0
  -8 -16  -3   86.92    4.01   0
   8  16   3   91.99    6.01   0
   8  16   3   92.27    5.75   0
   8 -16   3   84.50    5.04   0
   8 -16   3   87.77    7.48   0
  10  16   3  126.80    6.07   0
  10  16   3  135.55    4.25   0
  10 -16   3  124.54    6.80   0
  10  16   3  143.67    6.46   0
  10 -16   3  111.97    4.87   0
 -10 -16  -3  126.02    4.39   0
  10 -16   3  127.33    7.27   0
  10 -16   3  137.59    5.88   0
  12  16   3   47.08    3.81   0
 -12 -16  -3   55.89    3.80   0
  12 -16   3   52.59    5.29   0
  12 -16   3   54.42    5.07   0
  12 -16   3   43.50    5.23   0
  12  16   3   53.50    4.97   0
  12  16   3   54.83    4.99   0
  12 -16   3   42.74    5.06   0
  14 -16   3   42.18    5.05   0
 -14 -16  -3   41.40    3.78   0
  14 -16   3   40.79    5.22   0
  14 -16   3   52.22    5.09   0
  14  16   3   33.70    3.66   0
  14  16   3   59.95    4.28   0
  14  16   3   49.19    4.54   0
  14 -16   3   41.68    5.23   0
  16 -16   3   24.38    5.43   0
  16 -16   3   41.71    5.22   0
  16 -16   3   34.83    5.45   0
 -16 -16  -3   36.60    4.07   0
  16  16   3   34.32    5.29   0
  16  16   3   48.54    4.46   0
  16  16   3   37.96    2.95   0
  16 -16   3   27.52    5.18   0
  15  17  -3   28.47    4.01   0
  15  17  -3   38.51    4.41   0
  15 -17  -3   28.30    4.54   0
  15 -17  -3   30.94    5.09   0
 -15 -17   3   36.07    4.00   0
  15 -17  -3   33.55    4.55   0
  15 -17  -3   25.32    4.60   0
  15  17  -3   24.86    5.28   0
  13  17  -3    9.34    4.55   0
  13 -17  -3   14.41    4.62   0
  13 -17  -3    6.60    4.07   0
  13 -17  -3    9.19    3.80   0
  13  17  -3    8.86    4.68   0
  13 -17  -3   10.57    4.85   0
  13  17  -3   17.52    3.59   0
 -13 -17   3   10.04    3.52   0
  11 -17  -3   34.50    5.53   0
 -11 -17   3   36.81    3.88   0
  11 -17  -3   30.69    4.08   0
  11  17  -3   37.18    3.86   0
  11 -17  -3   33.07    5.62   0
  11 -17  -3   31.62    4.09   0
  11  17  -3   36.08    5.48   0
  11  17  -3   30.61    4.99   0
   9  17  -3    2.62    5.08   0
   9 -17  -3    5.56    3.52   0
   9 -17  -3    3.64    6.32   0
   9 -17  -3    2.28    5.71   0
   9  17  -3    4.45    4.83   0
   9 -17  -3    8.60    3.68   0
   9  17  -3    4.14    3.45   0
  -9 -17   3    1.37    3.40   0
   7  17  -3    1.04    8.31   0
   7  17  -3    2.32    8.44   0
  -7  17   3    1.02    3.69   0
  -7 -17   3   -0.56    2.35   0
   7  17  -3   -3.30    3.39   0
   7 -17  -3   -1.15    3.61   0
   5  17  -3    0.18    3.39   0
  -5  17   3    5.31    3.69   0
   5 -17  -3    3.00    3.71   0
  -5 -17   3    2.74    3.47   0
   3 -17  -3    4.93    3.68   0
  -3 -17   3    5.54    3.26   0
   3  17  -3    6.65    3.46   0
  -3  17   3    2.48    3.45   0
   1  17  -3   94.79    4.23   0
  -1 -17   3   92.04    4.40   0
  -1  17   3   92.08    4.32   0
   1 -17  -3   89.08    4.26   0
  -1 -17  -3   -0.77    2.72   0
   1  17   3    2.72    3.30   0
  -1  17  -3   -1.53    3.57   0
   1 -17   3    5.17    3.62   0
  -3 -17  -3    3.75    3.33   0
  -3  17  -3    9.23    3.65   0
   3 -17   3    3.66    4.21   0
   3  17   3    5.55    3.70   0
  -5 -17  -3   33.08    2.75   0
   5 -17   3   38.86    3.78   0
  -5  17  -3   30.30    4.78   0
   5  17   3   37.72    3.69   0
  -7  17  -3   -0.07    3.59   0
   7 -17   3   -1.09    4.21   0
  -7 -17  -3    4.89    3.32   0
   7  17   3    0.96    5.60   0
   7  17   3    3.45    3.31   0
   7  17   3    1.46    6.10   0
   9  17   3    8.95    3.39   0
   9  17   3    6.76    4.61   0
   9  17   3    7.52    5.11   0
  -9 -17  -3    3.61    2.41   0
   9 -17   3    5.46    5.72   0
   9 -17   3    5.80    5.96   0
   9 -17   3    4.86    4.29   0
   9 -17   3    7.51    3.55   0
  11 -17   3   17.36    4.72   0
  11  17   3   19.98    4.60   0
  11  17   3   21.11    2.72   0
  11 -17   3   20.29    5.81   0
 -11 -17  -3   24.54    3.67   0
  11 -17   3   18.09    4.77   0
  11 -17   3   21.53    4.56   0
  11  17   3   18.38    4.74   0
  13 -17   3    1.64    4.76   0
  13  17   3   -0.03    4.57   0
  13  17   3    1.34    4.46   0
 -13 -17  -3    1.15    3.55   0
  13 -17   3   -0.42    4.63   0
  13 -17   3    0.83    4.54   0
  13  17   3   -0.45    2.55   0
  13 -17   3    1.39    3.62   0
  15 -17   3   -0.66    4.85   0
  15  17   3    1.96    3.93   0
  15  17   3    1.62    4.73   0
  15  17   3    4.38    3.66   0
 -15 -17  -3    3.66    3.69   0
  15 -17   3    3.36    4.91   0
  15 -17   3    0.70    4.69   0
  15 -17   3    1.26    4.67   0
 -14 -18   3    1.37    3.78   0
  14  18  -3    1.88    4.77   0
  14 -18  -3    1.33    3.91   0
  14  18  -3   -3.15    3.78   0
  14 -18  -3    0.27    4.83   0
  14 -18  -3    1.57    4.64   0
  14 -18  -3    2.24    3.96   0
  14  18  -3    0.95    4.85   0
  12  18  -3    1.11    2.60   0
  12 -18  -3    3.47    5.40   0
 -12 -18   3    1.87    3.61   0
  12  18  -3    4.06    5.37   0
  12 -18  -3    0.40    3.92   0
  12 -18  -3    6.12    3.97   0
  12 -18  -3    5.64    5.44   0
  12  18  -3    2.04    4.66   0
  10  18  -3    8.53    5.40   0
  10 -18  -3    8.31    7.03   0
  10 -18  -3    6.27    3.85   0
  10  18  -3   11.96    5.44   0
  10  18  -3    9.48    2.58   0
  10 -18  -3   10.93    7.53   0
 -10 -18   3   11.28    3.54   0
  10 -18  -3    9.71    3.79   0
   8 -18  -3   39.92    3.99   0
   8  18  -3   38.15    3.91   0
  -8 -18   3   40.10    3.95   0
  -6  18   3   48.05    4.23   0
   6  18  -3   56.72    3.16   0
   6 -18  -3   47.71    3.14   0
  -6 -18   3   65.92    4.00   0
   4 -18  -3    5.13    3.60   0
  -4  18   3    9.00    2.60   0
   4  18  -3    9.06    3.53   0
  -4 -18   3    8.40    3.55   0
   2  18  -3   75.59    4.25   0
   2 -18  -3   82.92    4.11   0
  -2 -18   3   74.23    4.13   0
  -2  18   3   71.85    4.21   0
   0  18   3   13.06    3.72   0
   0  18  -3   11.83    3.73   0
   0 -18   3   10.60    3.60   0
   0 -18  -3    7.77    3.63   0
  -2 -18  -3    6.20    3.69   0
   2 -18   3    4.49    3.62   0
  -2  18  -3    4.66    4.62   0
   2  18   3    5.59    2.60   0
   4  18   3  176.40    4.79   0
  -4  18  -3  172.44    5.18   0
  -4 -18  -3  163.58    3.98   0
   4 -18   3  163.19    5.27   0
  -6  18  -3   37.92    3.92   0
   6 -18   3   38.35    4.06   0
  -6 -18  -3   36.90    3.80   0
   6  18   3   31.81    2.70   0
   8  18   3   38.40    3.76   0
   8 -18   3   36.94    4.34   0
  -8  18  -3   34.46    4.93   0
  -8 -18  -3   41.89    3.79   0
   8  18   3   36.92    7.39   0
   8  18   3   38.71    7.94   0
 -10 -18  -3   12.66    3.56   0
  10  18   3   11.64    5.54   0
  10 -18   3    8.76    7.59   0
  10  18   3   11.83    5.60   0
  10 -18   3   12.04    4.66   0
  10 -18   3   10.37    4.74   0
  10 -18   3   10.40    7.91   0
  10  18   3   10.99    2.47   0
  12  18   3    5.91    4.85   0
  12 -18   3    6.69    4.68   0
  12 -18   3    2.88    5.43   0
  12 -18   3    5.89    4.56   0
  12  18   3    6.41    3.63   0
  12 -18   3    2.38    5.79   0
 -12 -18  -3    5.54    2.73   0
  12  18   3    4.79    4.97   0
  11 -19  -3    2.84    3.83   0
  11  19  -3    4.57    3.97   0
  11  19  -3    6.79    5.51   0
  11  19  -3    6.38    6.43   0
  11 -19  -3    5.80    3.94   0
 -11 -19   3    8.16    2.68   0
   9  19  -3   52.08    4.14   0
   9 -19  -3   38.20    4.19   0
   9 -19  -3   32.60    4.34   0
  -9 -19   3   47.88    4.23   0
  -7 -19   3   92.35    4.36   0
  -7  19   3   88.62    4.50   0
   7  19  -3   76.19    4.34   0
   7 -19  -3   74.25    4.55   0
   5 -19  -3    2.09    3.89   0
   5  19  -3    4.52    3.53   0
  -5  19   3    1.08    3.71   0
  -5 -19   3   -1.63    3.55   0
   3 -19  -3   47.16    4.13   0
  -3  19   3   56.71    4.13   0
   3  19  -3   49.44    4.02   0
  -3 -19   3   51.17    4.06   0
   1  19  -3   10.20    3.77   0
   1 -19  -3    5.81    3.87   0
  -1  19   3   12.19    3.61   0
  -1 -19   3    8.13    3.68   0
   1  19   3  218.22    5.06   0
   1 -19   3  170.28    5.13   0
  -1 -19  -3  180.21    5.15   0
  -1  19  -3  198.69    5.81   0
  -3  19  -3   11.82    4.13   0
  -3 -19  -3   18.28    3.81   0
   3 -19   3   10.46    3.83   0
   3  19   3   15.88    3.88   0
  -5  19  -3   39.70    5.19   0
   5 -19   3   32.44    4.25   0
  -5 -19  -3   38.60    3.94   0
   5  19   3   33.90    3.99   0
   7  19   3   32.08    3.96   0
   7 -19   3   21.16    4.89   0
  -7 -19  -3   33.49    4.09   0
  -7  19  -3   31.45    4.11   0
   9  19   3    1.46    8.09   0
   9 -19   3   -0.37    4.63   0
   9 -19   3   -1.36    3.65   0
   9  19   3   -0.11    2.53   0
  -9 -19  -3    3.22    3.76   0
   9  19   3    0.88    8.98   0
  11  19   3   56.37    7.44   0
  11  19   3   46.90    6.79   0
  11 -19   3   37.96    5.48   0
 -11 -19  -3   52.20    4.24   0
  11 -19   3   51.60    5.51   0
  11  19   3   57.41    4.12   0
   8  20  -3    0.48    3.84   0
   8 -20  -3    1.85    3.94   0
  -8 -20   3    0.21    3.62   0
   6  20  -3   19.39    4.18   0
  -6  20   3   17.25    4.09   0
  -6 -20   3   23.97    3.71   0
   6 -20  -3   22.04    4.16   0
   4  20  -3    7.17    3.75   0
   4 -20  -3    0.95    3.87   0
  -4  20   3   -0.82    3.95   0
  -4 -20   3    2.44    3.67   0
   2  20  -3    5.99    3.67   0
   2 -20  -3    8.51    3.88   0
  -2  20   3   11.92    3.85   0
  -2 -20   3   10.50    3.76   0
   0 -20  -3   15.01    3.85   0
   0 -20   3   22.65    3.77   0
   0  20  -3   21.07    4.89   0
   0  20   3   18.93    3.98   0
   2  20   3    5.46    3.77   0
  -2 -20  -3    2.37    3.62   0
   2 -20   3   -0.73    3.89   0
  -2  20  -3    2.10    4.01   0
  -4  20  -3   49.96    4.37   0
   4  20   3   36.66    4.13   0
  -4 -20  -3   38.35    4.13   0
   4 -20   3   35.23    5.05   0
  -6  20  -3   13.95    4.03   0
   6  20   3    9.14    4.02   0
   6 -20   3    7.09    4.13   0
  -6 -20  -3   10.45    3.82   0
  -8 -20  -3   28.10    4.09   0
   8 -20   3   15.11    4.96   0
   8  20   3   23.88    2.99   0
  -5  21   3    1.56    3.93   0
   5 -21  -3    2.46    3.91   0
   5  21  -3    5.66    3.98   0
  -5 -21   3    3.22    3.95   0
  -3 -21   3    2.67    3.80   0
   3 -21  -3    2.82    3.91   0
  -3  21   3    4.70    4.10   0
   3  21  -3    2.26    3.92   0
   1 -21  -3    3.84    3.92   0
  -1 -21   3    8.62    3.87   0
   1  21  -3    3.55    4.04   0
  -1  21   3    5.46    4.04   0
   1  21   3    4.06    4.02   0
  -1 -21  -3   -0.24    3.66   0
   1 -21   3    0.07    3.88   0
  -1  21  -3    4.46    4.06   0
   3 -21   3    0.68    3.87   0
  -3 -21  -3    4.83    3.57   0
  -3  21  -3    2.03    4.13   0
   3  21   3    1.71    2.59   0
   5  21   3    4.44    3.93   0
   5 -21   3    2.02    3.75   0
  -5 -21  -3    6.88    4.04   0
  -5  21  -3   -1.30    4.13   0
  24   0  -4   38.09    3.93   0
  24   0  -4   53.55    4.04   0
  24   0  -4   50.01    3.97   0
 -24   0   4   43.22    4.16   0
  22   0  -4   12.43    3.53   0
  22   0  -4   21.97    3.51   0
  22   0  -4   24.54    3.51   0
 -22   0   4   25.53    3.45   0
  20   0  -4  404.22    5.42   0
  20   0  -4  381.32    5.29   0
  20   0  -4  335.65    5.02   0
 -20   0   4  385.02    5.51   0
  18   0  -4   89.68    2.87   0
 -18   0   4  107.94    3.70   0
  18   0  -4   97.96    3.01   0
  18   0  -4   87.53    2.90   0
  16   0  -4 1550.88    8.36   0
 -16   0   4 1472.89    8.49   0
  16   0  -4 1404.74    8.18   0
  16   0  -4 1312.63    8.16   0
  14   0  -4 1664.02    8.24   0
 -14   0   4 1690.58    8.84   0
  14   0  -4 1532.96    8.77   0
 -14   0   4 1678.55    8.63   0
  12   0  -4 2031.21    9.81   0
 -12   0   4 2062.53    9.56   0
 -12   0   4 2200.95    9.83   0
  12   0  -4 2071.46    9.63   0
  10   0  -4 1048.72    7.80   0
 -10   0   4 1070.56    7.64   0
 -10   0   4 1140.79    7.71   0
  10   0  -4 1063.46    7.20   0
  -8   0   4  400.75    5.45   0
  -8   0   4  419.07    5.40   0
   8   0  -4  407.92    5.34   0
   8   0  -4  392.24    5.44   0
  -6   0   4  677.82    6.71   0
   6   0  -4  687.03    6.99   0
  -6   0   4  719.80    7.05   0
   6   0  -4  676.68    7.08   0
  -4   0   4   70.24    3.79   0
   4   0  -4   66.51    3.78   0
   4   0  -4   71.44    3.76   0
  -4   0   4   70.86    3.73   0
  -2   0   4 9562.66   28.07   0
   2   0  -4 9680.48   28.36   0
   4   0   4 2208.83   19.07   0
   4   0   4 2121.33   12.63   0
  -4   0  -4 2239.51   12.68   0
  -4   0  -4 2199.54   18.31   0
   6   0   4 8126.33   21.98   0
  -6   0  -4 8433.39   22.46   0
  -8   0  -4 5962.88   17.36   0
   8   0   4 5573.30   16.99   0
   8   0   4 5447.20   22.94   0
  -8   0  -4 5542.91   23.34   0
  10   0   4   47.04    4.18   0
 -10   0  -4   48.25    4.20   0
 -10   0  -4   51.21    3.40   0
  10   0   4   43.78    3.41   0
  12   0   4  379.73    4.92   0
 -12   0  -4  389.90    5.88   0
  12   0   4  397.71    6.04   0
 -12   0  -4  416.97    4.97   0
 -14   0  -4  885.47    6.71   0
  14   0   4  824.79    6.76   0
  14   0   4  819.02    7.95   0
 -14   0  -4  872.01    8.04   0
 -16   0  -4   37.99    3.29   0
  16   0   4   30.51    3.29   0
  16   0   4   35.44    4.42   0
 -16   0  -4   38.83    3.55   0
  18   0   4   47.21    3.53   0
 -18   0  -4   50.69    3.61   0
  18   0   4   53.23    3.67   0
  20   0   4  371.11    5.46   0
 -20   0  -4  500.52    6.77   0
  20   0   4  508.92    6.79   0
  20   0   4  396.43    5.13   0
  22   0   4   24.07    3.60   0
  22   0   4   23.10    3.67   0
 -22   0  -4   35.82    4.04   0
  22   0   4   27.95    4.90   0
  24   0   4   57.01    4.06   0
  24   0   4   41.92    3.17   0
 -24   0  -4   74.24    4.54   0
  24   0   4   60.52    5.30   0
 -23   1   4   15.75    3.66   0
  23  -1  -4   12.33    2.43   0
  23   1  -4   17.95    3.63   0
  23   1  -4   11.18    2.49   0
 -23  -1   4   12.98    2.62   0
  23  -1  -4   11.64    3.46   0
  23  -1  -4   21.10    3.60   0
  23   1  -4   12.03    3.64   0
 -21   1   4    9.70    3.38   0
  21   1  -4    8.50    3.25   0
  21  -1  -4   11.94    3.49   0
  21   1  -4   11.96    3.48   0
  21  -1  -4    3.82    2.37   0
  21  -1  -4    8.62    3.42   0
 -21  -1   4    7.65    3.29   0
  21   1  -4    9.31    3.29   0
  19  -1  -4    1.70    3.21   0
  19   1  -4    1.32    3.12   0
 -19   1   4    4.20    3.11   0
  19  -1  -4    1.51    3.25   0
 -19  -1   4   -1.48    2.42   0
  19   1  -4    0.89    2.29   0
  19   1  -4    5.03    3.16   0
  19  -1  -4    0.26    3.21   0
  17  -1  -4  116.95    3.89   0
 -17  -1   4  110.17    3.66   0
  17   1  -4   97.33    3.62   0
  17  -1  -4  110.18    3.05   0
  17   1  -4  108.98    3.60   0
  17   1  -4  114.63    3.77   0
 -17   1   4  120.49    3.77   0
  17  -1  -4   88.43    2.86   0
  15  -1  -4  502.66    5.57   0
  15  -1  -4  438.73    5.53   0
  15   1  -4  469.54    5.05   0
 -15   1   4  526.30    5.56   0
 -15  -1   4  512.65    5.49   0
  15   1  -4  515.65    5.52   0
 -13   1   4  378.81    4.45   0
 -13  -1   4  389.85    5.06   0
  13   1  -4  395.05    4.94   0
  13   1  -4  355.91    5.17   0
  13  -1  -4  382.47    4.41   0
 -13  -1   4  384.51    4.92   0
 -13   1   4  413.58    5.07   0
  13  -1  -4  351.98    4.48   0
 -11  -1   4  667.91    6.12   0
 -11  -1   4  652.42    6.13   0
  11   1  -4  633.65    5.89   0
 -11   1   4  658.86    6.08   0
  11  -1  -4  659.23    6.01   0
 -11   1   4  681.27    6.03   0
  11   1  -4  634.69    6.14   0
  11  -1  -4  603.65    6.23   0
   9  -1  -4  203.00    4.46   0
  -9  -1   4  196.08    4.28   0
   9   1  -4  192.68    4.22   0
  -9   1   4  192.34    4.23   0
  -9   1   4  203.06    4.30   0
  -9  -1   4  190.03    3.67   0
   9  -1  -4  181.47    3.72   0
   9   1  -4  192.64    4.35   0
  -7  -1   4   61.40    3.48   0
   7  -1  -4   55.64    3.47   0
  -7   1   4   60.87    2.69   0
   7   1  -4   54.88    3.49   0
  -7  -1   4   62.59    3.46   0
  -7   1   4   58.20    3.52   0
   7   1  -4   59.85    3.46   0
   7  -1  -4   59.51    2.80   0
  -5  -1   4 1673.36   10.64   0
   5  -1  -4 1614.92   10.62   0
   5  -1  -4 1690.50   10.51   0
   5   1  -4 1557.54   10.35   0
  -5   1   4 1603.24   10.58   0
  -5   1   4 1717.50   10.58   0
  -5  -1   4 1585.05   10.52   0
   5   1  -4 1579.56   10.38   0
  -3   1   4  497.03    6.96   0
  -3  -1   4  506.67    7.20   0
  -3   1   4  517.44    7.07   0
   3   1  -4  497.62    7.05   0
   3  -1  -4  497.10    6.94   0
   3   1  -4  486.20    6.60   0
  -3  -1   4  483.66    6.56   0
   3  -1  -4  514.70    7.06   0
  -1   1   4 4625.75   20.16   0
  -1  -1   4 4976.91   23.53   0
   1   1  -4 4685.19   22.65   0
   1  -1  -4 4587.91   20.20   0
   1  -1  -4 5125.89   22.25   0
  -1  -1   4 4588.67   20.44   0
   1  -1  -4 4491.16   21.14   0
   1   1  -4 4635.26   20.49   0
   1  -1   4 1093.30   10.62   0
  -1   1  -4 1178.34   14.58   0
  -1   1  -4 1111.15   10.56   0
  -1   1  -4 1062.43   14.49   0
   1   1   4 1074.28   12.06   0
   1   1   4 1094.35   10.42   0
  -1  -1  -4 1127.94   12.44   0
  -1  -1  -4 1102.87   10.54   0
  -3  -1  -4 1882.64   12.04   0
  -3   1  -4 1923.26   12.40   0
   3  -1   4 1903.32   12.58   0
   3   1   4 1836.38   12.37   0
  -3   1  -4 1873.76   21.49   0
   3  -1   4 1867.15   22.04   0
  -3  -1  -4 1910.59   15.39   0
   3   1   4 1931.78   16.01   0
   5   1   4 2157.75   12.12   0
  -5  -1  -4 2355.58   12.46   0
   5  -1   4 2171.58   12.25   0
   5   1   4 2168.86   15.61   0
  -5   1  -4 2359.67   12.53   0
  -5  -1  -4 2231.74   15.60   0
   5  -1   4 2223.03   21.79   0
  -5   1  -4 2240.98   21.01   0
  -7  -1  -4   82.24    4.18   0
   7   1   4   83.29    4.22   0
   7   1   4   78.76    3.69   0
   7  -1   4   77.83    3.72   0
  -7   1  -4   91.73    3.71   0
  -7  -1  -4   86.90    3.67   0
  -7   1  -4   87.13    5.17   0
   7  -1   4   81.84    5.21   0
  -9   1  -4  560.46    5.92   0
   9  -1   4  507.61    5.80   0
  -9   1  -4  514.97    8.02   0
   9   1   4  509.45    6.75   0
   9  -1   4  498.23    8.08   0
  -9  -1  -4  547.77    5.84   0
   9   1   4  517.34    5.84   0
  -9  -1  -4  511.19    6.75   0
  11  -1   4   78.06    4.09   0
 -11   1  -4   88.09    3.42   0
  11  -1   4   75.27    3.50   0
  11   1   4   73.05    4.39   0
 -11   1  -4   74.96    3.86   0
 -11  -1  -4   79.35    2.66   0
 -11  -1  -4   77.52    3.86   0
  11   1   4   75.26    3.42   0
  13  -1   4  580.72    7.10   0
 -13  -1  -4  590.59    6.83   0
  13   1   4  542.66    5.83   0
  13  -1   4  553.74    5.91   0
  13   1   4  576.01    6.54   0
 -13  -1  -4  625.61    5.80   0
 -13   1  -4  637.60    5.84   0
 -13   1  -4  585.20    7.46   0
 -15   1  -4   45.54    4.22   0
  15   1   4   45.35    3.42   0
  15  -1   4   42.39    3.28   0
 -15  -1  -4   43.82    3.62   0
  15   1   4   40.58    3.68   0
  15  -1   4   42.96    4.40   0
 -15   1  -4   47.21    3.23   0
 -15  -1  -4   34.08    3.39   0
 -17   1  -4   16.18    3.27   0
  17  -1   4   12.52    3.15   0
  17  -1   4   20.38    3.47   0
  17   1   4   17.52    3.11   0
 -17   1  -4   15.78    3.07   0
  17   1   4   14.77    3.56   0
 -17  -1  -4   14.73    3.44   0
 -17  -1  -4   15.03    3.16   0
 -19  -1  -4   90.66    4.63   0
  19   1   4   75.41    3.82   0
 -19   1  -4   90.01    4.74   0
  19   1   4   65.83    2.96   0
  19  -1   4   77.65    3.72   0
  19   1   4   80.03    4.64   0
  19  -1   4   90.10    4.21   0
  19  -1   4   62.40    3.72   0
 -21   1  -4   14.02    3.73   0
  21  -1   4   13.85    3.55   0
  21   1   4   10.37    3.42   0
 -21  -1  -4   11.57    3.55   0
  21  -1   4   10.39    3.46   0
  21   1   4   12.96    4.34   0
  21  -1   4   11.04    3.78   0
  21   1   4    5.22    3.44   0
 -23  -1  -4   80.69    4.36   0
  23  -1   4   61.67    3.93   0
  23   1   4   44.45    3.18   0
  23  -1   4   75.97    4.32   0
  23   1   4   73.26    4.35   0
 -23   1  -4   74.18    5.16   0
  23   1   4   74.66    4.17   0
  23  -1   4   43.50    2.99   0
  24  -2  -4   32.48    4.05   0
  24   2  -4   24.32    3.79   0
  24   2  -4   19.74    3.77   0
 -24   2   4   30.14    4.13   0
  24  -2  -4   17.50    3.79   0
 -24  -2   4   38.77    4.10   0
  24   2  -4   39.22    4.05   0
  24  -2  -4   27.62    3.82   0
  22  -2  -4   20.60    3.61   0
  22   2  -4   21.65    3.48   0
 -22   2   4   22.01    3.59   0
 -22  -2   4   19.30    3.66   0
  22   2  -4   16.82    3.53   0
  22  -2  -4   16.06    3.45   0
  22   2  -4   18.46    3.73   0
  22  -2  -4   15.92    3.40   0
  20  -2  -4   17.55    2.50   0
  20   2  -4   25.63    2.37   0
 -20  -2   4   27.67    3.58   0
  20   2  -4   35.30    3.63   0
 -20   2   4   33.39    3.28   0
  20   2  -4   21.82    3.42   0
  20  -2  -4   22.80    3.38   0
  20  -2  -4   28.68    2.70   0
  18   2  -4   67.64    2.81   0
  18  -2  -4   65.74    2.89   0
 -18  -2   4   70.04    3.44   0
  18   2  -4   76.95    3.50   0
 -18   2   4   64.53    3.64   0
  18  -2  -4   67.02    3.66   0
  18   2  -4   53.89    2.62   0
  18  -2  -4   71.20    3.66   0
 -16  -2   4   19.30    3.29   0
  16   2  -4   21.79    2.42   0
  16  -2  -4   24.07    3.20   0
  16  -2  -4   25.31    3.44   0
  16   2  -4   32.73    3.25   0
  16  -2  -4   18.94    3.25   0
  16   2  -4   26.97    3.47   0
 -16   2   4   19.21    3.35   0
 -14  -2   4  263.12    4.51   0
 -14   2   4  256.58    4.31   0
  14  -2  -4  274.14    4.45   0
  14  -2  -4  234.48    3.91   0
  14   2  -4  268.96    4.29   0
 -14   2   4  277.43    4.51   0
  14   2  -4  244.98    4.40   0
 -14  -2   4  253.01    3.76   0
 -12   2   4   71.71    3.43   0
  12   2  -4   71.47    2.60   0
 -12  -2   4   67.14    2.53   0
 -12  -2   4   68.68    3.31   0
  12  -2  -4   65.63    3.39   0
 -12   2   4   67.92    3.28   0
  12   2  -4   66.89    3.41   0
  12  -2  -4   67.13    3.36   0
 -10   2   4   13.70    3.01   0
 -10   2   4   12.82    2.89   0
  10   2  -4   14.82    3.18   0
  10   2  -4   11.99    2.23   0
  10  -2  -4   13.89    2.18   0
 -10  -2   4   11.26    3.09   0
  10  -2  -4   11.79    2.93   0
 -10  -2   4   12.75    2.26   0
   8  -2  -4   36.99    3.37   0
  -8  -2   4   37.14    3.20   0
   8   2  -4   33.64    3.22   0
  -8   2   4   31.43    2.38   0
  -8   2   4   33.34    2.37   0
  -8  -2   4   36.02    3.22   0
   8   2  -4   33.68    2.61   0
   8  -2  -4   30.93    3.20   0
  -6  -2   4    5.68    3.16   0
   6  -2  -4   11.50    3.19   0
   6  -2  -4   15.32    3.15   0
  -6  -2   4    6.37    3.05   0
  -6   2   4    5.61    3.20   0
  -6   2   4    4.01    3.08   0
   6   2  -4    3.08    3.05   0
   6   2  -4    5.54    3.23   0
  -4  -2   4    4.55    3.25   0
  -4   2   4    4.62    2.18   0
  -4   2   4    6.40    2.93   0
   4   2  -4    2.40    3.25   0
   4  -2  -4    6.92    3.00   0
   4   2  -4    4.48    2.38   0
   4  -2  -4    4.28    3.24   0
  -4  -2   4    3.68    3.08   0
   2   2  -4  545.61    7.57   0
  -2  -2   4  577.33    7.95   0
   2   2  -4  573.11    7.87   0
   2  -2  -4  553.21    7.61   0
   2  -2  -4  523.83    6.94   0
   2  -2  -4  596.05    7.37   0
  -2  -2   4  546.24    7.54   0
  -2   2   4  547.85    7.48   0
   0  -2   4  321.18    8.21   0
   0   2   4  301.62    6.27   0
   0   2  -4  305.60    6.36   0
   0  -2  -4  313.81    6.41   0
   0  -2  -4  309.65    6.64   0
   0   2  -4  308.90    7.53   0
   0  -2   4  303.61    6.50   0
   0   2   4  305.82    6.66   0
   2  -2   4  569.64    7.84   0
  -2  -2  -4  602.29    8.52   0
  -2  -2  -4  584.27    7.35   0
   2   2   4  576.04    7.73   0
   2   2   4  601.56    8.66   0
  -2   2  -4  588.23    7.80   0
  -2   2  -4  574.65   13.81   0
  -2   2  -4  611.27   13.44   0
  -4  -2  -4  230.68    5.05   0
  -4   2  -4  208.70   12.71   0
   4  -2   4  205.97    5.12   0
   4   2   4  203.47    4.84   0
  -4   2  -4  211.51    4.97   0
   4   2   4  208.32    6.36   0
  -4  -2  -4  207.96    5.63   0
   6   2   4  626.47    7.96   0
   6  -2   4  627.02   13.77   0
   6  -2   4  644.94    7.07   0
  -6  -2  -4  678.42    7.02   0
  -6  -2  -4  655.93    7.99   0
  -6   2  -4  648.17   13.50   0
   6   2   4  642.83    6.95   0
  -6   2  -4  676.20    7.04   0
   8  -2   4   45.61    4.94   0
  -8   2  -4   49.40    3.27   0
   8  -2   4   44.14    3.40   0
  -8  -2  -4   50.78    3.51   0
  -8   2  -4   46.70    4.80   0
   8   2   4   45.46    2.65   0
  -8  -2  -4   46.80    4.30   0
   8   2   4   48.20    3.69   0
 -10   2  -4   59.82    4.24   0
 -10  -2  -4   61.66    3.68   0
  10   2   4   60.76    3.26   0
  10  -2   4   57.52    3.33   0
  10   2   4   62.30    3.68   0
  10  -2   4   57.75    4.37   0
 -10   2  -4   68.26    3.28   0
 -10  -2  -4   70.29    3.25   0
  12   2   4    0.70    3.36   0
  12   2   4    5.58    2.80   0
  12  -2   4    3.47    2.87   0
 -12  -2  -4   -1.03    2.77   0
 -12   2  -4    3.40    2.86   0
 -12  -2  -4    3.34    3.23   0
  12  -2   4    1.18    3.16   0
 -12   2  -4    3.97    3.76   0
 -14   2  -4  333.50    6.32   0
 -14  -2  -4  326.55    5.22   0
  14  -2   4  279.68    4.17   0
  14   2   4  330.66    5.38   0
 -14   2  -4  350.19    4.84   0
 -14  -2  -4  326.12    4.15   0
  14  -2   4  316.74    6.43   0
  14   2   4  293.32    4.25   0
 -16   2  -4   24.05    3.96   0
  16   2   4   23.32    3.13   0
  16  -2   4   23.55    3.12   0
 -16  -2  -4   22.71    3.51   0
  16   2   4   21.13    3.57   0
  16  -2   4   23.60    3.49   0
 -16   2  -4   21.37    3.08   0
 -16  -2  -4   24.74    3.06   0
 -18   2  -4   16.60    3.99   0
  18  -2   4   17.39    3.26   0
  18   2   4   17.61    3.40   0
  18   2   4   12.77    3.44   0
 -18  -2  -4   16.09    3.40   0
  18  -2   4   18.65    4.17   0
  20  -2   4   34.43    3.33   0
  20   2   4   31.68    2.69   0
  20   2   4   33.89    3.51   0
  20  -2   4   28.07    3.40   0
  20   2   4   29.85    3.82   0
  20  -2   4   43.84    3.84   0
 -20   2  -4   43.24    4.46   0
 -20  -2  -4   39.95    3.74   0
  22   2   4    0.13    2.38   0
  22   2   4    3.14    3.36   0
  22  -2   4    5.14    3.75   0
  22  -2   4    6.91    3.50   0
  22   2   4    3.19    3.58   0
 -22   2  -4    2.14    3.60   0
  22  -2   4    2.15    3.32   0
 -22  -2  -4    4.88    3.65   0
  24  -2   4    6.27    2.60   0
 -24   2  -4    4.21    3.85   0
 -24  -2  -4    8.36    3.87   0
  24   2   4    3.61    3.69   0
  24   2   4    7.04    3.93   0
  24  -2   4    7.56    4.75   0
  24   2   4    2.46    3.77   0
  24  -2   4    9.20    3.77   0
  23  -3  -4   23.14    3.69   0
  23  -3  -4   17.14    3.70   0
 -23   3   4   21.85    3.74   0
 -23  -3   4   17.71    3.63   0
  23   3  -4   19.13    3.59   0
  23  -3  -4   14.11    3.68   0
  23   3  -4   21.96    3.66   0
  23   3  -4   16.10    2.77   0
  21  -3  -4   17.89    3.68   0
  21   3  -4    9.55    3.43   0
  21  -3  -4   12.00    2.52   0
  21   3  -4   21.09    3.50   0
 -21   3   4   16.96    2.68   0
 -21  -3   4   17.52    3.39   0
  21  -3  -4   13.65    3.32   0
  21   3  -4   10.46    3.38   0
  19  -3  -4    6.98    3.16   0
  19   3  -4    3.24    3.10   0
 -19   3   4    1.61    2.21   0
  19  -3  -4    3.80    3.13   0
  19   3  -4   -0.84    3.17   0
  19  -3  -4   -2.46    2.98   0
 -19  -3   4   -1.13    2.28   0
  19   3  -4    6.25    3.45   0
  17  -3  -4  338.83    4.95   0
  17   3  -4  291.76    4.76   0
  17   3  -4  336.30    4.29   0
 -17   3   4  351.62    4.95   0
  17   3  -4  346.80    4.39   0
  17  -3  -4  378.57    5.16   0
  17  -3  -4  289.51    4.28   0
 -17  -3   4  339.53    4.91   0
  15   3  -4  707.22    6.10   0
  15   3  -4  619.60    6.18   0
 -15  -3   4  719.60    6.13   0
  15  -3  -4  686.90    6.23   0
 -15   3   4  711.98    6.28   0
  15  -3  -4  604.02    6.17   0
 -13  -3   4  601.30    5.84   0
 -13   3   4  654.48    5.97   0
 -13  -3   4  641.06    5.88   0
  13   3  -4  633.29    5.78   0
 -13   3   4  634.23    5.89   0
  13  -3  -4  624.78    5.89   0
  13   3  -4  568.14    5.82   0
  13  -3  -4  589.54    5.89   0
  11   3  -4 1068.06    7.17   0
  11  -3  -4  991.19    7.31   0
 -11   3   4 1070.69    7.62   0
 -11   3   4 1035.69    7.51   0
 -11  -3   4 1082.47    7.27   0
  11   3  -4  964.49    7.07   0
  11  -3  -4 1072.62    7.60   0
 -11  -3   4 1030.89    7.43   0
  -9   3   4  161.62    3.94   0
   9  -3  -4  144.73    3.97   0
  -9  -3   4  157.60    3.89   0
  -9   3   4  158.92    3.99   0
   9  -3  -4  155.82    3.93   0
   9   3  -4  158.51    4.01   0
  -9  -3   4  146.46    3.34   0
   9   3  -4  145.65    3.97   0
   7   3  -4  186.49    4.28   0
  -7  -3   4  184.12    4.36   0
  -7   3   4  184.36    3.92   0
   7  -3  -4  172.85    4.50   0
  -7  -3   4  178.64    4.34   0
[truncated: 968,655 more chars]
