# Supplementary material for: Crystal structure of (diethyl ether-κO)[5,10,15,20-tetra­kis­(2-iso­thio­cyanato­phen­yl)porphyrinato-κ4 N]zinc diethyl ether solvate
Source: Acta Crystallogr E Crystallogr Commun. 2018 Oct 19;74(Pt 11):1609–12. doi: 10.1107/S2056989018014238 (PMC6218912; doi:10.1107/S2056989018014238)
Supplement: Supplementary file 2 [file e-74-01609-Isup2.hkl]

data_I                                                                          
_shelx_title ' Herges130 at 200 K in C2/c (LL132)'                              
_shelx_refln_list_code          4                                               
_shelx_F_calc_maximum      294.14                                               
_exptl_crystal_F_000      2184.00                                               
_reflns_d_resolution_high  0.7826                                               
                                                                                
loop_                                                                           
 _space_group_symop_operation_xyz                                               
 'x, y, z'                                                                      
 '-x, y, -z+1/2'                                                                
 'x+1/2, y+1/2, z'                                                              
 '-x+1/2, y+1/2, -z+1/2'                                                        
 '-x, -y, -z'                                                                   
 'x, -y, z-1/2'                                                                 
 '-x+1/2, -y+1/2, -z'                                                           
 'x+1/2, -y+1/2, z-1/2'                                                         
                                                                                
_cell_length_a    19.8830                                                       
_cell_length_b    17.1781                                                       
_cell_length_c    14.8684                                                       
_cell_angle_alpha  90.000                                                       
_cell_angle_beta   91.667                                                       
_cell_angle_gamma  90.000                                                       
                                                                                
_shelx_F_squared_multiplier     1.000                                           
                                                                                
loop_                                                                           
 _refln_index_h                                                                 
 _refln_index_k                                                                 
 _refln_index_l                                                                 
 _refln_F_squared_calc                                                          
 _refln_F_squared_meas                                                          
 _refln_F_squared_sigma                                                         
 _refln_observed_status                                                         
   2   0   0        191.32        656.65        23.62 o                         
   4   0   0        203.67        267.91        19.62 o                         
   6   0   0      13544.31      12943.83       222.79 o                         
   8   0   0       6080.79       6042.78       141.95 o                         
  10   0   0       2421.88       1962.73        43.40 o                         
  12   0   0       6903.89       7471.64       180.91 o                         
  14   0   0       6814.52       6493.89       171.81 o                         
  16   0   0       1628.62       1572.32        35.73 o                         
  18   0   0       6830.05       6261.19       184.66 o                         
  20   0   0        711.70        734.54        33.30 o                         
  22   0   0       1649.70       1535.30        78.74 o                         
  24   0   0        577.14        565.22        55.37 o                         
   1   1   0      55984.11      66067.19       858.49 o                         
   3   1   0       3887.64       3379.36        37.02 o                         
   5   1   0      44938.53      46358.51       569.81 o                         
   7   1   0       4787.02       3800.54        54.24 o                         
   9   1   0        780.11        683.24        10.14 o                         
  11   1   0       4522.97       4379.66        57.45 o                         
  13   1   0        689.73        630.73        12.00 o                         
  15   1   0        641.50        669.86        11.60 o                         
  17   1   0        888.13        900.87        23.14 o                         
  19   1   0       1050.18        975.74        31.28 o                         
  21   1   0        439.92        438.77        16.57 o                         
  23   1   0         14.41         15.18         9.34 o                         
  25   1   0        192.20        125.46        10.94 o                         
   0   2   0      33586.76      35277.94       189.72 o                         
   2   2   0       1394.21       1612.63        25.59 o                         
   4   2   0         14.74         40.78        11.97 o                         
   6   2   0      23923.51      23018.36       261.48 o                         
   8   2   0       7301.78       7208.53        88.97 o                         
  10   2   0       1510.73       1530.48        20.13 o                         
  12   2   0        171.39        147.96         8.13 o                         
  14   2   0          9.89          8.56         7.90 o                         
  16   2   0        672.81        664.84        19.42 o                         
  18   2   0         65.00         80.93         8.57 o                         
  20   2   0         48.65         64.27         9.14 o                         
  22   2   0        397.09        391.37        13.61 o                         
  24   2   0         16.62         24.71         9.74 o                         
   1   3   0      51531.23      57643.63       230.67 o                         
   3   3   0       1649.49       1821.13        28.33 o                         
   5   3   0      23533.30      23472.10       362.88 o                         
   7   3   0      20691.10      19464.10       251.67 o                         
   9   3   0      11568.67      10722.49       170.76 o                         
  11   3   0        808.16        757.35        10.83 o                         
  13   3   0       3751.75       3376.07        47.97 o                         
  15   3   0       2641.32       2670.45        50.78 o                         
  17   3   0       1345.38       1322.91        26.66 o                         
  19   3   0       2374.88       2449.19        53.27 o                         
  21   3   0        349.11        334.25        16.77 o                         
  23   3   0        205.16        181.14         9.29 o                         
  25   3   0        441.93        326.84        26.77 o                         
   2   4   0      42005.23      39168.00       281.82 o                         
   4   4   0         82.77         46.62        10.94 o                         
   6   4   0        395.74        278.69        10.14 o                         
   8   4   0         17.18         48.15         8.73 o                         
  10   4   0      16959.01      16021.19       237.92 o                         
  12   4   0         35.78         54.09         8.62 o                         
  14   4   0       1574.10       1541.20        27.42 o                         
  16   4   0        898.08        959.18        16.24 o                         
  18   4   0       2787.36       2704.29        63.18 o                         
  20   4   0        944.35        967.55        27.37 o                         
  22   4   0        256.35        243.37        11.17 o                         
  24   4   0        509.97        432.31        17.89 o                         
   3   5   0       8438.48       6727.34        71.39 o                         
   5   5   0       2851.03       3202.50        54.53 o                         
   7   5   0        775.53        778.72        20.03 o                         
   9   5   0       2686.88       2448.88        36.95 o                         
  11   5   0       5994.31       6081.76       103.45 o                         
  13   5   0       1091.79       1211.69        11.54 o                         
  15   5   0       4306.97       4417.26        70.39 o                         
  17   5   0       4016.33       3964.90        81.36 o                         
  19   5   0        114.96        110.46         9.30 o                         
  21   5   0        396.48        412.56        26.44 o                         
  23   5   0         19.53         30.63         9.23 o                         
   0   6   0       5497.43       4824.56        70.33 o                         
   2   6   0       6968.97       7325.65        88.42 o                         
   4   6   0       2348.81       2668.81        31.11 o                         
   6   6   0      11799.85      11622.87       168.66 o                         
   8   6   0        237.50        260.52         8.77 o                         
  10   6   0          5.55          8.44         8.44 o                         
  12   6   0        880.45        779.91        11.69 o                         
  14   6   0       2039.85       2054.89        29.59 o                         
  16   6   0       2287.49       2275.31        35.20 o                         
  18   6   0        359.24        357.53        11.98 o                         
  20   6   0         29.98         38.72         8.38 o                         
  22   6   0        595.47        535.06        29.86 o                         
  24   6   0          0.88          4.33         9.06 o                         
   1   7   0      57707.70      55964.15       447.65 o                         
   3   7   0       3354.57       2876.60        20.75 o                         
   5   7   0       8642.95       7765.28        86.94 o                         
   7   7   0       2740.58       2610.34        42.14 o                         
   9   7   0      10038.48       9670.40       169.76 o                         
  11   7   0       1286.48       1177.23        12.57 o                         
  13   7   0       3297.48       3260.26        58.83 o                         
  15   7   0       1553.69       1568.98        36.12 o                         
  17   7   0       2280.07       2266.44        33.48 o                         
  19   7   0       3023.29       3052.20        94.21 o                         
  21   7   0        558.47        497.70        19.22 o                         
  23   7   0        480.70        380.77        22.72 o                         
   0   8   0      37290.52      37319.17       903.41 o                         
   2   8   0      16944.12      16570.97        90.67 o                         
   4   8   0         78.94         67.41        10.25 o                         
   6   8   0        259.00        257.40        10.31 o                         
   8   8   0      10685.57      10360.06       165.80 o                         
  10   8   0        345.79        341.27        10.15 o                         
  12   8   0        405.63        441.21        16.27 o                         
  14   8   0        692.79        724.09        15.45 o                         
  16   8   0        194.41        227.47         9.88 o                         
  18   8   0       1045.54       1059.18        34.65 o                         
  20   8   0       1466.93       1354.38        37.73 o                         
  22   8   0         23.59         19.38        10.60 o                         
   1   9   0      14367.38      14822.34       123.48 o                         
   3   9   0       7690.17       8138.43        53.13 o                         
   5   9   0        786.76        753.94        11.70 o                         
   7   9   0       1131.44       1391.13        14.82 o                         
   9   9   0        614.09        585.86        10.12 o                         
  11   9   0        179.89        179.38         9.28 o                         
  13   9   0         27.39         50.89         8.44 o                         
  15   9   0       3410.18       3492.12        50.34 o                         
  17   9   0        902.99        945.72        13.84 o                         
  19   9   0         13.52         31.70         9.86 o                         
  21   9   0         26.64         40.98         9.83 o                         
  23   9   0        123.90        124.24        10.86 o                         
   0  10   0       1244.27       1402.72        26.76 o                         
   2  10   0      17165.50      15173.67        98.03 o                         
   4  10   0       4450.28       4098.57        39.53 o                         
   6  10   0       1358.36       1089.39        13.32 o                         
   8  10   0       5527.75       5223.44        69.27 o                         
  10  10   0        105.00         99.43         9.47 o                         
  12  10   0       6356.33       6503.14        97.74 o                         
  14  10   0        417.58        388.16        13.47 o                         
  16  10   0       1517.37       1597.31        24.09 o                         
  18  10   0        221.37        238.20        10.96 o                         
  20  10   0         80.61         80.86        10.50 o                         
  22  10   0        271.32        224.18        14.61 o                         
   1  11   0      18186.03      18382.39       176.34 o                         
   3  11   0        260.34        387.38        14.22 o                         
   5  11   0       7069.81       7271.22        60.99 o                         
   7  11   0        581.41        477.57        11.64 o                         
   9  11   0       3157.82       3404.89        43.75 o                         
  11  11   0        534.53        552.29        11.12 o                         
  13  11   0         52.40         70.83         9.82 o                         
  15  11   0       1054.64       1163.57        21.53 o                         
  17  11   0        752.65        795.85        20.07 o                         
  19  11   0        517.33        513.70        27.61 o                         
  21  11   0        312.67        260.18        14.67 o                         
   0  12   0       3151.33       3440.52        96.23 o                         
   2  12   0       9065.65       9148.09       113.16 o                         
   4  12   0       2294.93       2294.14        22.54 o                         
   6  12   0        192.66        193.90        10.88 o                         
   8  12   0        743.54        755.73        12.76 o                         
  10  12   0        467.76        493.76        11.26 o                         
  12  12   0        217.18        207.56        10.25 o                         
  14  12   0        113.74        138.13         9.56 o                         
  16  12   0         47.40         44.72        10.16 o                         
  18  12   0        579.62        554.26        25.72 o                         
  20  12   0        203.88        170.78        10.85 o                         
   1  13   0       1810.51       1965.43        20.27 o                         
   3  13   0       1566.13       1670.33        20.49 o                         
   5  13   0        923.11        975.59        15.61 o                         
   7  13   0        146.78        152.28        10.30 o                         
   9  13   0         22.05         29.73         8.58 o                         
  11  13   0         87.25         94.46         9.91 o                         
  13  13   0         78.21         93.30        10.25 o                         
  15  13   0        135.10        110.03        10.36 o                         
  17  13   0        146.23        139.43        12.01 o                         
  19  13   0        179.80        138.37        11.29 o                         
   0  14   0       5365.21       5327.47        39.45 o                         
   2  14   0      15937.13      15984.34       187.40 o                         
   4  14   0        464.48        511.97        15.30 o                         
   6  14   0        136.02        118.42        12.19 o                         
   8  14   0       1266.56       1450.33        14.41 o                         
  10  14   0       1267.84       1231.32        21.32 o                         
  12  14   0        921.09       1111.97        18.10 o                         
  14  14   0       1326.36       1378.75        29.69 o                         
  16  14   0        612.07        658.44        19.95 o                         
  18  14   0         30.10         37.92        10.57 o                         
   1  15   0       8246.49       8343.01       182.54 o                         
   3  15   0          2.74         14.13        13.82 o                         
   5  15   0        819.80        857.72        15.49 o                         
   7  15   0         69.30         67.58        11.38 o                         
   9  15   0       1019.01       1062.37        23.89 o                         
  11  15   0        182.95        200.38        11.05 o                         
  13  15   0        414.00        372.50        12.34 o                         
  15  15   0        366.09        352.94        14.33 o                         
  17  15   0        271.53        233.22        11.45 o                         
   0  16   0       4316.38       4064.87        67.26 o                         
   2  16   0       1390.32       1469.25        26.95 o                         
   4  16   0        762.87        706.67        16.33 o                         
   6  16   0        827.96        839.80        15.76 o                         
   8  16   0         48.29         54.31        12.33 o                         
  10  16   0        483.08        447.25        12.97 o                         
  12  16   0         37.07         51.98        11.35 o                         
  14  16   0        186.55        191.95        11.80 o                         
  16  16   0         77.11         57.64        11.38 o                         
   1  17   0         12.32         12.19        13.55 o                         
   3  17   0        867.51        864.26        20.61 o                         
   5  17   0       1096.48       1096.14        17.76 o                         
   7  17   0        937.36       1019.14        18.43 o                         
   9  17   0         51.49         39.57        14.28 o                         
  11  17   0        434.61        446.48        13.60 o                         
  13  17   0         71.71         57.00        11.78 o                         
  15  17   0        229.20        213.80        13.36 o                         
   0  18   0        193.02        255.88        21.14 o                         
   2  18   0        553.66        511.91        16.74 o                         
   4  18   0        802.01        801.50        18.03 o                         
   6  18   0         12.74         20.62        14.26 o                         
   8  18   0        570.51        539.62        18.16 o                         
  10  18   0        233.37        204.86        13.30 o                         
  12  18   0          2.02         13.51        12.70 o                         
  14  18   0        385.13        331.68        14.17 o                         
   1  19   0        452.09        369.47        15.21 o                         
   3  19   0        381.40        365.67        21.46 o                         
   5  19   0        454.23        430.53        19.64 o                         
   7  19   0         49.01         39.55        15.20 o                         
   9  19   0         16.45         34.42        17.01 o                         
  11  19   0         14.62         22.93        11.76 o                         
   0  20   0        369.91        345.53        23.36 o                         
   2  20   0        269.12        262.27        16.56 o                         
   4  20   0        272.69        215.64        14.87 o                         
   6  20   0         88.51         65.99        15.65 o                         
   8  20   0        168.72        151.39        20.56 o                         
  10  20   0         13.75         27.88        15.81 o                         
   1  21   0        108.68         71.97        15.87 o                         
   3  21   0        268.65        267.32        19.18 o                         
   5  21   0        133.15        120.87        16.69 o                         
   7  21   0        786.06        664.35        48.85 o                         
 -25   1   1        144.14        101.20        10.85 o                         
 -23   1   1        217.17        238.32        11.28 o                         
 -21   1   1        801.57        814.20        22.14 o                         
 -19   1   1        781.85        829.87        23.43 o                         
 -17   1   1       4539.51       4774.76       115.53 o                         
 -15   1   1          7.89         17.96         8.98 o                         
 -13   1   1       2049.84       1836.52        24.77 o                         
 -11   1   1       3669.88       3367.03        38.27 o                         
  -9   1   1         28.48        133.76         8.04 o                         
  -7   1   1        273.30        174.08         9.65 o                         
  -5   1   1      10711.91       9790.53        57.87 o                         
  -3   1   1      39976.21      40976.40       251.01 o                         
  -1   1   1      32209.66      35517.81       260.14 o                         
   1   1   1      31672.14      35321.76       209.08 o                         
   3   1   1       4098.82       4945.34        37.82 o                         
   7   1   1       7063.29       7062.81        84.40 o                         
   9   1   1      35157.43      34589.92        89.14 o                         
  11   1   1      12842.60      12244.89        71.96 o                         
  13   1   1        118.05        100.63         8.93 o                         
  15   1   1        353.06        302.79         9.12 o                         
  17   1   1        196.70        164.90         9.13 o                         
  19   1   1       5999.95       5957.99       224.37 o                         
  21   1   1        910.41        936.43        44.05 o                         
  23   1   1        139.22        118.71        11.69 o                         
  25   1   1        271.01        212.33        10.46 o                         
 -24   2   1        609.53        570.06        25.34 o                         
 -22   2   1         18.80         13.67         9.69 o                         
 -20   2   1       1998.34       2118.49        70.13 o                         
 -18   2   1       1772.73       1640.19        39.84 o                         
 -16   2   1       1765.86       2055.49        45.17 o                         
 -14   2   1       1704.57       1495.46        23.95 o                         
 -12   2   1       6607.18       6365.37       118.01 o                         
 -10   2   1       1394.28        949.83        12.57 o                         
  -8   2   1       1391.96       1104.05        18.80 o                         
  -6   2   1      13968.59      13248.69       154.66 o                         
  -4   2   1       1139.31       1073.68        15.46 o                         
  -2   2   1      53045.14      56159.15       408.61 o                         
   0   2   1      50164.63      57796.03       221.07 o                         
   2   2   1        916.20       1147.84        19.08 o                         
   4   2   1      21388.64      21913.82       145.12 o                         
   6   2   1       6140.69       5578.33        28.36 o                         
   8   2   1      57729.96      58627.70       476.92 o                         
  10   2   1        233.98        381.16        11.78 o                         
  12   2   1      23699.70      23802.49       364.19 o                         
  14   2   1        221.92        237.95         9.18 o                         
  16   2   1        162.08        198.77         8.63 o                         
  18   2   1       6127.89       6350.26       163.68 o                         
  20   2   1       1967.73       2134.86        72.09 o                         
  22   2   1        870.34        829.15        44.51 o                         
  24   2   1         48.97         58.15        10.61 o                         
 -25   3   1          5.23          5.66        10.06 o                         
 -23   3   1         46.16         61.03        10.21 o                         
 -21   3   1         38.58         46.15         9.54 o                         
 -19   3   1       1878.50       1979.62        50.79 o                         
 -17   3   1        113.41         94.86         8.49 o                         
 -15   3   1          9.39         24.78         7.84 o                         
 -13   3   1       1410.58       1224.47        28.25 o                         
 -11   3   1       1354.69       1323.99        20.88 o                         
  -9   3   1       2276.96       2923.54        36.49 o                         
  -7   3   1         49.75         20.31         8.81 o                         
  -5   3   1      62471.48      65010.46       526.55 o                         
  -3   3   1      11809.92      10677.44        99.23 o                         
  -1   3   1      13213.73      11951.01        49.05 o                         
   1   3   1      11464.48      11951.78        75.16 o                         
   3   3   1      33948.80      34307.37       291.10 o                         
   5   3   1        735.90        569.35        11.99 o                         
   7   3   1       4020.05       4347.17        55.15 o                         
   9   3   1      19430.10      20054.63       181.93 o                         
  11   3   1       1235.94       1306.84        21.60 o                         
  13   3   1       2550.52       2605.08        50.03 o                         
  15   3   1        287.88        327.19         9.36 o                         
  17   3   1        531.84        544.69        11.57 o                         
  19   3   1       3086.61       3168.75       103.42 o                         
  21   3   1         26.28         29.99         9.72 o                         
  23   3   1         11.81         26.99        10.14 o                         
  25   3   1        139.49        110.85        13.24 o                         
 -24   4   1         93.80         63.97         9.99 o                         
 -22   4   1         35.36         40.60         9.96 o                         
 -20   4   1         89.75        110.75         9.19 o                         
 -18   4   1        191.88        212.81         9.67 o                         
 -16   4   1        432.26        466.60         9.42 o                         
 -14   4   1       3723.24       3843.42        65.49 o                         
 -12   4   1        197.32        166.79         8.95 o                         
 -10   4   1      13196.83      13881.31       179.05 o                         
  -8   4   1        513.52        434.80         9.88 o                         
  -6   4   1      16492.97      14709.95       240.96 o                         
  -4   4   1      27593.12      27327.57       250.17 o                         
  -2   4   1        410.69        319.78        13.54 o                         
   0   4   1      38458.84      37097.45       180.62 o                         
   2   4   1       9445.17       9134.50        80.78 o                         
   4   4   1       4481.47       4027.98        58.12 o                         
   6   4   1         14.75         19.95         9.21 o                         
   8   4   1         53.38         63.18         8.82 o                         
  10   4   1         32.49         41.40         9.45 o                         
  12   4   1       2633.44       2989.17        38.83 o                         
  14   4   1        276.15        331.56         8.72 o                         
  16   4   1          5.56         28.09         8.71 o                         
  18   4   1         37.28         70.97         8.88 o                         
  20   4   1        171.79        185.02        10.05 o                         
  22   4   1         31.97         25.47         8.48 o                         
  24   4   1        199.67        163.22        15.34 o                         
 -23   5   1        305.87        289.10        14.34 o                         
 -21   5   1        330.12        366.16        18.86 o                         
 -19   5   1        446.94        458.40        13.73 o                         
 -17   5   1       1598.57       1691.80        26.09 o                         
 -15   5   1         11.89         24.35         9.06 o                         
 -13   5   1       5723.82       5417.95        70.91 o                         
 -11   5   1      11102.62      10357.08       173.17 o                         
  -9   5   1       1998.09       2163.25        34.00 o                         
  -7   5   1        229.81        168.87         9.52 o                         
  -5   5   1       6732.48       6123.20       101.94 o                         
  -3   5   1       1806.71       1992.47        17.99 o                         
  -1   5   1      48131.11      49160.80       490.20 o                         
   1   5   1      53226.99      54145.92       254.23 o                         
   3   5   1      30679.85      30138.71       372.18 o                         
   5   5   1       5892.35       5408.14        55.60 o                         
   7   5   1       3345.60       2958.75        48.16 o                         
   9   5   1       9946.69       9884.15       143.37 o                         
  11   5   1       8257.19       8378.80       124.18 o                         
  13   5   1        704.82        604.51        12.81 o                         
  15   5   1       1027.96        943.84        18.35 o                         
  17   5   1       1028.95        951.42        17.39 o                         
  19   5   1       2026.07       2097.47        72.12 o                         
  21   5   1       1512.66       1564.35        45.41 o                         
  23   5   1        111.91         86.15        10.05 o                         
 -24   6   1        244.57        199.30        13.35 o                         
 -22   6   1        413.63        439.98        17.27 o                         
 -20   6   1       1045.00       1094.77        44.96 o                         
 -18   6   1        115.93        114.51         9.70 o                         
 -16   6   1       2597.90       2851.26        65.24 o                         
 -14   6   1        204.70        232.54        10.10 o                         
 -12   6   1       5260.08       5248.31        74.09 o                         
 -10   6   1        843.57       1089.48        26.90 o                         
  -8   6   1         39.61         47.81         8.05 o                         
  -6   6   1       5533.68       4720.42        69.32 o                         
  -4   6   1        430.39        425.68        12.46 o                         
  -2   6   1      13202.21      11931.62        71.43 o                         
   0   6   1      86518.86      86730.83       237.56 o                         
   2   6   1      17287.18      15356.34       157.82 o                         
   4   6   1       1980.70       1297.05        14.76 o                         
   6   6   1       6745.00       6148.27        89.59 o                         
   8   6   1       8823.83       8487.20       158.86 o                         
  10   6   1      11788.93      11605.01       147.25 o                         
  12   6   1        280.29        294.21         9.67 o                         
  14   6   1        546.55        562.89        17.80 o                         
  16   6   1        418.98        452.53         9.76 o                         
  18   6   1       3075.90       3172.75        93.33 o                         
  20   6   1       2311.61       2351.71        98.60 o                         
  22   6   1        503.55        505.37        22.20 o                         
  24   6   1          4.54         22.18        10.79 o                         
 -23   7   1         28.46         22.72         9.96 o                         
 -21   7   1         30.37         47.21         9.58 o                         
 -19   7   1        765.85        800.91        24.29 o                         
 -17   7   1        598.48        636.46        18.34 o                         
 -15   7   1         29.21         48.92         9.58 o                         
 -13   7   1       7504.04       7211.29       110.84 o                         
 -11   7   1       4573.04       4466.91        85.01 o                         
  -9   7   1       4096.12       3680.37        67.43 o                         
  -7   7   1        464.78        406.38        10.28 o                         
  -5   7   1       1798.20       2084.26        25.29 o                         
  -3   7   1       7145.35       7250.01        81.01 o                         
  -1   7   1       3294.07       4060.45        34.70 o                         
   1   7   1      10600.28      11739.93        88.21 o                         
   3   7   1      12721.72      12024.06        81.31 o                         
   5   7   1       1607.56       2004.41        23.63 o                         
   7   7   1        408.12        418.96        10.44 o                         
   9   7   1       3489.24       4205.12        59.70 o                         
  11   7   1        832.37        949.14        11.61 o                         
  13   7   1        507.75        512.21        11.36 o                         
  15   7   1       2684.19       2692.50        52.17 o                         
  17   7   1        626.55        629.38        18.68 o                         
  19   7   1        845.35        882.19        25.47 o                         
  21   7   1         17.62         27.25        10.09 o                         
  23   7   1        119.87         97.22        11.30 o                         
 -22   8   1        169.41        151.77        11.02 o                         
 -20   8   1        371.34        394.74        14.81 o                         
 -18   8   1       1267.43       1284.12        42.01 o                         
 -16   8   1        183.14        220.35         9.45 o                         
 -14   8   1       8689.19       8955.30       127.70 o                         
 -12   8   1         89.20         65.17         9.15 o                         
 -10   8   1       2881.38       3017.30        45.56 o                         
  -8   8   1       6508.43       5989.58        95.59 o                         
  -6   8   1         40.79         71.80         9.40 o                         
  -4   8   1      15717.76      14176.74       142.02 o                         
  -2   8   1         67.41         56.85        11.10 o                         
   0   8   1       2374.26       2397.88        22.07 o                         
   2   8   1       4982.02       4848.61        25.65 o                         
   4   8   1       3247.79       3520.47        42.55 o                         
   6   8   1       3167.05       2655.43        26.40 o                         
   8   8   1          8.73         21.22         8.52 o                         
  10   8   1       3106.46       3007.97        48.82 o                         
  12   8   1       2435.11       2564.72        28.49 o                         
  14   8   1         87.63         89.59         8.96 o                         
  16   8   1       1096.53       1129.42        24.00 o                         
  18   8   1        557.49        601.34        15.60 o                         
  20   8   1        316.12        301.39        10.55 o                         
  22   8   1         69.33         54.47        10.78 o                         
 -23   9   1        122.23         92.05         9.73 o                         
 -21   9   1        563.54        554.76        23.30 o                         
 -19   9   1         97.05        133.35        10.25 o                         
 -17   9   1        413.00        421.60        10.00 o                         
 -15   9   1       3032.17       3173.05        50.71 o                         
 -13   9   1       2022.26       2132.74        40.69 o                         
 -11   9   1       4675.39       4780.85        85.02 o                         
  -9   9   1       2660.12       2715.02        42.18 o                         
  -7   9   1       7919.04       7966.41        92.66 o                         
  -5   9   1         18.80         27.12         9.54 o                         
  -3   9   1       9853.56       9014.05       102.04 o                         
  -1   9   1       7253.87       7097.75        31.71 o                         
   1   9   1      14120.79      13688.76        98.47 o                         
   3   9   1      19401.92      17747.62        56.57 o                         
   5   9   1        158.13        172.97         9.85 o                         
   7   9   1      14663.46      13864.95       145.33 o                         
   9   9   1       5436.19       5599.58        84.42 o                         
  11   9   1       3901.56       4098.80        42.46 o                         
  13   9   1       7723.96       8044.98       133.24 o                         
  15   9   1        120.08        103.86         8.81 o                         
  17   9   1       2281.21       2476.30        94.18 o                         
  19   9   1       1300.77       1308.30        49.86 o                         
  21   9   1        981.60        895.14        38.04 o                         
  23   9   1         46.82         54.43        10.62 o                         
 -22  10   1        199.05        192.66        10.93 o                         
 -20  10   1         33.36         26.08         9.27 o                         
 -18  10   1        228.95        240.62        10.73 o                         
 -16  10   1         12.35         20.04         9.73 o                         
 -14  10   1        253.80        314.74         9.73 o                         
 -12  10   1       1422.52       1383.63        19.31 o                         
 -10  10   1       1162.02       1229.16        18.88 o                         
  -8  10   1       1207.47       1274.62        16.88 o                         
  -6  10   1         39.81         37.55         9.96 o                         
  -4  10   1         61.27         82.92        10.73 o                         
  -2  10   1        363.90        354.01        15.71 o                         
   0  10   1      29582.21      30806.06       271.92 o                         
   2  10   1        535.15        755.41        15.49 o                         
   4  10   1        283.69        239.14        11.12 o                         
   6  10   1        689.13        727.75        11.82 o                         
   8  10   1         77.06         87.64         9.52 o                         
  10  10   1       6794.35       7106.97        97.79 o                         
  12  10   1        535.76        520.65        10.57 o                         
  14  10   1         10.23         14.34         9.64 o                         
  16  10   1        239.47        266.24         9.97 o                         
  18  10   1        309.39        328.63        10.71 o                         
  20  10   1       1187.99       1176.96        36.39 o                         
  22  10   1         25.62         24.18        10.61 o                         
 -21  11   1          7.04         27.59        10.67 o                         
 -19  11   1         61.95         72.18        10.40 o                         
 -17  11   1        667.09        685.55        17.32 o                         
 -15  11   1        319.28        318.95        10.60 o                         
 -13  11   1        150.75        182.09        10.33 o                         
 -11  11   1          2.44          6.69         9.34 o                         
  -9  11   1        703.36        678.20        11.72 o                         
  -7  11   1       2270.62       2142.20        24.09 o                         
  -5  11   1        679.99        678.97        12.23 o                         
  -3  11   1       3469.44       3638.44        35.07 o                         
  -1  11   1        368.46        425.55        15.29 o                         
   1  11   1       2380.67       2164.50        20.76 o                         
   3  11   1       1033.86       1160.24        16.44 o                         
   5  11   1       2049.06       2226.51        17.14 o                         
   7  11   1        816.43        857.23        12.62 o                         
   9  11   1         59.92         81.45         9.86 o                         
  11  11   1         29.26         21.28         9.85 o                         
  13  11   1        153.05        136.12         9.61 o                         
  15  11   1        765.87        827.13        18.51 o                         
  17  11   1         65.24         81.22        10.60 o                         
  19  11   1        314.31        335.82        12.66 o                         
  21  11   1         79.11         81.24        11.29 o                         
 -20  12   1         97.10        102.26        11.08 o                         
 -18  12   1        365.10        396.40        12.11 o                         
 -16  12   1        808.72        883.33        18.12 o                         
 -14  12   1        680.58        783.05        15.09 o                         
 -12  12   1         85.20        115.04         9.32 o                         
 -10  12   1        429.09        433.55         9.75 o                         
  -8  12   1        568.14        667.17        13.10 o                         
  -6  12   1       1556.30       1497.00        14.94 o                         
  -4  12   1       7474.45       7201.20        53.08 o                         
  -2  12   1         11.59         35.70        13.50 o                         
   0  12   1        772.53        629.58        15.84 o                         
   2  12   1       5219.54       5059.47        48.83 o                         
   4  12   1       1787.89       1664.34        17.09 o                         
   6  12   1       2529.89       2354.97        17.36 o                         
   8  12   1        188.32        202.85        11.25 o                         
  10  12   1       4257.27       4192.14        58.53 o                         
  12  12   1        103.09         95.01         9.37 o                         
  14  12   1        642.39        706.67        12.00 o                         
  16  12   1        464.13        460.71        11.04 o                         
  18  12   1         84.42         94.64        10.89 o                         
  20  12   1        520.41        466.75        28.86 o                         
 -19  13   1        352.81        308.05        12.36 o                         
 -17  13   1        100.66         90.51         9.74 o                         
 -15  13   1        982.07       1053.93        18.10 o                         
 -13  13   1        219.22        226.67        10.27 o                         
 -11  13   1        293.29        317.27        10.84 o                         
  -9  13   1         58.68         62.57         9.16 o                         
  -7  13   1       1696.52       1828.39        18.20 o                         
  -5  13   1        298.12        319.78        12.62 o                         
  -3  13   1       2683.43       2864.92        46.75 o                         
  -1  13   1       1125.71       1231.40        30.70 o                         
   1  13   1         27.53         45.76        13.82 o                         
   3  13   1       7944.29       8175.76       125.50 o                         
   5  13   1       2460.56       2242.20        18.17 o                         
   7  13   1       8883.65       9137.13        84.50 o                         
   9  13   1        269.83        299.70        10.19 o                         
  11  13   1       1386.81       1412.00        18.13 o                         
  13  13   1        924.97       1030.89        29.60 o                         
  15  13   1        422.70        450.01        11.05 o                         
  17  13   1       1005.18       1120.21        32.04 o                         
  19  13   1        260.43        214.06        12.36 o                         
 -18  14   1        223.25        220.10        11.60 o                         
 -16  14   1        342.19        339.96        12.45 o                         
 -14  14   1         49.10         50.13        10.08 o                         
 -12  14   1          0.07         11.98        10.05 o                         
 -10  14   1          0.51          8.66        10.41 o                         
  -8  14   1          5.22          6.27        11.26 o                         
  -6  14   1        471.84        478.27        13.39 o                         
  -4  14   1        933.96        906.28        21.31 o                         
  -2  14   1         39.61         37.64        12.71 o                         
   0  14   1       3763.04       3858.09        24.71 o                         
   2  14   1          8.66         16.70        14.35 o                         
   4  14   1         30.83         35.63        13.36 o                         
   6  14   1        961.72        941.24        14.74 o                         
   8  14   1         23.55         27.32        10.54 o                         
  10  14   1       2094.70       2219.52        33.10 o                         
  12  14   1        103.82         96.65        10.63 o                         
  14  14   1         30.60         43.10        11.17 o                         
  16  14   1        111.96        113.97        11.14 o                         
  18  14   1         91.75         62.01        10.01 o                         
 -17  15   1         16.68         24.79        11.59 o                         
 -15  15   1        727.87        702.81        20.75 o                         
 -13  15   1        628.64        560.03        12.66 o                         
 -11  15   1         80.23         88.76        10.22 o                         
  -9  15   1       2592.06       2629.60        53.99 o                         
  -7  15   1        126.61        126.59        11.93 o                         
  -5  15   1       1620.84       1579.58        18.81 o                         
  -3  15   1        483.45        529.04        15.91 o                         
  -1  15   1         47.08         85.48        14.41 o                         
   1  15   1         52.44         77.58        12.93 o                         
   3  15   1       1840.28       1821.55        24.86 o                         
   5  15   1        179.67        217.60        14.28 o                         
   7  15   1        901.55        847.43        15.26 o                         
   9  15   1         28.68         28.65         9.82 o                         
  11  15   1        424.19        402.30        12.05 o                         
  13  15   1         60.18         53.08        10.36 o                         
  15  15   1        730.61        652.35        24.63 o                         
  17  15   1        240.60        210.24        11.99 o                         
 -16  16   1        772.75        746.35        29.15 o                         
 -14  16   1         41.30         60.91        10.77 o                         
 -12  16   1        371.72        412.38        12.96 o                         
 -10  16   1        789.03        798.86        19.25 o                         
  -8  16   1        295.78        306.64        12.20 o                         
  -6  16   1       1793.58       1883.07        46.79 o                         
  -4  16   1       2261.37       2297.27        38.07 o                         
  -2  16   1       1928.24       2093.88        39.80 o                         
   0  16   1         68.14         63.07        14.04 o                         
   2  16   1       1754.60       1875.82        22.72 o                         
   4  16   1       2228.00       2362.94        40.69 o                         
   6  16   1       1773.45       2011.04        20.48 o                         
   8  16   1        345.69        369.30        11.59 o                         
  10  16   1       2200.25       2263.43        48.76 o                         
  12  16   1        185.16        213.78        11.01 o                         
  14  16   1        353.49        318.75        12.67 o                         
  16  16   1        480.53        459.62        17.99 o                         
 -15  17   1         52.68         39.37        11.25 o                         
 -13  17   1         18.09         34.94        11.30 o                         
 -11  17   1          1.29          8.86        10.80 o                         
  -9  17   1          1.80         21.90        13.69 o                         
  -7  17   1          3.10          5.68        12.74 o                         
  -5  17   1         23.58         31.39        14.45 o                         
  -3  17   1       1193.22       1137.37        18.45 o                         
  -1  17   1        109.62        112.62        14.31 o                         
   1  17   1          1.23          7.92        12.53 o                         
   3  17   1        437.99        427.84        16.27 o                         
   5  17   1        121.28        153.24        18.47 o                         
   7  17   1        419.24        442.71        17.35 o                         
   9  17   1        101.14        115.04        14.00 o                         
  11  17   1          9.65         14.71        10.87 o                         
  13  17   1        153.06        138.94        10.75 o                         
  15  17   1        181.89        146.59        11.74 o                         
 -14  18   1         14.87         19.70        12.57 o                         
 -12  18   1        549.68        481.91        14.09 o                         
 -10  18   1        124.31        129.87        13.07 o                         
  -8  18   1         17.03         31.37        14.54 o                         
  -6  18   1        415.22        388.48        21.70 o                         
  -4  18   1        190.17        185.12        12.75 o                         
  -2  18   1        314.28        312.14        17.38 o                         
   0  18   1          1.06         -6.83        12.65 o                         
   2  18   1         21.72         13.01        14.82 o                         
   4  18   1        904.96        878.17        23.76 o                         
   6  18   1          7.87          9.67        14.56 o                         
   8  18   1         38.69         48.10        12.83 o                         
  10  18   1         50.63         37.41        13.86 o                         
  12  18   1          0.52         13.03        11.37 o                         
  14  18   1        190.26        179.18        13.07 o                         
 -11  19   1        116.81        104.42        13.30 o                         
  -9  19   1       1276.31       1140.60       145.35 o                         
  -7  19   1        106.39        105.57        16.09 o                         
  -5  19   1        242.81        226.50        14.37 o                         
  -3  19   1       1127.52       1059.35        36.79 o                         
  -1  19   1         90.76         96.61        15.66 o                         
   1  19   1        336.08        388.88        16.24 o                         
   3  19   1        349.93        312.71        21.11 o                         
   5  19   1       1169.34       1079.02        40.91 o                         
   7  19   1         13.72         32.60        14.25 o                         
   9  19   1          3.54         26.16        18.03 o                         
  11  19   1         17.92         17.28        13.88 o                         
 -10  20   1        163.91        136.28        16.76 o                         
  -8  20   1         37.62         37.58        14.01 o                         
  -6  20   1        186.09        178.96        16.61 o                         
  -4  20   1         27.43         45.60        15.27 o                         
  -2  20   1        641.63        635.09        17.82 o                         
   0  20   1        231.86        179.49        14.67 o                         
   2  20   1        209.01        224.78        14.79 o                         
   4  20   1        656.63        551.04        24.98 o                         
   6  20   1         15.39         17.54        12.72 o                         
   8  20   1        243.38        225.73        16.97 o                         
  10  20   1          3.21          3.94        15.48 o                         
  -7  21   1          3.45         -7.86        15.75 o                         
  -5  21   1          0.11         18.35        15.63 o                         
  -3  21   1         33.69         26.79        15.76 o                         
  -1  21   1          0.27         12.20        13.75 o                         
   1  21   1         94.71         65.94        16.46 o                         
   3  21   1         54.60         37.09        16.57 o                         
   5  21   1          9.00         22.64        16.15 o                         
   7  21   1          8.40         32.18        16.49 o                         
 -24   0   2       1263.71       1195.76       103.87 o                         
 -22   0   2       2171.13       2429.47       167.97 o                         
 -20   0   2       1413.35       1562.45        46.31 o                         
 -18   0   2       2160.71       2205.90        87.61 o                         
 -16   0   2        817.04        820.20        27.53 o                         
 -14   0   2       4466.12       4309.35        76.00 o                         
 -12   0   2      24472.24      23509.07       653.06 o                         
 -10   0   2       2466.54       2905.86        62.39 o                         
  -8   0   2      37996.68      36597.01       553.17 o                         
  -6   0   2        880.41        866.54        16.37 o                         
  -4   0   2       5899.70       6013.78        56.79 o                         
  -2   0   2       1655.94       1689.70        27.64 o                         
   0   0   2      17214.85      19407.57       533.81 o                         
   2   0   2      27971.66      31355.78       112.50 o                         
   6   0   2      27579.60      27145.85       324.09 o                         
   8   0   2       2909.44       3079.85        46.43 o                         
  10   0   2      64295.65      66303.41      1495.82 o                         
  12   0   2         25.12         23.39        12.85 o                         
  14   0   2       5331.11       5437.19        92.21 o                         
  16   0   2       1153.95       1245.63        30.07 o                         
  18   0   2          7.20         21.17        12.81 o                         
  20   0   2       3968.71       4235.22       186.90 o                         
  22   0   2        534.42        502.28        30.03 o                         
  24   0   2        333.61        310.22        43.39 o                         
 -25   1   2        440.03        401.22        29.64 o                         
 -23   1   2        145.96        156.84        14.35 o                         
 -21   1   2       1828.89       1792.72        64.47 o                         
 -19   1   2          7.25         16.74         8.60 o                         
 -17   1   2        669.15        670.99        14.44 o                         
 -15   1   2       1482.44       1446.32        22.49 o                         
 -13   1   2        135.41        166.65         8.86 o                         
 -11   1   2      16667.85      16778.27       206.19 o                         
  -9   1   2       1983.54       2507.57        20.87 o                         
  -7   1   2      11567.33      11378.91        87.06 o                         
  -5   1   2       9766.22       9404.81        58.80 o                         
  -3   1   2      13258.44      13109.03        89.39 o                         
  -1   1   2       5765.67       6279.97        60.41 o                         
   1   1   2       6953.57       6406.07        69.60 o                         
   3   1   2       3257.05       3924.33        29.43 o                         
   5   1   2       5000.56       5169.81        41.18 o                         
   7   1   2       6918.12       6353.56        57.31 o                         
   9   1   2      14130.65      14308.57       120.58 o                         
  11   1   2        866.93       1081.81        11.23 o                         
  13   1   2      10984.11      11028.36        43.18 o                         
  15   1   2        612.03        517.38        12.91 o                         
  17   1   2          9.36         35.09         8.51 o                         
  19   1   2        676.81        786.25        31.58 o                         
  21   1   2          2.38          8.54         9.16 o                         
  23   1   2        284.97        280.53        17.32 o                         
  25   1   2         43.54         40.42        10.90 o                         
 -24   2   2          3.03         27.09         9.58 o                         
 -22   2   2         65.01         72.29         9.78 o                         
 -20   2   2        249.18        247.61         8.99 o                         
 -18   2   2         73.96         84.10         7.95 o                         
 -16   2   2       1579.99       1621.26        31.55 o                         
 -14   2   2        183.60        140.69         7.99 o                         
 -12   2   2       1453.65       1500.75        22.67 o                         
 -10   2   2       3854.02       3441.05        33.28 o                         
  -8   2   2        243.80        199.68         9.08 o                         
  -6   2   2       5481.29       5415.50        59.28 o                         
  -4   2   2       6710.45       7183.68        74.72 o                         
  -2   2   2       5470.35       5535.88        30.95 o                         
   0   2   2       3146.11       3160.48        26.23 o                         
   2   2   2       7037.94       6620.71        46.45 o                         
   4   2   2       4413.80       4153.49        25.24 o                         
   6   2   2       3449.26       3045.39        29.40 o                         
   8   2   2       1609.58       1556.66        24.27 o                         
  10   2   2      10529.77      10797.42        54.30 o                         
  12   2   2       1651.65       1638.08        14.79 o                         
  14   2   2        618.53        709.15        12.86 o                         
  16   2   2        121.10        152.81         8.48 o                         
  18   2   2        260.26        291.94        11.06 o                         
  20   2   2          6.83         16.52         9.44 o                         
  22   2   2        206.25        187.15        10.74 o                         
  24   2   2         21.68         25.10        10.62 o                         
 -25   3   2        352.12        331.96        14.97 o                         
 -23   3   2        281.77        282.55        11.25 o                         
 -21   3   2       1409.58       1548.09        53.19 o                         
 -19   3   2        517.19        589.95        15.60 o                         
 -17   3   2        174.08        181.88         8.69 o                         
 -15   3   2       3333.46       3421.59        78.14 o                         
 -13   3   2       2751.82       2611.95        39.73 o                         
 -11   3   2       4636.68       4370.44        59.63 o                         
  -9   3   2       4642.90       3464.74        46.04 o                         
  -7   3   2      15909.08      15050.39       116.25 o                         
  -5   3   2      63018.14      62434.50       618.39 o                         
  -3   3   2       5464.50       6039.15        81.74 o                         
  -1   3   2       7030.07       7030.66        34.69 o                         
   1   3   2      11392.83      11470.98        44.45 o                         
   3   3   2       2559.51       2410.74        26.73 o                         
   5   3   2        689.60        633.92        12.65 o                         
   7   3   2      32695.97      32123.06       232.70 o                         
   9   3   2       4260.61       4289.57        30.06 o                         
  11   3   2       2558.78       2230.00        16.77 o                         
  13   3   2       8409.23       8485.21        81.15 o                         
  15   3   2         60.57         76.28         8.24 o                         
  17   3   2        830.55        880.06        22.01 o                         
  19   3   2        440.97        486.75        19.49 o                         
  21   3   2        132.53        138.58         9.98 o                         
  23   3   2        193.53        178.56         9.96 o                         
 -24   4   2        908.57        895.40        50.56 o                         
 -22   4   2        885.14        903.36        24.65 o                         
 -20   4   2        360.04        381.72        14.71 o                         
 -18   4   2        593.11        674.84        20.93 o                         
 -16   4   2        166.12        155.12         8.62 o                         
 -14   4   2       1174.93       1262.64        18.35 o                         
 -12   4   2       3073.52       3135.71        46.30 o                         
 -10   4   2        209.94        358.83         9.92 o                         
  -8   4   2       7413.13       6718.00        72.04 o                         
  -6   4   2       1874.34       1851.48        20.56 o                         
  -4   4   2        361.61        442.46        11.48 o                         
  -2   4   2        319.83        509.42        13.67 o                         
   0   4   2       8675.26       7451.80        34.33 o                         
   2   4   2        883.81       1251.27        16.73 o                         
   4   4   2       2454.40       1957.25        22.00 o                         
   6   4   2      43077.94      42267.45       512.94 o                         
   8   4   2       8591.91       8320.74        78.09 o                         
  10   4   2       3985.84       3693.30        34.53 o                         
  12   4   2       2123.46       2058.13        28.04 o                         
  14   4   2       4301.68       4464.36        76.66 o                         
  16   4   2        409.45        372.17         9.30 o                         
  18   4   2          8.20          6.48         7.71 o                         
  20   4   2       2359.08       2542.52       100.64 o                         
  22   4   2         10.63         27.63         9.49 o                         
  24   4   2        166.24        149.65        11.15 o                         
 -23   5   2         30.91         28.08         9.30 o                         
 -21   5   2        801.37        814.70        19.77 o                         
 -19   5   2         29.60         44.53         8.47 o                         
 -17   5   2        141.37        143.72         8.84 o                         
 -15   5   2         82.72        132.16         9.32 o                         
 -13   5   2        224.74        215.42         9.21 o                         
 -11   5   2       1502.28       1543.08        20.93 o                         
  -9   5   2       3001.72       3207.82        43.58 o                         
  -7   5   2       5989.32       5761.25        57.29 o                         
  -5   5   2       9405.77       8978.48       117.06 o                         
  -3   5   2       7271.97       6624.22        33.45 o                         
  -1   5   2      34934.49      35098.38       187.86 o                         
   1   5   2      53969.89      50669.01       412.18 o                         
   3   5   2      12456.20      12465.63       128.04 o                         
   5   5   2       2936.15       3573.42        69.30 o                         
   7   5   2       2111.98       1719.22        19.88 o                         
   9   5   2      15380.11      15746.44       211.55 o                         
  11   5   2        749.52        814.93        11.46 o                         
  13   5   2        722.37        837.05        12.14 o                         
  15   5   2          0.62         21.24         9.52 o                         
  17   5   2        117.91        134.09         8.91 o                         
  19   5   2         87.35        147.22        10.15 o                         
  21   5   2         23.02         20.85         9.52 o                         
  23   5   2        200.25        175.32        11.34 o                         
 -24   6   2          5.56         21.94        11.49 o                         
 -22   6   2        270.08        266.82        17.59 o                         
 -20   6   2         43.62         38.34         9.79 o                         
 -18   6   2        533.60        577.72        12.57 o                         
 -16   6   2        265.86        287.18         9.29 o                         
 -14   6   2       1177.39       1156.70        13.91 o                         
 -12   6   2        229.50        269.14        11.73 o                         
 -10   6   2       3534.37       3742.87        57.55 o                         
  -8   6   2        279.06        355.10        11.87 o                         
  -6   6   2      20772.88      19148.22       197.53 o                         
  -4   6   2      15147.20      14090.66        78.31 o                         
  -2   6   2      14826.78      14538.87        57.68 o                         
   0   6   2        231.66        229.29        11.75 o                         
   2   6   2       3540.42       3276.28        25.87 o                         
   4   6   2       8448.11       7818.77        71.68 o                         
   6   6   2       2809.48       2564.65        26.86 o                         
   8   6   2      11602.12      11611.98       134.10 o                         
  10   6   2        227.32        237.68         9.88 o                         
  12   6   2        379.61        371.15        11.38 o                         
  14   6   2         83.32        113.14        10.32 o                         
  16   6   2       1131.18       1145.05        33.12 o                         
  18   6   2          3.09          8.06         9.30 o                         
  20   6   2         91.90         94.39         9.62 o                         
  22   6   2        134.34        119.21        10.02 o                         
  24   6   2        109.80         92.98        11.12 o                         
 -23   7   2        740.36        681.06        27.77 o                         
 -21   7   2        762.10        799.83        28.97 o                         
 -19   7   2        616.54        644.10        21.23 o                         
 -17   7   2       2399.96       2524.02        70.93 o                         
 -15   7   2       1506.98       1652.29        23.46 o                         
 -13   7   2       2543.30       2509.32        30.75 o                         
 -11   7   2        700.72        687.43        10.90 o                         
  -9   7   2      10490.62       9846.29       186.34 o                         
  -7   7   2       6096.45       5871.55        67.74 o                         
  -5   7   2       7637.20       7617.86        26.82 o                         
  -3   7   2      17456.38      15882.19        84.10 o                         
  -1   7   2         20.64         35.63        10.64 o                         
   1   7   2       5730.92       4986.42        40.49 o                         
   3   7   2        612.94        511.50        11.46 o                         
   5   7   2      19335.46      18851.45       185.85 o                         
   7   7   2      12097.67      12408.69       146.93 o                         
   9   7   2       5677.74       5774.60        60.54 o                         
  11   7   2       6938.19       6776.74        88.90 o                         
  13   7   2       1037.19       1088.95        16.65 o                         
  15   7   2       1797.63       1765.21        25.44 o                         
  17   7   2        297.86        342.07        10.53 o                         
  19   7   2        518.95        540.81        14.37 o                         
  21   7   2        392.65        364.00        14.07 o                         
  23   7   2        299.09        265.13        12.04 o                         
 -22   8   2         11.61         21.66        10.63 o                         
 -20   8   2        730.59        795.06        29.09 o                         
 -18   8   2          4.97         14.40         9.30 o                         
 -16   8   2       1459.11       1454.58        28.35 o                         
 -14   8   2        116.46        109.36         9.18 o                         
 -12   8   2        804.69        887.66        18.43 o                         
 -10   8   2       2012.70       1838.69        34.68 o                         
  -8   8   2        414.79        411.51        11.05 o                         
  -6   8   2        505.23        388.85        12.04 o                         
  -4   8   2      22747.81      21845.22        95.78 o                         
  -2   8   2        349.79        427.24        12.24 o                         
   0   8   2        363.14        452.22        21.03 o                         
   2   8   2         69.76        127.76        11.12 o                         
   4   8   2       1372.65       1466.48        14.85 o                         
   6   8   2      15434.01      15977.89       141.48 o                         
   8   8   2       5392.89       5317.43        61.27 o                         
  10   8   2       2268.22       2247.14        29.77 o                         
  12   8   2       2825.99       2760.41        32.75 o                         
  14   8   2       1257.12       1316.78        22.00 o                         
  16   8   2       1185.41       1212.12        25.17 o                         
  18   8   2        636.92        670.52        13.61 o                         
  20   8   2          9.93         22.09        10.14 o                         
  22   8   2        120.17        122.41         9.88 o                         
 -23   9   2         13.24         16.68        11.15 o                         
 -21   9   2         22.83         22.48         9.73 o                         
 -19   9   2          8.06         10.72         9.64 o                         
 -17   9   2        711.23        688.55        11.40 o                         
 -15   9   2       1121.26       1141.87        16.46 o                         
 -13   9   2        305.89        345.50        10.10 o                         
 -11   9   2        471.52        485.34        12.42 o                         
  -9   9   2       9835.59      10304.83       168.88 o                         
  -7   9   2       2281.12       2474.75        38.61 o                         
  -5   9   2        702.82        647.21        12.80 o                         
  -3   9   2       9588.68       9771.25        58.39 o                         
  -1   9   2       1957.42       1831.84        16.74 o                         
   1   9   2      16497.96      16280.00       142.96 o                         
   3   9   2         81.72        116.02        10.39 o                         
   5   9   2         22.19         38.18         9.18 o                         
   7   9   2        234.51        266.42        11.22 o                         
   9   9   2       3716.71       3745.13        53.65 o                         
  11   9   2       1050.65       1039.14        17.18 o                         
  13   9   2         89.97         87.94         9.00 o                         
  15   9   2        181.82        195.24        10.27 o                         
  17   9   2        579.76        591.62        11.13 o                         
  19   9   2          0.17         10.44         9.19 o                         
  21   9   2         23.30         21.99        10.63 o                         
 -22  10   2        119.99        100.53        10.79 o                         
 -20  10   2        185.96        224.15        13.94 o                         
 -18  10   2        134.25        168.00         9.85 o                         
 -16  10   2       1049.66       1163.12        18.44 o                         
 -14  10   2        269.00        306.60         9.83 o                         
 -12  10   2        215.62        232.24         9.45 o                         
 -10  10   2       7051.71       7253.26       118.09 o                         
  -8  10   2       1444.26       1534.72        22.94 o                         
  -6  10   2       4911.61       4789.98        52.01 o                         
  -4  10   2        520.92        466.40        12.05 o                         
  -2  10   2       4116.67       3949.04        28.43 o                         
   0  10   2        436.10        314.19        13.86 o                         
   2  10   2       3898.68       3633.55        34.42 o                         
   4  10   2       6478.40       6074.74        70.75 o                         
   6  10   2        296.41        222.17        11.14 o                         
   8  10   2       5785.95       5360.47        59.80 o                         
  10  10   2        797.05        773.65        12.42 o                         
  12  10   2       3347.74       3356.78        43.20 o                         
  14  10   2        250.44        294.85        10.23 o                         
  16  10   2       2118.45       2208.12        41.86 o                         
  18  10   2       1014.41       1015.88        39.13 o                         
  20  10   2         68.77         47.58        10.16 o                         
  22  10   2        436.95        381.60        16.64 o                         
 -21  11   2         28.86         41.94        11.17 o                         
 -19  11   2        229.92        217.14        11.32 o                         
 -17  11   2       1654.11       1688.31        30.15 o                         
 -15  11   2        148.66        162.20         9.94 o                         
 -13  11   2       1791.15       1905.45        53.44 o                         
 -11  11   2         11.50         18.92         9.14 o                         
  -9  11   2        813.36        776.35        12.02 o                         
  -7  11   2       2307.01       2199.53        19.82 o                         
  -5  11   2         10.14         24.20         9.65 o                         
  -3  11   2       2833.53       2865.52        32.55 o                         
  -1  11   2         14.90         16.27        10.71 o                         
   1  11   2       2658.63       2482.54        33.94 o                         
   3  11   2        130.19        129.96        10.86 o                         
   5  11   2       8583.34       8713.63        50.16 o                         
   7  11   2       2544.11       2709.59        17.18 o                         
   9  11   2       1117.21       1156.63        17.64 o                         
  11  11   2       2407.43       2612.15        44.41 o                         
  13  11   2          4.90         14.56         9.39 o                         
  15  11   2       1797.25       1875.12        46.46 o                         
  17  11   2        112.62        124.65        10.67 o                         
  19  11   2        292.73        331.23        11.73 o                         
  21  11   2        269.36        265.10        12.26 o                         
 -20  12   2        161.50        158.81        11.30 o                         
 -18  12   2        174.67        169.67        11.40 o                         
 -16  12   2          8.15         10.31         9.98 o                         
 -14  12   2        270.12        277.52         9.92 o                         
 -12  12   2        160.58        169.35        10.12 o                         
 -10  12   2        113.83        113.63         9.16 o                         
  -8  12   2        767.38        855.19        13.77 o                         
  -6  12   2       2221.10       2378.11        23.04 o                         
  -4  12   2        101.33        118.18        11.46 o                         
  -2  12   2        470.08        502.25        14.13 o                         
   0  12   2         42.53         71.12        13.35 o                         
   2  12   2        438.99        447.64        15.03 o                         
   4  12   2          3.32         17.63        11.80 o                         
   6  12   2        289.04        344.56        11.67 o                         
   8  12   2       3384.49       3499.81        28.91 o                         
  10  12   2        803.82        778.86        14.25 o                         
  12  12   2        991.39       1036.35        20.03 o                         
  14  12   2         87.28        103.73         9.73 o                         
  16  12   2        467.05        520.73        14.53 o                         
  18  12   2          0.69         11.35        10.49 o                         
  20  12   2          4.01         11.23        11.27 o                         
 -19  13   2        116.68        107.07        10.84 o                         
 -17  13   2        675.73        682.08        28.06 o                         
 -15  13   2        145.00        139.68        10.84 o                         
 -13  13   2          9.56         26.45        10.44 o                         
 -11  13   2        205.22        205.82        10.15 o                         
  -9  13   2       1520.56       1436.97        28.22 o                         
  -7  13   2          5.21         13.79        10.46 o                         
  -5  13   2        166.28        191.34        11.94 o                         
  -3  13   2         40.06         39.33        13.70 o                         
  -1  13   2       5642.20       5649.23        39.43 o                         
   1  13   2          4.66         14.45        13.74 o                         
   3  13   2       2744.05       2933.92        22.07 o                         
   5  13   2        196.38        209.94        10.93 o                         
   7  13   2         10.51         30.59        10.69 o                         
   9  13   2        176.79        134.35         9.53 o                         
  11  13   2          7.77         18.87         9.40 o                         
  13  13   2         76.26         77.37        10.28 o                         
  15  13   2        264.54        249.17        10.64 o                         
  17  13   2        444.59        394.56        11.71 o                         
  19  13   2         11.22         22.10        10.72 o                         
 -18  14   2          4.45         13.30        10.12 o                         
 -16  14   2        927.45        997.09        32.29 o                         
 -14  14   2        305.61        367.82        14.52 o                         
 -12  14   2         10.04         20.75         9.88 o                         
 -10  14   2       5717.70       6333.77       103.87 o                         
  -8  14   2       1551.10       1715.28        35.38 o                         
  -6  14   2        879.24        884.71        13.02 o                         
  -4  14   2       1188.28       1338.75        29.57 o                         
  -2  14   2         81.27         69.24        13.82 o                         
   0  14   2       1254.33       1232.74        22.33 o                         
   2  14   2       5314.07       5669.78        83.56 o                         
   4  14   2         71.05         63.20        11.64 o                         
   6  14   2       1367.56       1361.65        15.56 o                         
   8  14   2       1631.45       1618.95        21.97 o                         
  10  14   2          6.02          6.92        10.21 o                         
  12  14   2       1773.02       1964.42        26.71 o                         
  14  14   2        271.64        281.79        11.98 o                         
  16  14   2        811.41        861.47        24.40 o                         
  18  14   2        305.37        282.80        15.21 o                         
 -17  15   2          7.00          9.85        11.47 o                         
 -15  15   2         20.93         36.77        10.51 o                         
 -13  15   2       1130.84       1216.48        30.79 o                         
 -11  15   2         55.03         56.16         9.56 o                         
  -9  15   2       1467.05       1489.16        27.37 o                         
  -7  15   2        545.09        550.91        13.35 o                         
  -5  15   2         75.44         74.90        12.23 o                         
  -3  15   2        136.59        120.17        14.12 o                         
  -1  15   2         70.15         61.14        13.62 o                         
   1  15   2        391.99        409.62        15.19 o                         
   3  15   2        612.01        667.28        19.81 o                         
   5  15   2       1224.20       1292.98        17.83 o                         
   7  15   2        520.04        536.90        13.29 o                         
   9  15   2        298.27        337.25        12.14 o                         
  11  15   2       2240.86       2310.00        49.43 o                         
  13  15   2          6.45         14.66        10.99 o                         
  15  15   2        464.00        434.99        16.75 o                         
  17  15   2         23.98         21.21        10.79 o                         
 -16  16   2         17.29         20.75        10.40 o                         
 -14  16   2        330.20        361.03        15.07 o                         
 -12  16   2        508.78        531.98        14.36 o                         
 -10  16   2        238.05        252.30        10.65 o                         
  -8  16   2        715.98        725.62        14.82 o                         
  -6  16   2        602.42        588.49        16.63 o                         
  -4  16   2        721.56        781.19        23.66 o                         
  -2  16   2        679.67        635.66        15.29 o                         
   0  16   2        204.80        218.33        15.38 o                         
   2  16   2         22.64         26.96        13.92 o                         
   4  16   2        209.85        220.91        14.69 o                         
   6  16   2         53.09         59.86        13.28 o                         
   8  16   2        210.43        215.91        12.32 o                         
  10  16   2         51.60         52.76        10.30 o                         
  12  16   2         23.01         29.12        11.58 o                         
  14  16   2          2.99         18.89        11.00 o                         
  16  16   2        713.17        608.20        26.45 o                         
 -15  17   2        366.47        321.31        18.54 o                         
 -13  17   2         20.94         23.27        11.69 o                         
 -11  17   2        307.92        306.14        12.81 o                         
  -9  17   2        238.41        201.70        12.78 o                         
  -7  17   2       1228.13       1297.15        45.81 o                         
  -5  17   2        160.13        195.13        14.42 o                         
  -3  17   2        204.75        177.05        14.35 o                         
  -1  17   2       3991.50       4152.97       103.21 o                         
   1  17   2         22.37         24.89        12.71 o                         
   3  17   2       3376.93       3397.72       122.62 o                         
   5  17   2        172.95        187.52        19.74 o                         
   7  17   2         15.15         16.22        10.95 o                         
   9  17   2        890.03        887.08        22.35 o                         
  11  17   2         54.31         40.97        12.19 o                         
  13  17   2        103.08        100.17        12.75 o                         
  15  17   2        403.52        305.70        16.42 o                         
 -14  18   2         63.67         58.33        12.86 o                         
 -12  18   2        129.72        133.52        12.76 o                         
 -10  18   2        142.55        134.80        13.73 o                         
  -8  18   2        431.36        447.28        33.95 o                         
  -6  18   2        238.55        233.76        12.90 o                         
  -4  18   2        932.52        942.18        48.43 o                         
  -2  18   2          7.97         26.89        12.93 o                         
   0  18   2        402.21        422.87        15.17 o                         
   2  18   2       1711.43       1796.31        25.94 o                         
   4  18   2         40.41         86.41        15.53 o                         
   6  18   2        338.45        397.03        15.95 o                         
   8  18   2         23.88         15.28        14.44 o                         
  10  18   2        494.87        461.80        18.55 o                         
  12  18   2         85.40         87.57        11.84 o                         
  14  18   2         25.72         28.74        12.34 o                         
 -11  19   2          3.12         12.19        13.85 o                         
  -9  19   2        242.36        217.94        16.07 o                         
  -7  19   2         55.23         72.22        15.21 o                         
  -5  19   2         18.67         15.33        14.59 o                         
  -3  19   2         38.69         35.06        14.92 o                         
  -1  19   2        601.90        566.54        17.42 o                         
   1  19   2         23.18         30.84        15.09 o                         
   3  19   2         16.87         18.79        14.89 o                         
   5  19   2          2.79         13.09        15.28 o                         
   7  19   2        130.79        110.92        15.78 o                         
   9  19   2         18.08         21.48        14.54 o                         
  11  19   2        205.01        152.52        15.31 o                         
 -10  20   2         26.92         32.22        15.93 o                         
  -8  20   2         53.80         54.35        18.01 o                         
  -6  20   2          0.53         10.55        15.34 o                         
  -4  20   2        708.49        713.81        44.15 o                         
  -2  20   2         14.98         15.01        13.67 o                         
   0  20   2        307.30        260.89        16.50 o                         
   2  20   2        179.30        179.14        16.07 o                         
   4  20   2         45.76         47.93        16.39 o                         
   6  20   2        100.51        106.05        14.36 o                         
   8  20   2         20.45         22.70        14.52 o                         
  10  20   2         15.26         18.20        16.50 o                         
  -5  21   2        150.09        122.02        16.32 o                         
  -3  21   2        110.26         97.57        16.22 o                         
  -1  21   2        547.39        542.96        19.16 o                         
   1  21   2         31.82         39.69        15.97 o                         
   3  21   2        628.45        571.29        23.46 o                         
   5  21   2          1.77         11.52        14.97 o                         
 -25   1   3        656.12        575.56        43.84 o                         
 -23   1   3        616.67        636.05        35.09 o                         
 -21   1   3        584.30        599.20        28.85 o                         
 -19   1   3        507.67        583.87        17.63 o                         
 -17   1   3       3132.66       3184.92        58.56 o                         
 -15   1   3       1379.23       1488.20        35.60 o                         
 -13   1   3      15840.16      16434.83       382.12 o                         
 -11   1   3       3291.24       3542.50        35.02 o                         
  -9   1   3       3457.19       3973.57        33.37 o                         
  -7   1   3      15298.39      13289.05       138.66 o                         
  -5   1   3      21644.45      21834.00       230.60 o                         
  -3   1   3      60088.71      61666.32       594.66 o                         
  -1   1   3       4197.98       4375.69        50.12 o                         
   1   1   3      22036.04      21347.95       239.93 o                         
   3   1   3        971.54       1297.29        17.13 o                         
   5   1   3        551.30        477.33        11.98 o                         
   7   1   3      11409.81      10988.22        80.27 o                         
   9   1   3       6416.04       6088.95        82.72 o                         
  11   1   3         74.28        139.22         9.04 o                         
  13   1   3       6168.22       6433.53        42.01 o                         
  15   1   3       4419.24       4499.02        47.89 o                         
  17   1   3        839.80        778.25        22.84 o                         
  19   1   3       1498.11       1650.72        42.71 o                         
  21   1   3        167.38        167.08        10.33 o                         
  23   1   3        338.29        300.36        22.04 o                         
 -24   2   3        550.16        560.07        31.11 o                         
 -22   2   3        117.18        139.89         9.15 o                         
 -20   2   3       2465.58       2679.83        92.86 o                         
 -18   2   3         56.50         38.89         8.42 o                         
 -16   2   3       4492.73       4440.41        67.61 o                         
 -14   2   3       9537.24       9490.73       167.72 o                         
 -12   2   3       3648.62       3895.27        47.54 o                         
 -10   2   3      31921.34      28909.22       276.30 o                         
  -8   2   3      11258.56      11986.96       142.68 o                         
  -6   2   3      18701.79      18180.07       138.12 o                         
  -4   2   3      20776.90      19382.08       227.43 o                         
  -2   2   3      36265.57      36143.14       321.79 o                         
   0   2   3       1164.91       1067.65        16.47 o                         
   2   2   3       2536.37       2453.92        22.22 o                         
   4   2   3      62916.88      63958.34       859.96 o                         
   6   2   3      13656.81      12952.04        90.82 o                         
   8   2   3       8947.89       8287.66        81.77 o                         
  10   2   3       1669.54       1558.59        18.44 o                         
  12   2   3       8967.14       8650.66        93.74 o                         
  14   2   3       5855.08       6253.07        75.82 o                         
  16   2   3        321.41        296.37        15.36 o                         
  18   2   3        692.41        825.90        29.01 o                         
  20   2   3         77.29         89.10         9.62 o                         
  22   2   3        214.07        231.98        11.39 o                         
  24   2   3         90.00         74.94        10.83 o                         
 -23   3   3          7.93         10.78         9.43 o                         
 -21   3   3        265.38        243.01         9.35 o                         
 -19   3   3        193.67        176.20         9.91 o                         
 -17   3   3        301.88        311.33         9.68 o                         
 -15   3   3        235.89        248.26         9.81 o                         
 -13   3   3       8827.65       9578.29        84.78 o                         
 -11   3   3         92.81         90.75         8.72 o                         
  -9   3   3       3005.02       3716.34        40.74 o                         
  -7   3   3       1847.61       2298.56        25.31 o                         
  -5   3   3         63.28         56.90         9.74 o                         
  -3   3   3      23917.34      24055.72       244.90 o                         
  -1   3   3       2123.27       2055.86        19.21 o                         
   1   3   3       2559.35       2512.68        21.17 o                         
   3   3   3      20360.26      19928.11       166.83 o                         
   5   3   3        961.33        961.26        14.27 o                         
   7   3   3       2458.13       2510.32        29.44 o                         
   9   3   3       4016.17       3821.12        30.04 o                         
  11   3   3       2105.92       1900.11        25.98 o                         
  13   3   3       2173.99       2328.93        17.28 o                         
  15   3   3         22.35         49.66         9.77 o                         
  17   3   3        199.13        159.65         9.70 o                         
  19   3   3          5.64         12.23         9.61 o                         
  21   3   3         35.97         64.98         9.21 o                         
  23   3   3         23.34         35.20        10.48 o                         
 -24   4   3          2.48         14.77         9.97 o                         
 -22   4   3        697.69        712.36        30.63 o                         
 -20   4   3         93.77        107.22         8.87 o                         
 -18   4   3          1.93         17.89         8.93 o                         
 -16   4   3        126.97        132.66         9.06 o                         
 -14   4   3         32.71         37.84         7.24 o                         
 -12   4   3         47.82         75.13        10.36 o                         
 -10   4   3       9066.79       8903.21        93.41 o                         
  -8   4   3       4472.26       4372.45        36.27 o                         
  -6   4   3         27.50         28.53         8.85 o                         
  -4   4   3       1839.36       1621.44        27.52 o                         
  -2   4   3        230.42        161.73        11.03 o                         
   0   4   3      17413.04      17289.40       101.40 o                         
   2   4   3        100.60        107.60        10.99 o                         
   4   4   3       8556.41       8058.88        94.36 o                         
   6   4   3       9303.29       8736.57        70.77 o                         
   8   4   3       3554.33       3286.47        40.98 o                         
  10   4   3        744.06        665.43        11.04 o                         
  12   4   3       5149.90       5243.70        42.56 o                         
  14   4   3       2003.16       2013.88        29.36 o                         
  16   4   3       2538.02       2747.58        52.24 o                         
  18   4   3         26.36         31.98         9.32 o                         
  20   4   3          1.83         -4.97         9.99 o                         
  22   4   3        146.95        155.88        10.46 o                         
  24   4   3          3.54         16.13        10.13 o                         
 -23   5   3        629.22        677.51        33.49 o                         
 -21   5   3        708.74        766.84        42.78 o                         
 -19   5   3       1182.17       1386.12        35.55 o                         
 -17   5   3        216.06        244.54        10.58 o                         
 -15   5   3        435.05        446.94        10.00 o                         
 -13   5   3       9099.53       9397.11       125.36 o                         
 -11   5   3       3663.49       3521.99        39.51 o                         
  -9   5   3       6262.86       5521.89        62.51 o                         
  -7   5   3        458.49        294.66         9.74 o                         
  -5   5   3        729.25        904.70        15.69 o                         
  -3   5   3       1626.91       1329.56        13.83 o                         
  -1   5   3       3972.09       3186.69        20.42 o                         
   1   5   3      10348.66      10134.47        57.37 o                         
   3   5   3      17742.36      17053.81       160.19 o                         
   5   5   3      10473.62      10334.99       121.29 o                         
   7   5   3       1296.14       1247.21        16.63 o                         
   9   5   3       2313.43       2088.66        39.35 o                         
  11   5   3       1794.41       1815.52        32.55 o                         
  13   5   3       5745.88       5868.94        90.86 o                         
  15   5   3        422.19        474.10        12.80 o                         
  17   5   3         12.76         22.44         9.25 o                         
  19   5   3       1031.63       1119.82        35.37 o                         
  21   5   3        360.17        352.13        17.76 o                         
  23   5   3        300.55        273.20        14.03 o                         
 -24   6   3        811.58        786.72        63.77 o                         
 -22   6   3        215.92        199.28        10.86 o                         
 -20   6   3       1723.96       1900.49        38.93 o                         
 -18   6   3        123.67        156.08         9.81 o                         
 -16   6   3       1208.72       1253.68        22.67 o                         
 -14   6   3       1102.32       1160.17        19.75 o                         
 -12   6   3      26575.23      27617.73       426.95 o                         
 -10   6   3        437.05        486.05        10.14 o                         
  -8   6   3       2478.09       2802.12        42.40 o                         
  -6   6   3        198.59        153.23         9.36 o                         
  -4   6   3       8340.97       8123.39        60.99 o                         
  -2   6   3        389.35        266.18        11.22 o                         
   0   6   3        412.80        329.73        11.80 o                         
   2   6   3       9765.12       8839.45        44.70 o                         
   4   6   3      13463.57      12099.04       101.21 o                         
   6   6   3       5283.81       5153.17        70.35 o                         
   8   6   3       4217.01       3392.30        29.03 o                         
  10   6   3        806.04        735.95        17.62 o                         
  12   6   3       1087.34       1050.20        11.74 o                         
  14   6   3       8616.46       8928.85       120.92 o                         
  16   6   3       3083.93       3159.44        71.04 o                         
  18   6   3        209.87        266.37         9.41 o                         
  20   6   3        352.08        381.02        14.15 o                         
  22   6   3        261.76        254.14        15.64 o                         
 -23   7   3         13.98         13.10        10.77 o                         
 -21   7   3        303.87        300.88        11.36 o                         
 -19   7   3         82.13         78.63         8.57 o                         
 -17   7   3       1755.54       1745.33        35.61 o                         
 -15   7   3       1930.36       1859.93        27.48 o                         
 -13   7   3       1332.42       1457.12        31.98 o                         
 -11   7   3       2112.93       2196.67        35.80 o                         
  -9   7   3        423.82        626.93        10.81 o                         
  -7   7   3        266.66        348.51        10.12 o                         
  -5   7   3       2234.79       1977.09        14.47 o                         
  -3   7   3       1633.74       1672.23        16.20 o                         
  -1   7   3       5636.00       5508.16        29.44 o                         
   1   7   3       1498.79       1379.86        15.09 o                         
   3   7   3       1158.89        845.03        12.54 o                         
   5   7   3       2511.29       2431.00        30.04 o                         
   7   7   3       7114.94       7117.28       103.72 o                         
   9   7   3       1632.40       1617.68        19.09 o                         
  11   7   3        998.40        924.03        13.89 o                         
  13   7   3          1.99         13.70        10.21 o                         
  15   7   3       1286.71       1317.81        28.78 o                         
  17   7   3        755.07        722.67        13.02 o                         
  19   7   3        387.00        378.88        13.59 o                         
  21   7   3        239.82        218.28        10.77 o                         
  23   7   3          3.99          7.90        10.12 o                         
 -22   8   3       1270.32       1196.33        62.94 o                         
 -20   8   3         26.18         34.25         9.41 o                         
 -18   8   3       1037.51       1040.71        26.96 o                         
 -16   8   3        202.95        218.68         9.26 o                         
 -14   8   3        841.95        902.53        15.06 o                         
 -12   8   3        832.64        780.49        10.74 o                         
 -10   8   3       4303.02       4401.22        82.22 o                         
  -8   8   3       5123.06       5156.49        58.06 o                         
  -6   8   3       1147.93       1141.37        13.40 o                         
  -4   8   3       7773.59       6584.29        41.49 o                         
  -2   8   3       1424.24       1254.51        13.74 o                         
   0   8   3       3452.40       3072.48        19.52 o                         
   2   8   3      21496.32      20551.92       220.20 o                         
   4   8   3         87.43         74.63        11.29 o                         
   6   8   3       5454.52       4964.74        54.42 o                         
   8   8   3         81.92         72.44         9.81 o                         
  10   8   3       3301.21       3182.08        35.14 o                         
  12   8   3       2288.94       2343.86        34.69 o                         
  14   8   3        404.88        463.88        13.98 o                         
  16   8   3       5706.64       5841.83        68.17 o                         
  18   8   3        385.68        416.35        11.03 o                         
  20   8   3        572.02        525.13        15.81 o                         
  22   8   3        412.31        364.16        25.51 o                         
 -21   9   3        802.47        765.05        39.21 o                         
 -19   9   3       1225.37       1250.80        37.09 o                         
 -17   9   3        107.61        100.60         8.59 o                         
 -15   9   3       1667.02       1815.78        34.08 o                         
 -13   9   3       1929.57       1998.22        30.12 o                         
 -11   9   3      15723.72      16063.22       202.19 o                         
  -9   9   3        981.91        948.06        21.08 o                         
  -7   9   3        879.65        923.93        13.90 o                         
  -5   9   3      21302.37      20622.50        75.65 o                         
  -3   9   3         13.45         31.21         9.73 o                         
  -1   9   3       1382.82       1123.02        14.02 o                         
   1   9   3       6039.59       5948.64        47.17 o                         
   3   9   3       2333.61       2407.74        22.26 o                         
   5   9   3       7067.75       6841.09        91.79 o                         
   7   9   3       1260.76       1194.61        19.06 o                         
   9   9   3       2906.52       2831.91        45.44 o                         
  11   9   3       1822.47       1858.27        15.89 o                         
  13   9   3       5699.59       6001.34       103.89 o                         
  15   9   3        461.26        525.52        12.20 o                         
  17   9   3        191.96        251.65        10.24 o                         
  19   9   3        281.78        357.72        11.54 o                         
  21   9   3        402.69        363.48        21.05 o                         
 -22  10   3         79.86         66.19        11.07 o                         
 -20  10   3        319.74        287.91        14.83 o                         
 -18  10   3         92.16        124.96        10.25 o                         
 -16  10   3        372.31        358.70        13.99 o                         
 -14  10   3        645.83        690.57        11.35 o                         
 -12  10   3       7401.49       7734.28       106.34 o                         
 -10  10   3       2020.06       2116.81        25.69 o                         
  -8  10   3        254.92        230.76        10.89 o                         
  -6  10   3       2943.63       2984.46        17.55 o                         
  -4  10   3        604.35        577.00        11.93 o                         
  -2  10   3        966.62        743.56        13.32 o                         
   0  10   3       3530.70       3353.58        24.51 o                         
   2  10   3        587.42        600.26        12.75 o                         
   4  10   3        806.68        823.92        12.55 o                         
   6  10   3       1378.65       1531.55        25.37 o                         
   8  10   3          9.17         25.71         9.84 o                         
  10  10   3         33.93         42.19        10.31 o                         
  12  10   3        213.44        209.72        10.89 o                         
  14  10   3        946.23       1016.11        20.92 o                         
  16  10   3       1315.57       1399.66        30.43 o                         
  18  10   3        133.66        133.14        10.05 o                         
  20  10   3        248.42        236.00        12.04 o                         
  22  10   3          4.18         10.50        11.50 o                         
 -21  11   3          2.04         11.83        10.59 o                         
 -19  11   3        713.83        696.01        33.52 o                         
 -17  11   3         75.25         53.52         9.54 o                         
 -15  11   3          4.19         23.84         9.63 o                         
 -13  11   3         45.63         51.18         8.58 o                         
 -11  11   3        278.51        346.78        10.61 o                         
  -9  11   3          1.62          7.74         9.49 o                         
  -7  11   3       1075.00       1135.49        13.47 o                         
  -5  11   3        845.38        793.19        13.04 o                         
  -3  11   3        729.91        682.80        13.22 o                         
  -1  11   3        703.41        727.98        14.16 o                         
   1  11   3        619.18        738.95        13.67 o                         
   3  11   3        800.71        785.74        12.36 o                         
   5  11   3         82.02         89.62        11.11 o                         
   7  11   3         93.38        101.26        10.02 o                         
   9  11   3       1430.26       1620.01        19.63 o                         
  11  11   3        768.08        871.78        13.98 o                         
  13  11   3         20.33         39.68         9.68 o                         
  15  11   3        450.97        445.97        15.47 o                         
  17  11   3        676.54        598.59        16.48 o                         
  19  11   3         72.62         72.07        10.97 o                         
  21  11   3         16.32         31.67        11.31 o                         
 -20  12   3         87.16         58.70         9.83 o                         
 -18  12   3       1686.09       1576.80        31.86 o                         
 -16  12   3         92.09        123.35         9.85 o                         
 -14  12   3        371.04        407.19        10.78 o                         
 -12  12   3       2607.60       2807.57        57.95 o                         
 -10  12   3        374.09        354.86        10.75 o                         
  -8  12   3       3092.29       3279.17        47.61 o                         
  -6  12   3        156.50        170.91        10.84 o                         
  -4  12   3       2689.89       2613.96        36.18 o                         
  -2  12   3       2304.84       2173.09        24.76 o                         
   0  12   3       1055.08        985.32        15.59 o                         
   2  12   3       4012.08       3729.40        40.79 o                         
   4  12   3        694.15        631.70        13.28 o                         
   6  12   3       2137.40       2059.48        22.15 o                         
   8  12   3         59.31         66.13        11.45 o                         
  10  12   3       1906.16       1941.94        34.32 o                         
  12  12   3       1050.25       1013.29        29.43 o                         
  14  12   3         19.58         21.76         9.79 o                         
  16  12   3        882.59        934.52        25.70 o                         
  18  12   3         63.25         63.22        10.87 o                         
  20  12   3        171.33        145.74        11.73 o                         
 -19  13   3        132.67        133.48        11.30 o                         
 -17  13   3        161.36        138.40        10.43 o                         
 -15  13   3       1219.53       1290.48        17.61 o                         
 -13  13   3         30.22         34.87         9.22 o                         
 -11  13   3       3662.75       3975.39        71.62 o                         
  -9  13   3       1210.25       1287.42        21.04 o                         
  -7  13   3       2155.41       2153.05        30.11 o                         
  -5  13   3       7507.01       7720.04        76.86 o                         
  -3  13   3         22.31         20.58        10.83 o                         
  -1  13   3       3805.41       3943.08        24.34 o                         
   1  13   3         28.08         33.13        13.77 o                         
   3  13   3        792.57        843.62        16.40 o                         
   5  13   3       1578.12       1575.92        16.00 o                         
   7  13   3          5.54         16.15         9.59 o                         
   9  13   3        281.98        295.63        10.66 o                         
  11  13   3       1069.35       1129.05        22.29 o                         
  13  13   3       1107.95       1172.01        21.47 o                         
  15  13   3          2.69          9.36        10.02 o                         
  17  13   3        110.98        129.69        11.70 o                         
  19  13   3          2.77         10.34        10.57 o                         
 -18  14   3          4.79         15.81         9.64 o                         
 -16  14   3          0.26         13.42        10.68 o                         
 -14  14   3        204.33        211.93         9.86 o                         
 -12  14   3        598.29        620.16        12.12 o                         
 -10  14   3         10.48         25.55        10.09 o                         
  -8  14   3        198.61        211.70        11.14 o                         
  -6  14   3       1152.77       1196.84        19.00 o                         
  -4  14   3         84.72        122.14        12.74 o                         
  -2  14   3          0.99          3.43        13.69 o                         
   0  14   3        566.37        580.76        16.21 o                         
   2  14   3        187.53        199.07        14.47 o                         
   4  14   3       1149.80       1139.82        28.02 o                         
   6  14   3       1457.23       1533.14        18.78 o                         
   8  14   3          9.03         17.40        10.71 o                         
  10  14   3          1.78          7.01         9.71 o                         
  12  14   3        453.94        427.38        12.38 o                         
  14  14   3         10.96         16.07        10.09 o                         
  16  14   3          2.34         18.27        11.34 o                         
  18  14   3        375.18        288.23        14.08 o                         
 -17  15   3        257.51        216.50        11.92 o                         
 -15  15   3         20.34         29.81        10.81 o                         
 -13  15   3         53.31         73.06        10.80 o                         
 -11  15   3         17.36         28.45         9.74 o                         
  -9  15   3       2280.09       2294.40        36.82 o                         
  -7  15   3         39.01         53.86        11.53 o                         
  -5  15   3       2364.36       2377.06        46.04 o                         
  -3  15   3        635.60        725.56        16.04 o                         
  -1  15   3        363.22        371.29        15.37 o                         
   1  15   3        217.97        254.99        14.10 o                         
   3  15   3       1379.26       1370.01        18.45 o                         
   5  15   3          9.79         15.69        11.83 o                         
   7  15   3        304.31        316.74        11.78 o                         
   9  15   3          1.82          5.30         9.10 o                         
  11  15   3       2114.09       2111.15        30.33 o                         
  13  15   3         63.07         67.71        11.79 o                         
  15  15   3        203.59        168.56        11.57 o                         
  17  15   3        892.54        748.24        35.51 o                         
 -16  16   3        225.63        179.24        11.91 o                         
 -14  16   3        196.59        210.32        14.41 o                         
 -12  16   3        468.81        486.87        12.61 o                         
 -10  16   3        111.47        155.85        11.93 o                         
  -8  16   3       1911.13       2090.85        33.60 o                         
  -6  16   3        214.11        218.30        12.46 o                         
  -4  16   3       1240.07       1205.13        18.17 o                         
  -2  16   3       1396.56       1510.11        23.08 o                         
   0  16   3       1228.43       1206.86        17.18 o                         
   2  16   3        659.18        653.64        19.88 o                         
   4  16   3        816.58        945.76        18.48 o                         
   6  16   3        181.22        209.15        13.99 o                         
   8  16   3        687.50        717.59        14.89 o                         
  10  16   3        958.38       1049.74        22.53 o                         
  12  16   3        440.57        415.98        13.58 o                         
  14  16   3        372.49        373.78        20.60 o                         
  16  16   3        339.16        307.30        17.75 o                         
 -15  17   3        303.22        258.18        12.98 o                         
 -13  17   3        109.30         93.06        11.82 o                         
 -11  17   3        277.72        277.28        12.98 o                         
  -9  17   3         11.28         34.30        11.94 o                         
  -7  17   3          1.60         -4.60        12.14 o                         
  -5  17   3         13.21         22.32        14.44 o                         
  -3  17   3         26.91         39.83        14.01 o                         
  -1  17   3        712.95        747.31        17.46 o                         
   1  17   3          3.07         10.19        13.14 o                         
   3  17   3         34.19         45.19        14.95 o                         
   5  17   3        308.73        286.57        15.47 o                         
   7  17   3          3.24         14.70        13.26 o                         
   9  17   3         48.26         50.23        11.08 o                         
  11  17   3        170.14        169.30        11.87 o                         
  13  17   3          1.65          5.02        10.98 o                         
  15  17   3          7.52         17.56        12.34 o                         
 -14  18   3         10.45          6.14        12.17 o                         
 -12  18   3         24.41         22.87        11.46 o                         
 -10  18   3         91.88         77.25        11.80 o                         
  -8  18   3        377.53        319.81        18.51 o                         
  -6  18   3        438.45        446.85        31.49 o                         
  -4  18   3         33.65         65.31        13.09 o                         
  -2  18   3        635.95        620.56        16.94 o                         
   0  18   3        105.03         88.46        14.89 o                         
   2  18   3         61.38         42.97        13.83 o                         
   4  18   3       1478.68       1369.31        25.87 o                         
   6  18   3        262.21        288.21        14.08 o                         
   8  18   3        314.28        312.43        15.66 o                         
  10  18   3         92.65         91.46        12.36 o                         
  12  18   3         42.54         42.55        12.09 o                         
 -11  19   3         57.31         47.52        12.96 o                         
  -9  19   3        444.28        359.35        34.17 o                         
  -7  19   3        712.66        679.14        35.77 o                         
  -5  19   3          8.62         12.27        14.86 o                         
  -3  19   3        427.22        416.72        16.58 o                         
  -1  19   3         91.63         74.90        15.13 o                         
   1  19   3       1484.39       1571.41        77.84 o                         
   3  19   3        123.11        120.04        15.85 o                         
   5  19   3        304.68        293.30        17.32 o                         
   7  19   3        266.57        250.82        17.13 o                         
   9  19   3          9.41          3.74        13.23 o                         
  11  19   3        489.04        421.91        17.86 o                         
  -8  20   3         26.27          6.70        17.77 o                         
  -6  20   3        164.69        171.78        16.32 o                         
  -4  20   3          4.21         20.20        15.44 o                         
  -2  20   3         88.00         74.84        15.37 o                         
   0  20   3        159.99        160.32        16.47 o                         
   2  20   3          1.63         18.89        15.48 o                         
   4  20   3        309.52        332.98        25.50 o                         
   6  20   3         95.69         83.75        16.21 o                         
   8  20   3        193.62        196.62        25.51 o                         
  -5  21   3         18.58         26.11        16.00 o                         
  -3  21   3         30.58         25.09        15.94 o                         
  -1  21   3         44.24         43.76        16.09 o                         
   1  21   3          0.02         16.30        15.81 o                         
   3  21   3         12.63         18.65        13.66 o                         
   5  21   3         23.66         24.55        16.05 o                         
 -24   0   4        429.35        381.25        26.07 o                         
 -22   0   4        169.14        182.13        18.36 o                         
 -20   0   4       2919.27       3060.24        95.56 o                         
 -18   0   4        561.81        770.88        33.62 o                         
 -16   0   4      12169.16      11727.34       360.52 o                         
 -14   0   4      14640.38      13427.73       248.34 o                         
 -12   0   4      17043.31      17117.79       261.42 o                         
 -10   0   4       8483.84       8817.18       142.51 o                         
  -8   0   4       4712.67       3299.28        39.95 o                         
  -6   0   4       6124.85       5629.31        69.67 o                         
  -4   0   4        451.94        566.98        15.28 o                         
  -2   0   4      83917.46      84521.91       517.52 o                         
   4   0   4      17280.39      18026.36       176.99 o                         
   6   0   4      68948.24      70424.55      1305.93 o                         
   8   0   4      47484.22      47356.85       903.86 o                         
  10   0   4        367.82        387.54        15.17 o                         
  12   0   4       3270.29       3226.05        52.85 o                         
  14   0   4       6391.02       6933.94       133.50 o                         
  16   0   4        270.19        291.65        14.46 o                         
  18   0   4        362.66        409.28        16.88 o                         
  20   0   4       3933.22       3560.30       283.72 o                         
  22   0   4        205.97        228.92        20.04 o                         
  24   0   4        612.86        466.84        41.98 o                         
 -23   1   4        142.91        116.66         8.97 o                         
 -21   1   4         83.25         71.09         9.10 o                         
 -19   1   4          4.42         12.50         8.30 o                         
 -17   1   4        848.20        875.65        24.64 o                         
 -15   1   4       4018.91       4026.29        95.96 o                         
 -13   1   4       2822.68       3101.37        44.33 o                         
 -11   1   4       5185.02       5288.79        56.80 o                         
  -9   1   4       1990.13       1571.66        15.29 o                         
  -7   1   4        486.66        482.08         9.31 o                         
  -5   1   4      14963.14      13377.28       154.77 o                         
  -3   1   4       4108.04       4071.50        29.49 o                         
  -1   1   4      39898.01      39767.57       526.35 o                         
   1   1   4       9900.36       9053.85        76.97 o                         
   3   1   4      15647.41      15577.13        81.29 o                         
   5   1   4      19708.83      18509.42       197.54 o                         
   7   1   4        582.80        681.50        11.72 o                         
   9   1   4       4637.61       4267.22        56.54 o                         
  11   1   4        587.26        636.59        10.34 o                         
  13   1   4       4807.93       4790.25        74.34 o                         
  15   1   4        331.18        349.42        10.32 o                         
  17   1   4        124.63        130.69         9.37 o                         
  19   1   4        634.98        631.91        26.66 o                         
  21   1   4         81.18         91.51        10.42 o                         
  23   1   4        583.80        528.17        37.97 o                         
 -24   2   4        261.43        245.64        19.82 o                         
 -22   2   4        138.48        154.88        10.19 o                         
 -20   2   4        251.86        218.91        14.28 o                         
 -18   2   4        544.53        541.32        13.55 o                         
 -16   2   4        167.91        196.01        11.50 o                         
 -14   2   4       2095.39       2101.51        36.31 o                         
 -12   2   4        495.67        556.16         8.88 o                         
 -10   2   4         83.47        105.13         7.54 o                         
  -8   2   4        224.00        275.49         8.21 o                         
  -6   2   4         35.53         63.20        10.61 o                         
  -4   2   4         38.88         38.08         8.10 o                         
  -2   2   4       4564.33       4547.12        56.00 o                         
   0   2   4       2730.04       2508.16        19.41 o                         
   2   2   4       5225.23       4788.11        38.05 o                         
   4   2   4       1564.95       1721.78        20.89 o                         
   6   2   4       5140.01       5328.04        49.79 o                         
   8   2   4        428.51        383.34        10.35 o                         
  10   2   4        528.78        512.48        11.98 o                         
  12   2   4         10.93         20.84         8.77 o                         
  14   2   4       2487.59       2582.39        54.34 o                         
  16   2   4        192.69        187.74         9.55 o                         
  18   2   4         95.41        134.93        11.82 o                         
  20   2   4        272.03        288.25        15.39 o                         
  22   2   4          7.69         26.37         9.44 o                         
  24   2   4         68.78         49.09        10.43 o                         
 -23   3   4        159.58        155.09        10.07 o                         
 -21   3   4        111.26        126.21        10.66 o                         
 -19   3   4          8.77         15.77         8.85 o                         
 -17   3   4       2383.16       2716.88        66.21 o                         
 -15   3   4       5432.67       5514.25       149.15 o                         
 -13   3   4       4807.06       5036.88        73.08 o                         
 -11   3   4       8763.03       8476.50       104.57 o                         
  -9   3   4       1408.34       1247.68        18.58 o                         
  -7   3   4       1753.76       1513.67        18.54 o                         
  -5   3   4      39162.85      37175.89       233.46 o                         
  -3   3   4       2645.60       2419.21        28.23 o                         
  -1   3   4      49221.92      48747.66       372.02 o                         
   1   3   4       3693.53       3393.04        29.51 o                         
   3   3   4        454.33        364.35        13.16 o                         
   5   3   4      26159.57      25404.84       242.36 o                         
   7   3   4       5371.94       5413.63        80.29 o                         
   9   3   4       6035.55       5937.65        74.84 o                         
  11   3   4       1310.97       1171.25        17.46 o                         
  13   3   4       1238.34       1229.64        12.06 o                         
  15   3   4       3132.34       3146.04        54.96 o                         
  17   3   4       1908.38       1810.66        36.25 o                         
  19   3   4        175.33        152.39        10.21 o                         
  21   3   4        737.78        675.41        31.23 o                         
  23   3   4        288.81        210.70        15.99 o                         
 -24   4   4        115.66        112.76        10.69 o                         
 -22   4   4        144.51        145.49         9.43 o                         
 -20   4   4        155.94        187.37         9.86 o                         
 -18   4   4        159.25        213.72         8.94 o                         
 -16   4   4       8297.75       8660.42       198.95 o                         
 -14   4   4       6472.39       6425.73        85.59 o                         
 -12   4   4      13682.54      14087.62       173.83 o                         
 -10   4   4         24.28         32.79         8.68 o                         
  -8   4   4       2063.44       1541.35        18.04 o                         
  -6   4   4         50.48        105.06         7.97 o                         
  -4   4   4       8174.63       7935.45        83.93 o                         
  -2   4   4       5032.67       4314.62        31.25 o                         
   0   4   4        335.24        481.80        12.28 o                         
   2   4   4      23362.45      21534.52       132.16 o                         
   4   4   4        219.21        130.56        10.47 o                         
   6   4   4       6323.49       5758.48        55.30 o                         
   8   4   4      19053.21      18610.17       270.95 o                         
  10   4   4         13.32         17.91         9.43 o                         
  12   4   4       1730.31       1701.59        24.12 o                         
  14   4   4        288.23        346.32         9.84 o                         
  16   4   4       1216.95       1314.36        16.18 o                         
  18   4   4       1165.02       1276.42        17.11 o                         
  20   4   4        269.73        248.54        14.82 o                         
  22   4   4        284.73        279.34        12.22 o                         
  24   4   4         79.23         61.18        10.42 o                         
 -23   5   4        143.83        145.05        10.88 o                         
 -21   5   4         15.34         36.41         8.16 o                         
 -19   5   4         58.87         69.00         8.71 o                         
 -17   5   4         23.29         39.01         9.31 o                         
 -15   5   4      14241.54      14916.87       271.49 o                         
 -13   5   4          3.58         18.16         8.74 o                         
 -11   5   4        398.65        440.79         9.39 o                         
  -9   5   4       1553.52       1235.65        18.50 o                         
  -7   5   4          0.82         16.38         7.92 o                         
  -5   5   4        980.83       1136.60        14.75 o                         
  -3   5   4        681.61        637.64        11.81 o                         
  -1   5   4        663.69        830.34        12.16 o                         
   1   5   4       1502.38       1693.04        15.73 o                         
   3   5   4       1069.60       1081.20        13.74 o                         
   5   5   4       2499.72       2338.00        35.57 o                         
   7   5   4       9069.21      10267.80       106.32 o                         
   9   5   4        684.75        651.39        10.90 o                         
  11   5   4       4608.17       4643.74        90.93 o                         
  13   5   4       1720.49       1798.36        25.16 o                         
  15   5   4        401.07        491.55        10.36 o                         
  17   5   4       2015.75       2094.73        48.48 o                         
  19   5   4       3044.61       3107.00        78.02 o                         
  21   5   4        120.21        124.18         9.71 o                         
  23   5   4        163.58        161.48        14.33 o                         
 -22   6   4        105.95         98.18        11.04 o                         
 -20   6   4        366.06        344.08        14.10 o                         
 -18   6   4        581.75        634.59        22.70 o                         
 -16   6   4        157.63        212.76        10.39 o                         
 -14   6   4       4820.65       5145.63       115.40 o                         
 -12   6   4        150.18        167.00         8.81 o                         
 -10   6   4       1453.06       1297.94        14.79 o                         
  -8   6   4         73.50        145.74         8.42 o                         
  -6   6   4       5985.14       6331.99        76.70 o                         
  -4   6   4       6636.66       6355.73        48.03 o                         
  -2   6   4        493.54        491.53        10.79 o                         
   0   6   4         55.31         79.30         9.05 o                         
   2   6   4        320.97        331.40        11.09 o                         
   4   6   4       1804.19       1653.71        15.09 o                         
   6   6   4       4651.95       4556.95        58.13 o                         
   8   6   4       2951.49       2856.06        51.69 o                         
  10   6   4        619.41        690.21        11.93 o                         
  12   6   4       1370.30       1352.94        30.59 o                         
  14   6   4       2239.63       2369.53        35.96 o                         
  16   6   4        200.87        213.01        10.97 o                         
  18   6   4         71.64         84.18        10.61 o                         
  20   6   4        201.11        217.96        15.07 o                         
  22   6   4          4.09         18.80        11.20 o                         
 -23   7   4        352.32        337.88        14.47 o                         
 -21   7   4          5.85         25.63        10.04 o                         
 -19   7   4         76.48         96.27         9.80 o                         
 -17   7   4       4383.41       4721.87       146.70 o                         
 -15   7   4       8081.42       8352.58       114.53 o                         
 -13   7   4       8660.03       8611.97       165.37 o                         
 -11   7   4       5154.93       5224.57        67.00 o                         
  -9   7   4        313.29        243.70         9.65 o                         
  -7   7   4      11797.23      10794.61       108.02 o                         
  -5   7   4       2863.93       2526.39        18.93 o                         
  -3   7   4      16745.32      16085.00        81.13 o                         
  -1   7   4      15671.29      15156.22        67.87 o                         
   1   7   4      15614.69      14325.58        62.05 o                         
   3   7   4       3855.33       3171.55        26.62 o                         
   5   7   4       5292.06       4871.42        53.94 o                         
   7   7   4      26244.33      26555.71       351.89 o                         
   9   7   4       1752.06       1832.60        26.51 o                         
  11   7   4       2306.46       2188.03        27.03 o                         
  13   7   4        843.04        907.28        13.24 o                         
  15   7   4       2284.70       2513.93        51.26 o                         
  17   7   4       1816.58       1847.48        33.88 o                         
  19   7   4        910.79        860.56        27.10 o                         
  21   7   4        505.31        515.33        20.79 o                         
  23   7   4         32.20         33.17        11.44 o                         
 -22   8   4        122.74        127.66        10.35 o                         
 -20   8   4        361.86        336.64        15.64 o                         
 -18   8   4          9.59         21.96         8.07 o                         
 -16   8   4       6178.56       6435.89        88.85 o                         
 -14   8   4       6324.70       6581.01        94.69 o                         
 -12   8   4       3604.85       3875.49        69.42 o                         
 -10   8   4        297.99        334.20         9.95 o                         
  -8   8   4         45.86         55.02         9.01 o                         
  -6   8   4       5278.41       5082.86        61.90 o                         
  -4   8   4        495.36        518.97        10.95 o                         
  -2   8   4       4194.08       4397.64        35.46 o                         
   0   8   4      23473.03      23376.07        92.45 o                         
   2   8   4        830.90        729.58        12.20 o                         
   4   8   4        121.79         87.59         9.08 o                         
   6   8   4      12052.14      12189.17       154.75 o                         
   8   8   4        503.08        486.84        11.01 o                         
  10   8   4        743.05        637.84        10.89 o                         
  12   8   4        749.91        746.35        18.05 o                         
  14   8   4        859.99        972.25        17.47 o                         
  16   8   4        421.24        424.84        12.17 o                         
  18   8   4       1397.65       1323.30        28.18 o                         
  20   8   4         32.04         28.33        10.69 o                         
  22   8   4         26.81         17.81         9.77 o                         
 -21   9   4        111.50        134.21        10.55 o                         
 -19   9   4        124.05         98.40        10.05 o                         
 -17   9   4        421.02        453.65        14.65 o                         
 -15   9   4       6793.67       7187.07       135.75 o                         
 -13   9   4        114.45        109.11         8.92 o                         
 -11   9   4        148.73        173.52        11.24 o                         
  -9   9   4        279.31        380.26        10.24 o                         
  -7   9   4       1476.98       1439.88        17.22 o                         
  -5   9   4       2070.46       2255.02        18.17 o                         
  -3   9   4       2819.09       2987.63        28.35 o                         
  -1   9   4       1900.78       1931.33        15.70 o                         
   1   9   4       2282.47       2216.04        18.07 o                         
   3   9   4          2.46         15.26         9.32 o                         
   5   9   4       5382.84       5647.81        81.63 o                         
   7   9   4        917.80       1047.12        12.90 o                         
   9   9   4         95.04        135.10        10.09 o                         
  11   9   4       2983.60       3213.60        53.22 o                         
  13   9   4          5.99         13.85         9.68 o                         
  15   9   4        166.77        198.70        11.49 o                         
  17   9   4        936.21        924.16        25.08 o                         
  19   9   4        468.83        456.47        20.75 o                         
  21   9   4        176.94        169.64        11.74 o                         
 -22  10   4        417.07        329.92        17.29 o                         
 -20  10   4         64.61         74.10        10.33 o                         
 -18  10   4        394.53        472.26        18.92 o                         
 -16  10   4        718.34        801.15        11.72 o                         
 -14  10   4       2544.33       2757.60        48.01 o                         
 -12  10   4        789.75        834.36        16.48 o                         
 -10  10   4       7023.01       7274.09        90.34 o                         
  -8  10   4       3253.40       3203.19        31.02 o                         
  -6  10   4       3091.81       2923.93        31.12 o                         
  -4  10   4        634.34        543.96        11.35 o                         
  -2  10   4       2896.11       2924.56        20.18 o                         
   0  10   4      12925.96      12141.64       107.06 o                         
   2  10   4       1104.72       1119.94        13.76 o                         
   4  10   4       3005.91       2690.35        27.14 o                         
   6  10   4       1932.26       1749.35        20.01 o                         
   8  10   4        654.94        652.62        15.01 o                         
  10  10   4       4360.55       4393.06        85.82 o                         
  12  10   4         44.78         34.84         9.14 o                         
  14  10   4       1364.58       1516.89        16.48 o                         
  16  10   4        873.05        840.25        30.39 o                         
  18  10   4        315.33        314.91        16.53 o                         
  20  10   4        297.38        261.97        14.51 o                         
 -21  11   4         43.19         46.65        10.36 o                         
 -19  11   4         68.53         86.50         9.97 o                         
 -17  11   4       1152.85       1145.73        17.96 o                         
 -15  11   4       2998.17       3108.73        61.25 o                         
 -13  11   4       4965.03       5404.36       108.58 o                         
 -11  11   4        228.31        237.13         9.54 o                         
  -9  11   4        440.75        474.94        12.83 o                         
  -7  11   4       3719.23       3502.43        24.43 o                         
  -5  11   4       1754.54       1779.58        14.92 o                         
  -3  11   4      13233.10      13182.32        81.38 o                         
  -1  11   4         30.80         74.03        10.83 o                         
   1  11   4       2359.64       2372.71        20.23 o                         
   3  11   4       4875.73       4830.12        51.93 o                         
   5  11   4         48.10         50.76         9.28 o                         
   7  11   4       8498.62       8595.79        97.47 o                         
   9  11   4        290.09        297.99        11.01 o                         
  11  11   4        833.14        969.30        21.78 o                         
  13  11   4          7.65         21.69        11.05 o                         
  15  11   4        438.84        523.90        12.39 o                         
  17  11   4        846.88        799.58        23.87 o                         
  19  11   4        201.68        175.69        11.77 o                         
  21  11   4        152.57        141.52        12.30 o                         
 -20  12   4        132.07        104.60        11.03 o                         
 -18  12   4         38.16         42.25         9.91 o                         
 -16  12   4        582.97        570.09        15.11 o                         
 -14  12   4       2184.38       2286.25        48.53 o                         
 -12  12   4        987.58       1027.66        26.14 o                         
 -10  12   4        124.32        107.82         8.99 o                         
  -8  12   4       3160.23       3384.41        61.29 o                         
  -6  12   4        656.91        659.41        12.64 o                         
  -4  12   4       1137.25       1135.37        13.87 o                         
  -2  12   4        295.72        278.98        11.91 o                         
   0  12   4       4423.62       4512.64        42.44 o                         
   2  12   4       1150.98       1156.64        18.06 o                         
   4  12   4       1264.94       1249.96        24.42 o                         
   6  12   4        271.09        304.63        10.42 o                         
   8  12   4        468.92        447.08        12.10 o                         
  10  12   4        205.19        226.91        11.50 o                         
  12  12   4        454.49        446.98        12.48 o                         
  14  12   4        218.23        224.26        10.41 o                         
  16  12   4         42.96         41.20        10.80 o                         
  18  12   4         25.74         28.56        11.13 o                         
  20  12   4          5.98         11.22        11.80 o                         
 -19  13   4        444.39        393.15        30.77 o                         
 -17  13   4         49.30         50.97        10.66 o                         
 -15  13   4         12.81         12.02        10.15 o                         
 -13  13   4        205.91        242.20        10.82 o                         
 -11  13   4         90.05        126.22        10.10 o                         
  -9  13   4       1921.05       1863.57        22.12 o                         
  -7  13   4        520.57        555.21        12.66 o                         
  -5  13   4        271.88        333.60        11.89 o                         
  -3  13   4          3.05         25.48        11.32 o                         
  -1  13   4        298.29        267.52        11.79 o                         
   1  13   4        113.82        121.16        11.73 o                         
   3  13   4       2744.19       2832.08        38.80 o                         
   5  13   4         95.25        117.42        11.10 o                         
   7  13   4         22.80         28.59        10.85 o                         
   9  13   4       1015.71       1074.80        19.88 o                         
  11  13   4        775.09        750.06        17.25 o                         
  13  13   4        201.75        212.29        11.38 o                         
  15  13   4         30.77         43.38        10.40 o                         
  17  13   4         19.32          9.04        11.59 o                         
  19  13   4         21.33         22.95        11.39 o                         
 -18  14   4        958.06        880.89        28.35 o                         
 -16  14   4         26.34         29.16        10.63 o                         
 -14  14   4         16.92         31.46         9.41 o                         
 -12  14   4       1017.60       1084.87        29.66 o                         
 -10  14   4        904.18       1171.83        25.25 o                         
  -8  14   4       1294.94       1270.62        26.81 o                         
  -6  14   4       2574.74       2872.20        56.74 o                         
  -4  14   4       1765.87       1846.42        18.04 o                         
  -2  14   4        461.05        457.24        13.95 o                         
   0  14   4      14100.00      14642.27       189.56 o                         
   2  14   4        976.01        948.47        16.40 o                         
   4  14   4       4284.17       4333.64        45.11 o                         
   6  14   4        389.33        444.47        12.97 o                         
   8  14   4        631.56        576.09        13.79 o                         
  10  14   4       2013.73       2012.83        36.59 o                         
  12  14   4        273.88        276.28        10.79 o                         
  14  14   4         24.70         51.46        10.12 o                         
  16  14   4        870.04        779.28        23.29 o                         
  18  14   4        280.82        221.72        12.97 o                         
 -17  15   4        273.09        260.14        12.69 o                         
 -15  15   4        332.47        313.93        13.28 o                         
 -13  15   4       1155.91       1177.41        23.93 o                         
 -11  15   4        782.90        795.95        13.61 o                         
  -9  15   4        552.11        585.35        12.16 o                         
  -7  15   4        538.59        553.60        12.31 o                         
  -5  15   4         48.57         54.91        10.11 o                         
  -3  15   4       3079.00       3257.63        23.27 o                         
  -1  15   4         39.03         35.03        13.77 o                         
   1  15   4        497.59        530.52        16.47 o                         
   3  15   4       1197.97       1329.00        18.72 o                         
   5  15   4         61.35         69.46        10.84 o                         
   7  15   4       2239.46       2150.97        20.84 o                         
   9  15   4        110.73        112.10        10.62 o                         
  11  15   4        323.71        331.84        12.49 o                         
  13  15   4          2.01          9.79        11.05 o                         
  15  15   4        405.02        380.26        18.90 o                         
  17  15   4        123.33         84.19        12.29 o                         
 -16  16   4         78.92         70.05        10.94 o                         
 -14  16   4        764.73        694.25        29.78 o                         
 -12  16   4          1.36          8.13        10.61 o                         
 -10  16   4         48.20         52.10        11.10 o                         
  -8  16   4        323.76        324.17        13.74 o                         
  -6  16   4         36.64         61.25        10.92 o                         
  -4  16   4         11.39         15.33        13.74 o                         
  -2  16   4        107.42        124.10        14.93 o                         
   0  16   4          3.27         33.30        14.00 o                         
   2  16   4        258.98        275.65        15.86 o                         
   4  16   4        155.84        181.84        13.68 o                         
   6  16   4        563.36        547.02        14.54 o                         
   8  16   4          0.02          6.19        10.45 o                         
  10  16   4          4.81         -1.91        12.00 o                         
  12  16   4        460.11        481.03        15.88 o                         
  14  16   4        108.21         93.21        10.88 o                         
  16  16   4        144.96        125.35        13.18 o                         
 -15  17   4         49.74         50.21        12.01 o                         
 -13  17   4          3.21         12.31        10.57 o                         
 -11  17   4         62.20         57.39        11.91 o                         
  -9  17   4       1286.72       1214.44        29.55 o                         
  -7  17   4        153.16        159.63        13.50 o                         
  -5  17   4        332.34        350.45        22.57 o                         
  -3  17   4        321.08        306.07        15.77 o                         
  -1  17   4        530.62        541.07        26.63 o                         
   1  17   4        503.10        485.94        16.60 o                         
   3  17   4       1040.54       1102.51        18.72 o                         
   5  17   4        131.02        133.73        14.67 o                         
   7  17   4         43.21         36.30        13.92 o                         
   9  17   4       1194.22       1136.48        31.44 o                         
  11  17   4        151.17        109.44        12.55 o                         
  13  17   4        148.21        159.98        11.85 o                         
 -12  18   4        213.06        167.05        12.94 o                         
 -10  18   4        209.06        238.45        13.79 o                         
  -8  18   4        415.62        385.97        17.33 o                         
  -6  18   4        107.26        128.89        14.99 o                         
  -4  18   4         10.32          7.90        14.83 o                         
  -2  18   4       1338.21       1313.78        34.78 o                         
   0  18   4        490.22        491.70        17.40 o                         
   2  18   4        355.01        410.67        29.03 o                         
   4  18   4        486.68        460.72        15.26 o                         
   6  18   4        502.75        532.70        26.37 o                         
   8  18   4         75.50         74.11        15.40 o                         
  10  18   4        426.14        404.87        14.05 o                         
  12  18   4         83.71         68.83        13.18 o                         
 -11  19   4         63.52         40.20        13.48 o                         
  -9  19   4         39.00         26.44        13.56 o                         
  -7  19   4         47.97         47.35        13.50 o                         
  -5  19   4        224.59        222.16        14.57 o                         
  -3  19   4         24.09         27.76        15.29 o                         
  -1  19   4         54.71         68.92        15.00 o                         
   1  19   4          0.88          0.08        15.82 o                         
   3  19   4        113.48        141.05        15.75 o                         
   5  19   4        132.69        127.20        16.36 o                         
   7  19   4         14.14         14.69        15.62 o                         
   9  19   4         28.63         24.12        14.69 o                         
  11  19   4         11.17         17.57        12.84 o                         
  -8  20   4         53.37         46.34        15.47 o                         
  -6  20   4        103.77         80.25        16.15 o                         
  -4  20   4         27.49         21.79        13.70 o                         
  -2  20   4        132.31        109.96        15.95 o                         
   0  20   4         11.17         32.78        15.00 o                         
   2  20   4         64.19         49.54        15.82 o                         
   4  20   4         14.27         21.12        16.01 o                         
   6  20   4         23.46         35.85        15.62 o                         
   8  20   4         12.39         14.28        17.70 o                         
  -5  21   4        372.09        276.45        23.49 o                         
  -3  21   4          6.17          0.10        14.30 o                         
  -1  21   4        263.92        195.99        18.34 o                         
   1  21   4        110.94        102.10        17.25 o                         
   3  21   4         22.45         32.70        15.88 o                         
 -23   1   5         57.92         48.23         9.14 o                         
 -21   1   5        404.30        461.00        13.66 o                         
 -19   1   5        547.91        599.37        12.18 o                         
 -17   1   5        311.57        362.16        14.15 o                         
 -15   1   5      11179.23      11003.31       200.64 o                         
 -13   1   5       3404.38       3311.47        46.99 o                         
 -11   1   5       3803.59       3833.46        53.30 o                         
  -9   1   5       9140.53       8832.02        70.08 o                         
  -7   1   5      10350.59      10207.22       114.60 o                         
  -5   1   5       6811.98       6922.71        51.71 o                         
  -3   1   5      23959.31      22300.35       243.71 o                         
  -1   1   5       9363.65       8932.91       140.41 o                         
   1   1   5       1971.97       1990.19        22.97 o                         
   3   1   5      45294.15      43260.30       253.19 o                         
   5   1   5        161.53        160.95        10.31 o                         
   7   1   5      30184.53      29261.72       344.46 o                         
   9   1   5       4209.70       4334.18        80.78 o                         
  11   1   5      10121.38      10240.50       169.66 o                         
  13   1   5       3754.13       3830.19        48.17 o                         
  15   1   5        332.57        335.77        10.42 o                         
  17   1   5       5000.96       5147.33       121.59 o                         
  19   1   5       1989.63       1920.45        54.37 o                         
  21   1   5        138.95        131.74        10.36 o                         
  23   1   5          2.82         15.54         9.81 o                         
 -24   2   5        113.03         83.27         9.61 o                         
 -22   2   5        937.31        917.79        35.32 o                         
 -20   2   5         13.85         27.40         8.73 o                         
 -18   2   5         37.49        108.93         9.65 o                         
 -16   2   5       3233.45       2998.81        86.36 o                         
 -14   2   5       3581.68       3420.69        60.38 o                         
 -12   2   5       5732.82       5470.44        75.13 o                         
 -10   2   5       3765.09       3438.66        44.88 o                         
  -8   2   5       1301.28       1214.12        15.19 o                         
  -6   2   5      50158.80      50694.26       420.91 o                         
  -4   2   5      29489.32      28267.34       401.57 o                         
  -2   2   5        481.48        577.11        23.35 o                         
   0   2   5       7221.46       5995.67        52.34 o                         
   2   2   5      10477.92      10584.07        87.22 o                         
   4   2   5       6613.87       5728.68        55.19 o                         
   6   2   5      25139.46      24290.83       348.45 o                         
   8   2   5       5358.97       5220.17        79.37 o                         
  10   2   5      23559.52      22592.28       393.94 o                         
  12   2   5        125.19        115.08         9.18 o                         
  14   2   5       9098.13       9745.87       184.73 o                         
  16   2   5       1896.10       2067.80        32.45 o                         
  18   2   5       4202.49       4221.52       111.20 o                         
  20   2   5       2159.79       2069.70       109.36 o                         
  22   2   5        102.79        130.80        10.46 o                         
  24   2   5          9.04         15.62        11.12 o                         
 -23   3   5         16.37         25.94         9.63 o                         
 -21   3   5        119.01        108.60         9.94 o                         
 -19   3   5       1246.63       1306.46        42.94 o                         
 -17   3   5       1371.68       1526.07        32.55 o                         
 -15   3   5        238.90        238.43         9.10 o                         
 -13   3   5        278.75        292.69         8.42 o                         
 -11   3   5       4199.89       4044.16        54.62 o                         
  -9   3   5       2746.39       2803.55        33.99 o                         
  -7   3   5       6074.37       5708.44        53.42 o                         
  -5   3   5        485.80        545.46        10.42 o                         
  -3   3   5       5298.02       4954.62        75.29 o                         
  -1   3   5        122.13         69.59         8.96 o                         
   1   3   5        116.04        104.75        10.11 o                         
   3   3   5        390.78        312.56        11.13 o                         
   5   3   5       2927.12       3023.95        44.91 o                         
   7   3   5       7311.68       7374.22       108.34 o                         
   9   3   5        317.93        338.19         9.99 o                         
  11   3   5        957.08       1134.32        19.73 o                         
  13   3   5       2464.17       2648.53        49.24 o                         
  15   3   5         39.73         60.35         8.40 o                         
  17   3   5       2777.87       3002.68        48.62 o                         
  19   3   5         96.68         89.84        11.97 o                         
  21   3   5        285.13        273.47        10.99 o                         
  23   3   5         80.03         61.52        10.18 o                         
 -24   4   5         29.87         37.82         8.98 o                         
 -22   4   5        581.18        572.32        33.52 o                         
 -20   4   5         13.61         19.57         8.81 o                         
 -18   4   5        132.29        108.84         7.96 o                         
 -16   4   5        128.00        125.82         9.90 o                         
 -14   4   5       2600.45       2614.48        36.81 o                         
 -12   4   5       2814.53       2729.83        16.86 o                         
 -10   4   5        964.48       1027.21        16.82 o                         
  -8   4   5       2732.55       2967.00        33.66 o                         
  -6   4   5       4805.51       4342.55        46.81 o                         
  -4   4   5        798.18        708.52        12.82 o                         
  -2   4   5       1519.31       1221.39        13.14 o                         
   0   4   5       1308.90       1180.61        13.57 o                         
   2   4   5       1529.67       1477.25        15.84 o                         
   4   4   5       5464.18       5070.18        32.39 o                         
   6   4   5        875.28        914.36        18.80 o                         
   8   4   5        107.81        141.52        10.58 o                         
  10   4   5       2903.00       2854.20        55.12 o                         
  12   4   5        646.61        629.85        15.28 o                         
  14   4   5        636.09        695.41        14.62 o                         
  16   4   5         91.91         77.11         9.67 o                         
  18   4   5         14.97         39.31         9.17 o                         
  20   4   5        118.60        131.32        10.61 o                         
  22   4   5        141.16        133.25        10.84 o                         
 -23   5   5         86.58        105.72        10.63 o                         
 -21   5   5        848.27        838.24        33.96 o                         
 -19   5   5        834.91        942.22        21.52 o                         
 -17   5   5        135.28        183.01         9.27 o                         
 -15   5   5       5277.46       5506.47        86.84 o                         
 -13   5   5        995.54        914.34        11.37 o                         
 -11   5   5       1859.23       1758.09        30.55 o                         
  -9   5   5       9909.61       8900.55        98.56 o                         
  -7   5   5       6552.89       6340.68        63.06 o                         
  -5   5   5      20755.64      19918.36       271.67 o                         
  -3   5   5      15847.71      14176.36        74.54 o                         
  -1   5   5       1123.70       1270.06        13.12 o                         
   1   5   5      10522.30       9669.11        44.60 o                         
   3   5   5       2027.49       1738.33        15.74 o                         
   5   5   5        265.73        210.85        11.49 o                         
   7   5   5      10133.20      10466.61       197.04 o                         
   9   5   5       3383.48       3383.16        64.67 o                         
  11   5   5       1131.97       1185.85        22.48 o                         
  13   5   5       3567.58       3879.93        90.09 o                         
  15   5   5       1186.61       1224.56        26.16 o                         
  17   5   5        763.14        832.00        14.50 o                         
  19   5   5       1115.21       1136.10        29.61 o                         
  21   5   5        416.72        355.65        19.99 o                         
  23   5   5         71.22         63.15        11.11 o                         
 -22   6   5         19.62         21.08        10.79 o                         
 -20   6   5        763.12        797.44        32.09 o                         
 -18   6   5        733.64        795.16        19.99 o                         
 -16   6   5        256.78        259.40        11.16 o                         
 -14   6   5       4963.94       4900.83        56.50 o                         
 -12   6   5       2284.74       2385.07        32.31 o                         
 -10   6   5       3944.90       4256.08        42.83 o                         
  -8   6   5       4638.43       4566.00        49.00 o                         
  -6   6   5      12617.96      13242.87       147.59 o                         
  -4   6   5       9565.83       9431.90        50.60 o                         
  -2   6   5       1194.39       1186.38        12.73 o                         
   0   6   5       2093.22       1874.35        15.23 o                         
   2   6   5       4558.21       4235.64        33.50 o                         
   4   6   5       6197.95       5969.61        31.39 o                         
   6   6   5      10700.97      10660.56       242.72 o                         
   8   6   5       7523.90       7487.00       133.83 o                         
  10   6   5       1810.90       1718.55        32.25 o                         
  12   6   5       4500.17       4520.57        86.75 o                         
  14   6   5        632.05        701.37        14.37 o                         
  16   6   5       1811.55       1990.06        41.89 o                         
  18   6   5       1472.60       1442.42        29.78 o                         
  20   6   5        274.25        227.39        10.63 o                         
  22   6   5         20.60         25.16        10.43 o                         
 -23   7   5         99.62         78.45        10.06 o                         
 -21   7   5         46.40         59.13        10.19 o                         
 -19   7   5        681.91        668.92        22.28 o                         
 -17   7   5       1252.71       1378.93        28.07 o                         
 -15   7   5         11.83         14.25        10.73 o                         
 -13   7   5       2859.07       2985.14        41.48 o                         
 -11   7   5       9092.15       8594.42        92.71 o                         
  -9   7   5       4099.52       4018.72        50.70 o                         
  -7   7   5       7066.17       7077.44        90.51 o                         
  -5   7   5        381.86        358.53        11.17 o                         
  -3   7   5       7872.78       8457.38        51.76 o                         
  -1   7   5       1129.26        906.02        12.16 o                         
   1   7   5       4131.37       3854.60        28.81 o                         
   3   7   5       1474.23       1447.68        13.60 o                         
   5   7   5        991.11       1069.08        13.63 o                         
   7   7   5       3228.58       3611.81        63.76 o                         
   9   7   5        698.70        779.59        16.58 o                         
  11   7   5        829.52        866.19        17.97 o                         
  13   7   5        196.64        202.43        10.66 o                         
  15   7   5        900.19       1015.58        20.65 o                         
  17   7   5         56.78         63.88        11.43 o                         
  19   7   5        595.28        494.56        19.47 o                         
  21   7   5          3.21         11.84        10.94 o                         
 -22   8   5         42.29         47.68         9.66 o                         
 -20   8   5        351.66        361.64        13.68 o                         
 -18   8   5        853.30        838.63        19.93 o                         
 -16   8   5        579.41        583.90        20.40 o                         
 -14   8   5        169.92        175.55        10.35 o                         
 -12   8   5       4772.96       4764.59        84.96 o                         
 -10   8   5        540.62        517.06        10.23 o                         
  -8   8   5       2108.86       2255.81        31.61 o                         
  -6   8   5       4122.41       3924.44        48.49 o                         
  -4   8   5         76.24        119.98         9.34 o                         
  -2   8   5      12119.72      11118.93        82.28 o                         
   0   8   5         76.04         64.13         9.55 o                         
   2   8   5       4537.55       4332.38        34.48 o                         
   4   8   5       6482.40       6354.73        85.22 o                         
   6   8   5       2633.00       2885.51        35.02 o                         
   8   8   5       2020.26       1901.23        44.61 o                         
  10   8   5       1308.93       1345.97        23.99 o                         
  12   8   5       2242.62       2290.93        53.34 o                         
  14   8   5        808.49        836.55        21.03 o                         
  16   8   5        529.70        538.25        15.23 o                         
  18   8   5        129.19        129.27        11.99 o                         
  20   8   5        362.60        332.68        13.65 o                         
  22   8   5        212.94        178.06        13.56 o                         
 -21   9   5         65.49         63.87        10.63 o                         
 -19   9   5       1211.26       1181.69        24.07 o                         
 -17   9   5       1027.82       1128.51        31.96 o                         
 -15   9   5         79.07         79.65         9.83 o                         
 -13   9   5       1529.75       1504.84        30.86 o                         
 -11   9   5       3531.49       3506.73        47.52 o                         
  -9   9   5       7227.36       7216.44        90.96 o                         
  -7   9   5       2995.09       2935.33        34.30 o                         
  -5   9   5      21622.40      20959.16       176.70 o                         
  -3   9   5       5484.59       5207.48        44.82 o                         
  -1   9   5       4125.97       3836.82        28.77 o                         
   1   9   5       1775.85       1458.96        14.37 o                         
   3   9   5        874.37        836.32        12.69 o                         
   5   9   5      15139.11      15074.94       174.07 o                         
   7   9   5         11.46         27.22         9.95 o                         
   9   9   5       6777.60       6905.96       103.37 o                         
  11   9   5       3733.60       3772.22        74.31 o                         
  13   9   5        380.75        428.40        14.36 o                         
  15   9   5       4652.22       4930.88        68.33 o                         
  17   9   5        458.97        434.58        19.42 o                         
  19   9   5       1099.78       1131.32        41.22 o                         
  21   9   5        137.80        114.67        11.84 o                         
 -20  10   5        324.05        271.29        11.22 o                         
 -18  10   5         16.45         23.57         9.80 o                         
 -16  10   5        602.89        677.86        25.31 o                         
 -14  10   5        695.18        816.95        23.43 o                         
 -12  10   5        171.51        191.31        10.45 o                         
 -10  10   5       2734.32       2717.46        29.89 o                         
  -8  10   5        716.76        727.82        12.18 o                         
  -6  10   5        747.67        792.31        11.68 o                         
  -4  10   5       2300.32       2276.77        23.36 o                         
  -2  10   5        417.16        433.72        10.73 o                         
   0  10   5       3876.94       3898.98        32.70 o                         
   2  10   5       5617.80       5707.96        57.85 o                         
   4  10   5        390.89        312.11        10.94 o                         
   6  10   5        503.78        576.40        12.03 o                         
   8  10   5       4304.20       4695.13       105.22 o                         
  10  10   5        303.28        307.16        11.42 o                         
  12  10   5       1403.88       1583.57        30.01 o                         
  14  10   5         19.59         32.06        10.58 o                         
  16  10   5        375.67        371.48        14.29 o                         
  18  10   5         66.92         72.97        11.19 o                         
  20  10   5         59.79         38.40        11.58 o                         
 -21  11   5          7.75          9.45        10.66 o                         
 -19  11   5        300.29        296.94        21.83 o                         
 -17  11   5          4.98          9.54        10.00 o                         
 -15  11   5         53.87         76.32         9.24 o                         
 -13  11   5        246.84        266.05         9.90 o                         
 -11  11   5        558.59        528.12        11.40 o                         
  -9  11   5       1104.03       1056.27        14.90 o                         
  -7  11   5       1917.35       2098.86        18.70 o                         
  -5  11   5        159.40        133.97        10.45 o                         
  -3  11   5        456.59        431.93        11.31 o                         
  -1  11   5         77.38         97.00        10.00 o                         
   1  11   5        314.42        296.60        11.14 o                         
   3  11   5        971.23       1099.99        13.75 o                         
   5  11   5        135.23        160.71        10.13 o                         
   7  11   5        259.01        300.99        11.74 o                         
   9  11   5        140.70        142.74        10.48 o                         
  11  11   5         67.58         99.58        10.89 o                         
  13  11   5         75.67         58.35        10.48 o                         
  15  11   5        118.68        122.21        11.15 o                         
  17  11   5         41.43         32.95        11.13 o                         
  19  11   5         11.48         14.65        11.45 o                         
 -20  12   5        141.82        138.01        11.31 o                         
 -18  12   5        682.50        632.59        19.71 o                         
 -16  12   5        172.66        175.74         9.74 o                         
 -14  12   5        687.99        773.09        19.44 o                         
 -12  12   5        903.24       1015.63        24.99 o                         
 -10  12   5       1266.01       1445.37        32.61 o                         
  -8  12   5        910.55        950.23        14.06 o                         
  -6  12   5         46.18         66.33         9.53 o                         
  -4  12   5       1947.10       1947.33        16.19 o                         
  -2  12   5       4149.44       4122.64        25.45 o                         
   0  12   5         16.79         21.82        10.44 o                         
   2  12   5       2885.37       2764.67        26.47 o                         
   4  12   5       2975.59       2883.84        47.13 o                         
   6  12   5        631.95        591.16        12.27 o                         
   8  12   5       3464.43       3509.31        69.94 o                         
  10  12   5         18.12         33.88        10.17 o                         
  12  12   5        903.51        951.90        14.24 o                         
  14  12   5        117.26        127.65        12.27 o                         
  16  12   5       1043.89        891.96        31.97 o                         
  18  12   5         39.93         35.54        10.62 o                         
 -19  13   5         92.56         61.30        11.22 o                         
 -17  13   5        110.08        111.70        10.86 o                         
 -15  13   5         73.80         91.48        10.24 o                         
 -13  13   5       1872.62       1960.29        28.61 o                         
 -11  13   5        219.05        210.91        10.73 o                         
  -9  13   5        898.85        999.83        13.04 o                         
  -7  13   5       1318.57       1301.88        14.06 o                         
  -5  13   5       3329.46       3501.43        39.75 o                         
  -3  13   5         82.54         87.66        11.02 o                         
  -1  13   5       1325.30       1467.35        16.29 o                         
   1  13   5       2863.32       2982.94        25.78 o                         
   3  13   5        343.99        300.02        11.80 o                         
   5  13   5       8382.84       8897.59       109.67 o                         
   7  13   5        221.21        193.98        10.27 o                         
   9  13   5       3355.51       3666.27       102.39 o                         
  11  13   5         63.96         98.88        11.56 o                         
  13  13   5        178.78        185.54        11.89 o                         
  15  13   5       2004.67       1935.76        52.26 o                         
  17  13   5         59.77         55.51        11.01 o                         
  19  13   5        679.89        501.15        26.90 o                         
 -18  14   5        105.05         92.09        10.91 o                         
 -16  14   5        323.29        333.72        16.23 o                         
 -14  14   5         29.27         46.52         9.64 o                         
 -12  14   5        131.04        150.90        10.37 o                         
 -10  14   5         22.31         27.51         9.76 o                         
  -8  14   5        362.25        391.80        11.74 o                         
  -6  14   5       1850.16       1791.25        28.85 o                         
  -4  14   5         72.32         61.62        10.05 o                         
  -2  14   5        957.17        995.19        14.26 o                         
   0  14   5        411.37        437.30        12.97 o                         
   2  14   5        323.61        299.47        11.42 o                         
   4  14   5         63.52         83.95        10.51 o                         
   6  14   5         75.73         81.55        10.42 o                         
   8  14   5        160.57        193.25        13.16 o                         
  10  14   5         19.25         39.36        10.17 o                         
  12  14   5        585.89        565.99        15.96 o                         
  14  14   5          0.12          4.18        11.62 o                         
  16  14   5        160.19        159.14        12.51 o                         
  18  14   5        207.65        177.99        13.10 o                         
 -17  15   5        305.77        282.61        14.67 o                         
 -15  15   5         67.26         75.11        11.02 o                         
 -13  15   5        257.15        252.99        11.62 o                         
 -11  15   5        845.16        813.16        18.34 o                         
  -9  15   5         82.26        100.05        10.79 o                         
  -7  15   5        943.32        919.05        16.76 o                         
  -5  15   5          4.14         13.72        11.62 o                         
  -3  15   5        123.13        133.19        12.16 o                         
  -1  15   5        895.22        984.02        15.89 o                         
   1  15   5        366.40        396.91        13.58 o                         
   3  15   5         17.98         32.77        11.88 o                         
   5  15   5        804.97        865.59        14.18 o                         
   7  15   5          7.86         12.39        11.12 o                         
   9  15   5        374.44        348.03        14.54 o                         
  11  15   5         10.88         19.51        10.59 o                         
  13  15   5        180.07        191.62        12.49 o                         
  15  15   5         86.74         58.59        11.58 o                         
  17  15   5         39.83         25.21        13.22 o                         
 -16  16   5         44.96         25.85        11.76 o                         
 -14  16   5        953.29        883.42        41.16 o                         
 -12  16   5        281.32        287.96        15.25 o                         
 -10  16   5        718.52        762.82        13.26 o                         
  -8  16   5       1289.82       1371.21        30.10 o                         
  -6  16   5         82.69        102.30        11.10 o                         
  -4  16   5       2355.44       2474.20        54.10 o                         
  -2  16   5        624.06        636.50        16.32 o                         
   0  16   5       1229.78       1272.40        49.14 o                         
   2  16   5        296.86        331.05        14.76 o                         
   4  16   5       1829.47       1816.67        28.15 o                         
   6  16   5        623.06        587.14        14.82 o                         
   8  16   5        588.50        600.08        14.15 o                         
  10  16   5        137.85        140.78        11.66 o                         
  12  16   5        673.37        680.54        22.89 o                         
  14  16   5        121.57        116.14        12.66 o                         
 -13  17   5        196.47        174.95        10.78 o                         
 -11  17   5         71.48         55.63        11.58 o                         
  -9  17   5        218.23        218.11        11.14 o                         
  -7  17   5          5.90         13.77        12.23 o                         
  -5  17   5        483.39        502.42        15.91 o                         
  -3  17   5        230.50        209.28        14.01 o                         
  -1  17   5          6.69          7.13        14.17 o                         
   1  17   5         68.56         78.85        15.50 o                         
   3  17   5        695.78        649.73        20.71 o                         
   5  17   5        324.61        267.08        13.26 o                         
   7  17   5         46.16         52.69        12.55 o                         
   9  17   5        429.14        387.22        14.10 o                         
  11  17   5        120.83        106.63        12.84 o                         
  13  17   5         42.76         43.59        12.55 o                         
 -12  18   5         84.74         92.06        12.51 o                         
 -10  18   5        260.15        261.18        13.09 o                         
  -8  18   5          1.36         10.98        12.85 o                         
  -6  18   5         68.94         58.59        14.74 o                         
  -4  18   5         84.98         75.53        14.65 o                         
  -2  18   5         23.45         47.73        14.93 o                         
   0  18   5        122.02        118.80        14.44 o                         
   2  18   5        199.30        221.46        15.35 o                         
   4  18   5          2.31          1.54        13.35 o                         
   6  18   5         64.06         53.10        14.23 o                         
   8  18   5         13.68         14.58        14.78 o                         
  10  18   5         14.89         13.84        11.99 o                         
  12  18   5         53.27         36.57        13.26 o                         
 -11  19   5        268.05        242.71        13.34 o                         
  -9  19   5          1.73          0.30        14.71 o                         
  -7  19   5        359.52        340.12        30.13 o                         
  -5  19   5          2.62         -4.48        14.91 o                         
  -3  19   5        102.19        101.45        14.24 o                         
  -1  19   5        336.19        339.86        16.82 o                         
   1  19   5          5.30         15.72        15.67 o                         
   3  19   5       1024.59       1086.61        49.96 o                         
   5  19   5         90.91        101.08        16.33 o                         
   7  19   5        183.83        175.68        17.47 o                         
   9  19   5        116.25        116.51        13.95 o                         
  -8  20   5        195.46        182.55        24.91 o                         
  -6  20   5        102.48         77.07        17.93 o                         
  -4  20   5        469.12        362.19        17.99 o                         
  -2  20   5          2.22         20.60        15.69 o                         
   0  20   5        291.37        287.24        17.66 o                         
   2  20   5          1.59         11.99        14.36 o                         
   4  20   5        166.18        144.99        17.29 o                         
   6  20   5        109.79         89.75        16.05 o                         
  -3  21   5         25.80         26.56        16.37 o                         
  -1  21   5          6.42         16.66        14.87 o                         
   1  21   5          0.11         29.53        14.28 o                         
 -24   0   6         95.71         91.72        12.81 o                         
 -22   0   6       1147.83       1000.01        52.21 o                         
 -20   0   6       1600.80       1640.58        66.33 o                         
 -18   0   6          9.44         12.68        15.23 o                         
 -16   0   6       4981.38       5181.68       161.37 o                         
 -14   0   6         30.52         49.38        12.46 o                         
 -12   0   6        846.93        645.24        28.74 o                         
 -10   0   6      21838.96      20284.21       279.87 o                         
  -8   0   6       1267.51       1121.51        28.01 o                         
  -6   0   6      68736.16      69338.68      1317.22 o                         
  -4   0   6       6241.35       5556.19        94.50 o                         
  -2   0   6      23524.57      22976.08       756.12 o                         
   0   0   6      18537.91      17082.49       395.28 o                         
   2   0   6      40130.36      38516.99      1175.84 o                         
   4   0   6       9281.16      10220.20       117.66 o                         
   6   0   6       5481.71       4583.15        98.85 o                         
   8   0   6      33146.18      32513.35       858.84 o                         
  10   0   6       3399.21       3404.87        77.48 o                         
  12   0   6      20205.64      20660.95       633.35 o                         
  14   0   6        615.23        760.98        25.71 o                         
  16   0   6       5149.13       5437.61       206.25 o                         
  18   0   6       1819.73       1773.25        40.73 o                         
  20   0   6        384.81        351.55        16.95 o                         
  22   0   6       1020.10        890.99       121.99 o                         
 -23   1   6        395.20        395.56        23.33 o                         
 -21   1   6        125.57        160.09        10.40 o                         
 -19   1   6        549.28        518.02        17.59 o                         
 -17   1   6        143.13        192.49         8.23 o                         
 -15   1   6       1163.00       1193.61        25.34 o                         
 -13   1   6        614.12        640.36        11.84 o                         
 -11   1   6        806.21        861.56        10.81 o                         
  -9   1   6       9151.71       9804.12       110.64 o                         
  -7   1   6       4865.55       4969.03        57.13 o                         
  -5   1   6       2784.80       2759.70        20.61 o                         
  -3   1   6       9433.12       9525.28        85.92 o                         
  -1   1   6       8491.90       8089.18       142.30 o                         
   1   1   6        470.28        642.84        12.69 o                         
   3   1   6         33.43         33.23         9.19 o                         
   5   1   6         80.58        277.21         9.74 o                         
   7   1   6        411.14        386.15        11.03 o                         
   9   1   6       1336.13       1382.96        58.11 o                         
  11   1   6       8542.73       8620.41       201.96 o                         
  13   1   6        117.45        130.00         9.89 o                         
  15   1   6       4023.41       4174.08        93.15 o                         
  17   1   6        392.68        367.67        10.90 o                         
  19   1   6        131.48        123.93         9.43 o                         
  21   1   6        243.88        264.06        16.99 o                         
  23   1   6         12.41         17.37        10.47 o                         
 -24   2   6         22.83         37.20        10.55 o                         
 -22   2   6          2.07         15.13         8.76 o                         
 -20   2   6         48.47         71.24         8.59 o                         
 -18   2   6        237.70        195.55        10.47 o                         
 -16   2   6          1.86          6.16         8.09 o                         
 -14   2   6       2398.01       2299.86        43.09 o                         
 -12   2   6          2.03         12.21         8.19 o                         
 -10   2   6       4915.10       5116.27        69.35 o                         
  -8   2   6         79.60        107.02         8.21 o                         
  -6   2   6         26.13         16.45         8.65 o                         
  -4   2   6       4997.13       4749.20        40.25 o                         
  -2   2   6       2687.33       2486.84        31.24 o                         
   0   2   6       3411.38       3161.27        49.14 o                         
   2   2   6       2321.31       2138.21        16.22 o                         
   4   2   6       2204.26       2053.13        16.49 o                         
   6   2   6       1466.46       1234.67        13.54 o                         
   8   2   6       1255.35       1216.80        24.99 o                         
  10   2   6        257.73        249.57        10.13 o                         
  12   2   6          6.98         13.44         8.66 o                         
  14   2   6        702.50        747.03        13.30 o                         
  16   2   6       1520.75       1604.69        33.58 o                         
  18   2   6         14.61         20.72         9.12 o                         
  20   2   6          6.93         16.15         8.98 o                         
  22   2   6         31.32         34.04        10.25 o                         
 -23   3   6        974.03        864.91        49.99 o                         
 -21   3   6         79.09         64.30         9.03 o                         
 -19   3   6        177.14        195.36        11.99 o                         
 -17   3   6        479.33        621.03        16.86 o                         
 -15   3   6        382.22        375.45        12.19 o                         
 -13   3   6        482.22        479.04        13.12 o                         
 -11   3   6       1049.32        825.36        11.19 o                         
  -9   3   6       2633.84       2811.35        34.49 o                         
  -7   3   6      14423.10      13677.38       177.22 o                         
  -5   3   6       2178.59       1946.78        26.26 o                         
  -3   3   6      17034.57      16360.93       196.65 o                         
  -1   3   6       9500.82       8110.29        81.61 o                         
   1   3   6         14.63         51.78        12.53 o                         
   3   3   6       1687.94       1433.68        15.93 o                         
   5   3   6        287.30        403.48        11.12 o                         
   7   3   6        841.16        950.11        18.77 o                         
   9   3   6      12450.09      12641.53       227.91 o                         
  11   3   6       2494.61       2696.90        77.83 o                         
  13   3   6        858.67        940.18        21.40 o                         
  15   3   6       7688.53       8376.99       152.46 o                         
  17   3   6        847.75        871.40        15.47 o                         
  19   3   6       1095.36       1204.91        33.99 o                         
  21   3   6        312.09        340.66        13.34 o                         
  23   3   6        103.54         63.46        10.84 o                         
 -22   4   6       1180.78       1031.18        47.46 o                         
 -20   4   6        345.01        335.36        12.85 o                         
 -18   4   6        185.48        169.14        10.25 o                         
 -16   4   6        953.45       1108.55        30.32 o                         
 -14   4   6         26.84         39.97         9.01 o                         
 -12   4   6        373.25        347.52         8.95 o                         
 -10   4   6       2291.80       2175.08        23.96 o                         
  -8   4   6       7287.84       7650.92        61.79 o                         
  -6   4   6      17038.80      16878.48       200.41 o                         
  -4   4   6        154.49        117.89         8.71 o                         
  -2   4   6      19943.06      19646.10       103.55 o                         
   0   4   6       5444.50       4922.61        44.55 o                         
   2   4   6         67.25         57.57        11.83 o                         
   4   4   6        769.10       1217.18        14.56 o                         
   6   4   6       1770.21       1494.00        20.49 o                         
   8   4   6       7983.56       7920.30       161.85 o                         
  10   4   6       1401.92       1342.57        23.24 o                         
  12   4   6       9588.79       9797.81       243.03 o                         
  14   4   6       1369.35       1449.70        35.49 o                         
  16   4   6       1385.48       1532.35        32.47 o                         
  18   4   6       1207.76       1258.23        36.23 o                         
  20   4   6         48.70         49.39        10.00 o                         
  22   4   6        291.58        238.59        16.50 o                         
 -23   5   6         61.09         54.60        10.01 o                         
 -21   5   6        195.11        192.23        11.96 o                         
 -19   5   6         68.49         67.36         8.94 o                         
 -17   5   6        100.89         97.97        10.35 o                         
 -15   5   6         76.61         80.34         9.17 o                         
 -13   5   6         52.84         58.49         8.18 o                         
 -11   5   6         59.91         49.31         8.80 o                         
  -9   5   6       3342.22       3310.29        45.62 o                         
  -7   5   6         69.78        139.69         9.48 o                         
  -5   5   6       5077.56       4793.56        52.58 o                         
  -3   5   6       3474.07       2916.03        17.71 o                         
  -1   5   6        909.97        840.59        11.86 o                         
   1   5   6       7066.65       6217.83        53.58 o                         
   3   5   6       4669.19       4313.52        44.85 o                         
   5   5   6       1175.55        942.48        14.08 o                         
   7   5   6        955.87       1005.56        13.83 o                         
   9   5   6       2826.05       2815.18        52.65 o                         
  11   5   6       9230.82       9893.47       213.99 o                         
  13   5   6        145.12        171.75         9.97 o                         
  15   5   6          9.87         25.89        10.32 o                         
  17   5   6         92.65        101.72        10.22 o                         
  19   5   6        188.79        209.51        11.35 o                         
  21   5   6          5.39         24.13        11.32 o                         
  23   5   6         10.20         31.47        10.30 o                         
 -22   6   6          6.53         12.64         9.53 o                         
 -20   6   6         42.64         48.73         9.91 o                         
 -18   6   6         17.86         25.62        10.10 o                         
 -16   6   6        950.12        987.43        26.94 o                         
 -14   6   6        489.83        496.36        11.51 o                         
 -12   6   6        225.02        245.01         8.35 o                         
 -10   6   6       4059.10       4089.40        48.48 o                         
  -8   6   6        801.04        677.91        13.63 o                         
  -6   6   6       2700.36       2839.20        38.79 o                         
  -4   6   6      14711.98      13605.23       126.82 o                         
  -2   6   6       5406.28       5092.03        27.65 o                         
   0   6   6      10552.00      10474.90        41.12 o                         
   2   6   6       1019.53        864.23        12.50 o                         
   4   6   6        882.24        769.48        12.77 o                         
   6   6   6      15946.79      15462.54       206.05 o                         
   8   6   6       1015.20       1121.48        15.00 o                         
  10   6   6        465.32        448.19        11.80 o                         
  12   6   6         43.18         32.71        10.01 o                         
  14   6   6        388.74        389.19        10.94 o                         
  16   6   6          4.38         15.15         9.91 o                         
  18   6   6        470.30        485.28        11.40 o                         
  20   6   6         81.70         98.83        13.54 o                         
  22   6   6          1.94         10.93        11.34 o                         
 -21   7   6        739.33        673.42        36.90 o                         
 -19   7   6         56.31         77.01         9.38 o                         
 -17   7   6         47.60         49.29        10.14 o                         
 -15   7   6       2340.07       2486.51        45.04 o                         
 -13   7   6        924.10        913.95        11.49 o                         
 -11   7   6       2177.86       2093.42        27.46 o                         
  -9   7   6       3754.29       3903.44        57.11 o                         
  -7   7   6      10275.00      10378.89       121.18 o                         
  -5   7   6       3707.06       3415.45        33.43 o                         
  -3   7   6       9253.91       8510.14        78.82 o                         
  -1   7   6      13463.77      12382.75        71.95 o                         
   1   7   6        159.71        150.85        10.05 o                         
   3   7   6       6814.70       6060.14        63.42 o                         
   5   7   6       1502.16       1263.59        22.05 o                         
   7   7   6       5625.73       5520.86       117.68 o                         
   9   7   6       6350.88       6467.43       167.51 o                         
  11   7   6       2882.57       3047.64        64.12 o                         
  13   7   6       2742.16       2958.42        74.75 o                         
  15   7   6       1427.35       1522.56        36.21 o                         
  17   7   6       2271.39       2342.38        46.69 o                         
  19   7   6        812.17        861.26        22.69 o                         
  21   7   6        421.08        355.53        19.10 o                         
 -22   8   6       1179.82        969.69        46.44 o                         
 -20   8   6         11.00         23.44         9.57 o                         
 -18   8   6          3.35          9.84         9.05 o                         
 -16   8   6        948.06        928.86        21.66 o                         
 -14   8   6        839.57        838.92        10.98 o                         
 -12   8   6        488.03        495.24        10.49 o                         
 -10   8   6        108.85        100.73         9.35 o                         
  -8   8   6       3486.74       3505.71        57.21 o                         
  -6   8   6       9374.26       9694.25        91.00 o                         
  -4   8   6        302.55        280.31         9.96 o                         
  -2   8   6      10839.15      10829.03        69.83 o                         
   0   8   6        128.14        149.93         9.39 o                         
   2   8   6         83.36        104.15        10.21 o                         
   4   8   6       1432.94       1452.37        18.55 o                         
   6   8   6        629.76        650.42        13.16 o                         
   8   8   6       3592.01       3756.53       102.65 o                         
  10   8   6       3196.92       3302.85        93.71 o                         
  12   8   6        954.90       1051.33        26.13 o                         
  14   8   6        863.19        963.45        40.52 o                         
  16   8   6       2735.49       2862.52        55.43 o                         
  18   8   6        218.23        235.71        12.86 o                         
  20   8   6        913.63        732.23        26.06 o                         
  22   8   6          2.15         10.14        10.97 o                         
 -21   9   6         53.01         48.96         9.93 o                         
 -19   9   6        120.91         94.39         9.72 o                         
 -17   9   6        164.10        154.89         9.57 o                         
 -15   9   6        302.30        285.57        10.95 o                         
 -13   9   6        987.36        903.12        15.44 o                         
 -11   9   6        634.60        648.57        12.72 o                         
  -9   9   6         96.37        113.83         9.75 o                         
  -7   9   6       1061.27       1024.82        11.25 o                         
  -5   9   6       2126.84       2026.03        16.40 o                         
  -3   9   6        180.24        188.00        10.25 o                         
  -1   9   6       2102.64       2090.15        14.98 o                         
   1   9   6       1792.65       1740.45        14.68 o                         
   3   9   6       6272.98       6468.93        55.79 o                         
   5   9   6        707.76        893.74        12.79 o                         
   7   9   6        472.19        480.06        14.38 o                         
   9   9   6       2945.55       3181.61       106.26 o                         
  11   9   6        740.89        778.74        26.35 o                         
  13   9   6         97.61        118.78        11.07 o                         
  15   9   6        206.39        224.41        11.57 o                         
  17   9   6          0.94          3.82        11.54 o                         
  19   9   6        167.11        141.54        13.38 o                         
  21   9   6         25.71         32.40        12.29 o                         
 -20  10   6        282.04        256.95        11.16 o                         
 -18  10   6        679.69        738.41        27.80 o                         
 -16  10   6         27.07         35.05         9.70 o                         
 -14  10   6       1004.27       1112.45        18.64 o                         
 -12  10   6       1172.99       1274.82        20.66 o                         
 -10  10   6        861.87        882.11        13.91 o                         
  -8  10   6       1598.20       1681.62        19.35 o                         
  -6  10   6       1592.45       1603.42        17.31 o                         
  -4  10   6      11578.33      11431.90        97.88 o                         
  -2  10   6         78.27         73.53         9.07 o                         
   0  10   6       5829.41       5695.53        39.99 o                         
   2  10   6       2579.46       2523.97        27.40 o                         
   4  10   6       1003.39        941.14        13.11 o                         
   6  10   6       1848.86       1705.04        23.13 o                         
   8  10   6         17.51         29.01        10.04 o                         
  10  10   6       3111.18       3182.25        79.77 o                         
  12  10   6         87.54        109.22        11.37 o                         
  14  10   6       2512.46       2553.07        89.48 o                         
  16  10   6        328.40        329.38        11.95 o                         
  18  10   6         45.36         57.19        13.17 o                         
  20  10   6        660.21        544.96        48.33 o                         
 -19  11   6         17.72         27.99         9.16 o                         
 -17  11   6         60.65         68.02         9.71 o                         
 -15  11   6        921.03        962.30        19.51 o                         
 -13  11   6          4.43         -1.04         9.56 o                         
 -11  11   6       1823.65       1937.49        24.35 o                         
  -9  11   6        838.77        929.80        13.55 o                         
  -7  11   6        845.90        945.60        12.40 o                         
  -5  11   6       6079.47       6149.20        59.54 o                         
  -3  11   6        533.42        540.44        11.75 o                         
  -1  11   6       2116.71       1989.37        19.28 o                         
   1  11   6        869.31        873.17        13.00 o                         
   3  11   6        784.27        766.91        12.76 o                         
   5  11   6         15.23         48.46        10.31 o                         
   7  11   6       3803.29       4237.74        79.32 o                         
   9  11   6        933.43        955.08        17.31 o                         
  11  11   6        464.99        519.15        13.10 o                         
  13  11   6       3000.93       3378.39        87.54 o                         
  15  11   6          8.18         27.76        10.65 o                         
  17  11   6        981.55       1000.15        54.85 o                         
  19  11   6        105.67         90.92        14.00 o                         
 -18  12   6         96.74         86.20        10.78 o                         
 -16  12   6        192.92        164.35        10.55 o                         
 -14  12   6          8.81         21.52        10.19 o                         
 -12  12   6         22.24         24.01         9.62 o                         
 -10  12   6          8.56         25.30         8.54 o                         
  -8  12   6       1727.90       1743.66        25.81 o                         
  -6  12   6        353.40        369.59        10.95 o                         
  -4  12   6        486.32        510.25        11.40 o                         
  -2  12   6       1092.79       1089.33        12.82 o                         
   0  12   6        120.22        128.70        11.02 o                         
   2  12   6        181.28        243.24        10.87 o                         
   4  12   6         84.16         95.77         9.75 o                         
   6  12   6         92.63        120.64         9.80 o                         
   8  12   6         19.81         38.32        10.33 o                         
  10  12   6       2454.75       2652.18        60.49 o                         
  12  12   6         35.86         56.66        11.38 o                         
  14  12   6        590.55        639.46        25.63 o                         
  16  12   6        263.06        265.58        17.63 o                         
  18  12   6         74.36         64.87        12.38 o                         
 -19  13   6        121.74         75.32        11.30 o                         
 -17  13   6        243.67        213.08        10.59 o                         
 -15  13   6        389.72        400.67        12.83 o                         
 -13  13   6        220.05        221.55        10.60 o                         
 -11  13   6         95.25        107.65        11.98 o                         
  -9  13   6         14.48         24.77         9.78 o                         
  -7  13   6         35.04         60.46        10.53 o                         
  -5  13   6         10.15         27.48        10.12 o                         
  -3  13   6         16.58         32.71         9.45 o                         
  -1  13   6        855.23        967.32        13.74 o                         
   1  13   6       2854.78       2923.15        32.10 o                         
   3  13   6         93.94         98.53        10.83 o                         
   5  13   6        977.48        993.55        21.85 o                         
   7  13   6        383.39        424.90        11.31 o                         
   9  13   6         24.05         37.75        11.23 o                         
  11  13   6          2.86         12.98        11.36 o                         
  13  13   6        451.38        409.80        17.71 o                         
  15  13   6          1.21         12.33        13.58 o                         
  17  13   6        139.92        118.88        13.13 o                         
 -18  14   6        347.01        312.49        21.34 o                         
 -16  14   6          8.48         11.51         9.94 o                         
 -14  14   6        518.75        514.09        16.02 o                         
 -12  14   6        217.96        237.68        10.80 o                         
 -10  14   6         26.89         55.55        10.57 o                         
  -8  14   6       3341.48       3503.77        78.66 o                         
  -6  14   6        119.21        170.18        10.48 o                         
  -4  14   6       1337.51       1398.63        14.75 o                         
  -2  14   6       2517.18       2662.99        29.79 o                         
   0  14   6        809.41        860.13        19.35 o                         
   2  14   6         23.66         32.28        11.12 o                         
   4  14   6       4352.73       4589.43        68.51 o                         
   6  14   6         17.33         24.56         9.87 o                         
   8  14   6         63.90         87.15        11.67 o                         
  10  14   6       2257.62       2384.99        48.75 o                         
  12  14   6        142.94        133.50        13.03 o                         
  14  14   6       1241.66       1187.27        66.98 o                         
  16  14   6        217.70        167.45        13.45 o                         
 -15  15   6        101.27        107.14        11.48 o                         
 -13  15   6        134.60        129.31        10.53 o                         
 -11  15   6        915.91        955.29        13.59 o                         
  -9  15   6        264.85        288.47        12.16 o                         
  -7  15   6       1328.25       1323.95        24.99 o                         
  -5  15   6       1852.83       1842.11        34.73 o                         
  -3  15   6        808.26        839.56        15.62 o                         
  -1  15   6        794.02        727.66        13.51 o                         
   1  15   6        602.23        664.09        13.45 o                         
   3  15   6         60.78         77.64        10.80 o                         
   5  15   6         22.25         28.46        11.54 o                         
   7  15   6        257.54        317.31        12.38 o                         
   9  15   6        841.83        760.94        21.48 o                         
  11  15   6        150.81        132.04        12.64 o                         
  13  15   6        909.25        873.13        46.53 o                         
  15  15   6        230.48        195.27        13.34 o                         
 -14  16   6          0.28          9.81        10.50 o                         
 -12  16   6        431.76        416.80        16.90 o                         
 -10  16   6         87.01         90.59        10.52 o                         
  -8  16   6         11.62         19.36         9.62 o                         
  -6  16   6        131.75        138.82        11.00 o                         
  -4  16   6        802.08        838.76        15.48 o                         
  -2  16   6        441.30        498.29        14.04 o                         
   0  16   6         10.62         15.97        12.03 o                         
   2  16   6         19.59         41.33        11.43 o                         
   4  16   6        880.00        922.54        16.01 o                         
   6  16   6          0.25         -5.30        11.55 o                         
   8  16   6         26.03         39.85        11.58 o                         
  10  16   6        275.15        241.57        13.74 o                         
  12  16   6          2.59         15.01        10.88 o                         
  14  16   6         27.88         16.23        13.35 o                         
 -13  17   6        524.30        514.01        17.15 o                         
 -11  17   6        160.60        130.16        12.02 o                         
  -9  17   6        468.82        513.16        14.32 o                         
  -7  17   6          3.16         18.14        12.59 o                         
  -5  17   6        512.61        537.33        16.53 o                         
  -3  17   6        141.09        168.94        13.96 o                         
  -1  17   6          6.50         18.56        12.53 o                         
   1  17   6       2917.41       2979.76        80.59 o                         
   3  17   6         45.65         36.51        13.79 o                         
   5  17   6       1384.18       1291.35        28.69 o                         
   7  17   6        277.65        273.02        13.60 o                         
   9  17   6         43.33         52.85        12.44 o                         
  11  17   6        230.74        198.38        12.70 o                         
  13  17   6         48.34         34.25        11.61 o                         
 -12  18   6        174.10        144.90        11.70 o                         
 -10  18   6        259.96        240.64        12.03 o                         
  -8  18   6         50.79         62.79        12.34 o                         
  -6  18   6        224.39        217.80        13.26 o                         
  -4  18   6        125.51        121.33        15.04 o                         
  -2  18   6        125.55        122.82        14.26 o                         
   0  18   6        166.32        145.41        13.42 o                         
   2  18   6        526.51        514.77        17.68 o                         
   4  18   6        507.18        495.10        16.19 o                         
   6  18   6          3.75         13.54        14.43 o                         
   8  18   6        859.34        738.14        24.89 o                         
  10  18   6         68.35         61.41        13.20 o                         
  -9  19   6         61.59         39.84        13.40 o                         
  -7  19   6        184.11        159.75        18.57 o                         
  -5  19   6         24.46         30.02        14.95 o                         
  -3  19   6        102.66        108.71        16.04 o                         
  -1  19   6        122.04        124.10        13.11 o                         
   1  19   6         13.90         24.14        15.56 o                         
   3  19   6          7.26         14.46        15.70 o                         
   5  19   6         28.55         10.59        13.11 o                         
   7  19   6         78.00         85.28        15.40 o                         
   9  19   6        206.03        160.37        15.38 o                         
  -6  20   6        101.38         92.22        16.35 o                         
  -4  20   6        245.59        203.18        19.64 o                         
  -2  20   6         94.04         86.02        14.90 o                         
   0  20   6          1.18          2.03        16.18 o                         
   2  20   6        211.78        176.59        17.34 o                         
   4  20   6        254.75        221.32        17.77 o                         
   6  20   6          0.45         12.33        16.69 o                         
 -23   1   7         54.90         40.09         9.81 o                         
 -21   1   7        728.77        663.23        39.67 o                         
 -19   1   7        337.83        357.20        16.68 o                         
 -17   1   7         74.42        106.16         8.36 o                         
 -15   1   7       2401.17       2385.19        40.92 o                         
 -13   1   7        275.98        397.77         9.81 o                         
 -11   1   7       5278.32       5315.31        59.40 o                         
  -9   1   7       3907.21       3889.18        49.91 o                         
  -7   1   7        379.42        383.31         8.70 o                         
  -5   1   7      24870.72      23562.05       213.44 o                         
  -3   1   7        806.92        831.48        16.25 o                         
  -1   1   7      37142.19      37287.50       509.29 o                         
   1   1   7       1239.05       1744.02        25.74 o                         
   3   1   7       6595.58       5558.65        88.88 o                         
   5   1   7       4770.03       4057.12        60.89 o                         
   7   1   7      11477.42      11211.44       144.48 o                         
   9   1   7        640.22        644.37        16.82 o                         
  11   1   7       1255.24       1298.79        31.28 o                         
  13   1   7        287.27        323.59        10.72 o                         
  15   1   7        167.43        190.22         9.46 o                         
  17   1   7       1132.80       1059.58        42.22 o                         
  19   1   7        198.42        227.71        11.11 o                         
  21   1   7       2124.84       2120.72        34.40 o                         
  23   1   7          4.13         17.81        13.47 o                         
 -22   2   7        311.30        247.88        13.77 o                         
 -20   2   7        188.02        158.61        10.56 o                         
 -18   2   7       2022.83       2147.09        64.23 o                         
 -16   2   7        405.80        352.28         8.77 o                         
 -14   2   7       1165.87       1323.80        16.79 o                         
 -12   2   7       4611.67       4640.23        59.47 o                         
 -10   2   7       1942.60       2198.54        24.21 o                         
  -8   2   7      17990.60      16908.54       172.80 o                         
  -6   2   7       1010.99       1114.82        19.53 o                         
  -4   2   7       8833.69       8358.65        56.36 o                         
  -2   2   7      39472.69      38205.87       541.42 o                         
   0   2   7         26.14         20.49         9.00 o                         
   2   2   7       1188.74       1886.89        24.81 o                         
   4   2   7       1380.16       1790.71        17.78 o                         
   6   2   7      18367.76      18289.31       284.00 o                         
   8   2   7       1014.58        941.83        15.77 o                         
  10   2   7       2024.18       1919.11        33.20 o                         
  12   2   7       1368.41       1456.81        43.12 o                         
  14   2   7        310.24        356.56        10.76 o                         
  16   2   7       1622.53       1646.02        48.03 o                         
  18   2   7       1147.65       1230.42        56.37 o                         
  20   2   7       3265.61       3542.36       146.41 o                         
  22   2   7        222.06        204.13        13.86 o                         
 -23   3   7          1.59          1.84         9.35 o                         
 -21   3   7          4.97          9.33         9.10 o                         
 -19   3   7        406.63        420.59        22.14 o                         
 -17   3   7        142.22        140.02         8.69 o                         
 -15   3   7         95.00        108.76         8.45 o                         
 -13   3   7         10.02         17.25         8.41 o                         
 -11   3   7       1233.23       1232.23        16.37 o                         
  -9   3   7        452.19        425.99         8.85 o                         
  -7   3   7        154.72         98.31         9.41 o                         
  -5   3   7        119.84         85.24         8.90 o                         
  -3   3   7       4234.08       4594.88        65.22 o                         
  -1   3   7       6071.32       5861.23        90.06 o                         
   1   3   7      14235.53      14524.18       185.47 o                         
   3   3   7       2067.99       1553.96        17.58 o                         
   5   3   7          4.04         13.15        10.05 o                         
   7   3   7        129.36        148.57         9.52 o                         
   9   3   7       1271.18       1179.07        25.63 o                         
  11   3   7          9.26         13.75        10.21 o                         
  13   3   7        730.14        738.87        18.63 o                         
  15   3   7        493.35        513.21        20.84 o                         
  17   3   7       1838.99       1818.55        61.97 o                         
  19   3   7        842.86        864.89        22.61 o                         
  21   3   7         51.64         76.80         9.66 o                         
  23   3   7          9.76          3.34        11.00 o                         
 -22   4   7         42.07         51.43        10.21 o                         
 -20   4   7       1289.29       1349.90        56.44 o                         
 -18   4   7        192.27        198.25         9.73 o                         
 -16   4   7        153.74        179.02         8.95 o                         
 -14   4   7        276.80        274.77        10.17 o                         
 -12   4   7        374.92        363.46         8.94 o                         
 -10   4   7        938.16        927.63        17.74 o                         
  -8   4   7        936.47        827.76        11.96 o                         
  -6   4   7        330.82        308.58         9.35 o                         
  -4   4   7          2.51         17.72         8.87 o                         
  -2   4   7       4682.66       4391.39        61.75 o                         
   0   4   7          4.13          8.84         8.89 o                         
   2   4   7        205.98        234.02        10.12 o                         
   4   4   7       4127.39       3665.46        50.88 o                         
   6   4   7       3820.70       3702.72        52.87 o                         
   8   4   7         49.40         34.45         8.82 o                         
  10   4   7        389.77        404.95        20.13 o                         
  12   4   7        590.95        617.76        13.09 o                         
  14   4   7       4020.88       4254.42       127.93 o                         
  16   4   7        669.20        722.58        15.60 o                         
  18   4   7        528.66        612.46        20.82 o                         
  20   4   7         27.31         20.08        10.89 o                         
  22   4   7          9.97         24.07        14.33 o                         
 -23   5   7         20.14         25.56         9.67 o                         
 -21   5   7        137.46        115.80        10.32 o                         
 -19   5   7        651.70        676.74        16.99 o                         
 -17   5   7        895.40       1061.12        25.78 o                         
 -15   5   7        328.81        431.08         9.52 o                         
 -13   5   7         13.37         32.57         8.61 o                         
 -11   5   7       6935.18       6965.84        85.41 o                         
  -9   5   7         14.54         36.28         7.57 o                         
  -7   5   7        164.84        136.07         8.42 o                         
  -5   5   7       7088.18       6479.73        55.20 o                         
  -3   5   7      14863.14      14555.86       186.36 o                         
  -1   5   7       5860.96       5415.48        58.48 o                         
   1   5   7       6650.68       5521.04        66.34 o                         
   3   5   7        117.46         70.10        10.68 o                         
   5   5   7       5944.69       5435.23        69.26 o                         
   7   5   7        855.36        761.50        13.09 o                         
   9   5   7         55.09         67.75        10.62 o                         
  11   5   7       5457.81       5736.13       207.37 o                         
  13   5   7        377.53        449.47        21.78 o                         
  15   5   7        462.52        475.87        12.20 o                         
  17   5   7        771.05        783.93        23.11 o                         
  19   5   7        656.58        700.46        22.70 o                         
  21   5   7        282.50        276.48        18.28 o                         
 -22   6   7        354.83        326.20        31.72 o                         
 -20   6   7         15.31         19.82         9.51 o                         
 -18   6   7        921.04        956.83        44.87 o                         
 -16   6   7        279.37        258.30         9.04 o                         
 -14   6   7       1488.85       1508.71        27.78 o                         
 -12   6   7        383.48        375.02         8.74 o                         
 -10   6   7       4983.56       5019.10        54.59 o                         
  -8   6   7        543.76        588.86        10.27 o                         
  -6   6   7         53.81         54.16         9.34 o                         
  -4   6   7       4941.02       4805.68        52.60 o                         
  -2   6   7      12366.38      13411.56       119.93 o                         
   0   6   7        288.06        247.90         9.96 o                         
   2   6   7        278.98        158.23         9.54 o                         
   4   6   7        292.45        250.61        11.05 o                         
   6   6   7       1198.66       1121.83        32.47 o                         
   8   6   7       3217.69       3416.08        59.12 o                         
  10   6   7       2347.70       2416.12        67.67 o                         
  12   6   7        784.37        914.46        28.04 o                         
  14   6   7        221.50        242.35        13.04 o                         
  16   6   7       3962.99       4180.17       145.74 o                         
  18   6   7         21.51         39.84        11.06 o                         
  20   6   7        781.77        810.71        27.23 o                         
  22   6   7        140.45        109.05        13.96 o                         
 -21   7   7          0.94         17.24         9.09 o                         
 -19   7   7         92.22        110.10         9.39 o                         
 -17   7   7          4.96         16.95         8.80 o                         
 -15   7   7        898.50        882.40        12.29 o                         
 -13   7   7        536.70        555.32        10.11 o                         
 -11   7   7        874.60        906.02        11.22 o                         
  -9   7   7        252.43        301.98         9.34 o                         
  -7   7   7       1709.29       1485.84        20.30 o                         
  -5   7   7        925.84        941.40        14.65 o                         
  -3   7   7       1187.94       1085.98        14.78 o                         
  -1   7   7       5780.92       5518.46        39.08 o                         
   1   7   7       2784.56       2878.14        25.14 o                         
   3   7   7          8.85         12.79        10.12 o                         
   5   7   7       1249.80       1257.65        21.88 o                         
   7   7   7        246.09        244.37        11.59 o                         
   9   7   7        954.09        926.73        28.13 o                         
  11   7   7       1357.07       1348.63        32.13 o                         
  13   7   7          4.95         20.15        10.79 o                         
  15   7   7        144.02        147.20        10.66 o                         
  17   7   7        764.52        705.38        18.01 o                         
  19   7   7        282.33        322.65        33.15 o                         
  21   7   7          0.74         -0.12        13.14 o                         
 -20   8   7       1009.29       1012.10        42.98 o                         
 -18   8   7        116.83        118.44        10.72 o                         
 -16   8   7       1066.32       1072.70        22.22 o                         
 -14   8   7        116.30        121.80         8.62 o                         
 -12   8   7       1431.81       1473.53        21.00 o                         
 -10   8   7       1688.05       1752.67        22.50 o                         
  -8   8   7         49.30         42.22         9.21 o                         
  -6   8   7       1924.74       1867.48        25.37 o                         
  -4   8   7       2923.22       2919.05        36.44 o                         
  -2   8   7        318.94        261.62        10.67 o                         
   0   8   7        508.28        481.60        10.58 o                         
   2   8   7       2242.44       2201.04        25.54 o                         
   4   8   7       6666.25       6317.34        67.12 o                         
   6   8   7        710.47        668.84        23.29 o                         
   8   8   7       2632.42       2681.55        84.75 o                         
  10   8   7        657.24        719.12        22.17 o                         
  12   8   7        377.06        429.21        16.65 o                         
  14   8   7       3089.55       3330.48       122.21 o                         
  16   8   7        176.53        206.74        11.19 o                         
  18   8   7       1522.63       1707.66       119.02 o                         
  20   8   7          1.72         21.72        15.61 o                         
 -21   9   7        251.66        214.67        11.52 o                         
 -19   9   7        425.50        384.22        20.19 o                         
 -17   9   7        898.32        973.77        21.15 o                         
 -15   9   7         28.22         46.91         8.97 o                         
 -13   9   7       2141.08       2279.02        38.05 o                         
 -11   9   7        102.15        109.87         8.97 o                         
  -9   9   7       3332.46       3444.58        47.85 o                         
  -7   9   7       2918.81       2955.62        32.11 o                         
  -5   9   7       1412.45       1387.83        14.82 o                         
  -3   9   7      12450.16      12248.45        77.07 o                         
  -1   9   7       5639.91       5495.41        44.95 o                         
   1   9   7       3410.38       3231.99        25.15 o                         
   3   9   7       1040.61        944.44        12.59 o                         
   5   9   7        276.55        238.22        11.18 o                         
   7   9   7       1125.14       1087.32        29.95 o                         
   9   9   7       1308.89       1371.06        32.05 o                         
  11   9   7       1356.84       1485.16        40.02 o                         
  13   9   7        354.38        365.82        15.81 o                         
  15   9   7       1796.99       1857.34        46.75 o                         
  17   9   7        402.50        468.01        19.27 o                         
  19   9   7        602.26        558.00        39.88 o                         
 -20  10   7         23.38         15.46        10.68 o                         
 -18  10   7         14.04         26.36         9.51 o                         
 -16  10   7        199.83        213.47        11.70 o                         
 -14  10   7         41.40         48.54         9.74 o                         
 -12  10   7        268.34        270.11         9.96 o                         
 -10  10   7       1669.48       1708.97        19.62 o                         
  -8  10   7       1533.82       1530.80        25.32 o                         
  -6  10   7       1361.45       1330.91        24.65 o                         
  -4  10   7         12.27         30.89        10.03 o                         
  -2  10   7        728.30        788.66        12.22 o                         
   0  10   7       2433.52       2287.74        19.33 o                         
   2  10   7       1483.95       1565.52        16.53 o                         
   4  10   7         25.39         50.30        10.27 o                         
   6  10   7        294.95        295.35        12.25 o                         
   8  10   7        110.45        139.06        12.13 o                         
  10  10   7         43.83         46.85        11.15 o                         
  12  10   7        474.77        553.60        18.46 o                         
  14  10   7        154.04        142.21        11.11 o                         
  16  10   7        283.31        269.51        12.06 o                         
  18  10   7         73.23         68.72        12.26 o                         
  20  10   7         27.54         16.38        13.89 o                         
 -19  11   7         26.99         29.30        10.20 o                         
 -17  11   7        225.87        234.55        10.84 o                         
 -15  11   7        213.21        201.23        10.99 o                         
 -13  11   7        217.21        238.39         9.95 o                         
 -11  11   7        592.08        616.15        11.19 o                         
  -9  11   7        180.53        203.41        10.47 o                         
  -7  11   7        728.52        627.01        11.48 o                         
  -5  11   7       2076.55       2017.63        14.87 o                         
  -3  11   7        339.84        366.93        10.87 o                         
  -1  11   7         98.96         93.25        10.49 o                         
   1  11   7       3019.76       3072.99        26.30 o                         
   3  11   7        146.61        161.95        10.60 o                         
   5  11   7       1254.06       1317.65        23.85 o                         
   7  11   7        493.69        549.65        13.17 o                         
   9  11   7        187.09        207.37        12.34 o                         
  11  11   7         50.38         58.27        10.65 o                         
  13  11   7        351.04        362.06        12.99 o                         
  15  11   7         52.71         61.29        11.79 o                         
  17  11   7          3.59         29.04        13.04 o                         
  19  11   7         12.38          0.44        13.56 o                         
 -18  12   7          2.74          0.98        10.01 o                         
 -16  12   7        582.39        623.85        24.67 o                         
 -14  12   7        388.89        450.02        12.81 o                         
 -12  12   7        263.99        274.42        10.07 o                         
 -10  12   7       2692.88       3009.15        37.03 o                         
  -8  12   7        641.07        627.11        13.73 o                         
  -6  12   7       2418.29       2586.52        16.88 o                         
  -4  12   7        875.56        988.27        13.00 o                         
  -2  12   7         16.90         19.84        10.13 o                         
   0  12   7       1500.40       1657.77        16.28 o                         
   2  12   7        792.34        850.37        13.61 o                         
   4  12   7       2126.75       2129.47        32.48 o                         
   6  12   7        278.83        292.99        11.58 o                         
   8  12   7       1522.36       1593.98        45.85 o                         
  10  12   7        483.56        492.26        18.99 o                         
  12  12   7        437.13        520.37        16.76 o                         
  14  12   7        188.11        175.97        12.64 o                         
  16  12   7          7.11         20.61        11.91 o                         
  18  12   7        560.94        408.32        17.39 o                         
 -17  13   7        122.76        120.49        10.18 o                         
 -15  13   7          3.38         12.41        10.41 o                         
 -13  13   7        467.74        498.91        12.98 o                         
 -11  13   7          9.70         13.80         9.18 o                         
  -9  13   7        701.79        757.68        12.04 o                         
  -7  13   7        341.35        367.13        10.83 o                         
  -5  13   7         26.23         42.04         9.73 o                         
  -3  13   7       7515.21       7475.51        99.61 o                         
  -1  13   7        213.72        196.43        10.33 o                         
   1  13   7        832.01        932.83        13.21 o                         
   3  13   7         24.37         29.26        10.85 o                         
   5  13   7        267.04        319.70        11.48 o                         
   7  13   7        188.59        215.89        12.17 o                         
   9  13   7        551.75        629.06        13.16 o                         
  11  13   7        145.59        165.89        11.74 o                         
  13  13   7          8.42         36.15        12.07 o                         
  15  13   7        319.46        328.09        20.69 o                         
  17  13   7         33.70         29.82        14.03 o                         
 -16  14   7          3.35          6.53        10.97 o                         
 -14  14   7        159.77        145.68        10.41 o                         
 -12  14   7         27.55         34.89        10.62 o                         
 -10  14   7        244.32        232.64        10.39 o                         
  -8  14   7        259.03        257.65        10.75 o                         
  -6  14   7        320.38        298.37        11.38 o                         
  -4  14   7         23.24         24.60        10.55 o                         
  -2  14   7       1370.49       1443.16        19.53 o                         
   0  14   7        154.43        132.75        11.46 o                         
   2  14   7        785.76        790.76        13.84 o                         
   4  14   7        168.66        181.40        10.93 o                         
   6  14   7        223.07        265.12        11.42 o                         
   8  14   7        245.89        244.16        11.58 o                         
  10  14   7         11.89         21.76        11.60 o                         
  12  14   7         54.54         37.15        11.49 o                         
  14  14   7         63.10         66.98        11.67 o                         
  16  14   7         20.27         37.37        15.63 o                         
 -15  15   7         86.72         69.95        11.30 o                         
 -13  15   7        248.87        286.97        12.02 o                         
 -11  15   7        597.14        546.85        12.49 o                         
  -9  15   7          2.41         16.56        11.09 o                         
  -7  15   7       1228.89       1250.27        19.48 o                         
  -5  15   7        128.59        103.85        10.47 o                         
  -3  15   7        865.00        885.56        13.22 o                         
  -1  15   7         26.66         31.53        10.67 o                         
   1  15   7        841.04        798.42        14.02 o                         
   3  15   7       1195.97       1211.45        25.86 o                         
   5  15   7        443.92        459.06        13.02 o                         
   7  15   7         51.95         54.73        11.76 o                         
   9  15   7       1110.76       1135.49        31.25 o                         
  11  15   7          9.03         10.62        13.05 o                         
  13  15   7        555.13        537.96        27.61 o                         
  15  15   7        130.28        112.94        13.96 o                         
 -14  16   7        160.12        155.87        10.84 o                         
 -12  16   7        248.19        218.93        12.17 o                         
 -10  16   7        942.16        902.54        31.30 o                         
  -8  16   7         22.49         24.87        10.81 o                         
  -6  16   7       1194.53       1227.15        21.90 o                         
  -4  16   7       1504.85       1596.25        24.97 o                         
  -2  16   7        261.98        291.76        11.95 o                         
   0  16   7        784.92        876.00        14.54 o                         
   2  16   7        681.01        759.91        17.83 o                         
   4  16   7        742.29        724.44        23.41 o                         
   6  16   7        644.34        681.01        14.31 o                         
   8  16   7        334.46        309.33        13.52 o                         
  10  16   7        269.02        249.63        14.20 o                         
  12  16   7        238.26        263.05        23.49 o                         
  14  16   7        215.81        211.56        15.91 o                         
 -13  17   7        117.97        120.86        12.43 o                         
 -11  17   7          1.99         14.32         9.85 o                         
  -9  17   7         80.29         85.29        11.85 o                         
  -7  17   7         31.47         45.50        13.69 o                         
  -5  17   7         88.13        124.89        12.74 o                         
  -3  17   7         82.17         95.11        12.70 o                         
  -1  17   7          3.17          5.86        12.01 o                         
   1  17   7         81.18        113.75        12.47 o                         
   3  17   7        303.28        258.71        14.06 o                         
   5  17   7        170.71        175.16        13.15 o                         
   7  17   7        448.70        393.94        15.16 o                         
   9  17   7          1.48         13.08        13.32 o                         
  11  17   7          1.52          8.30        14.26 o                         
 -10  18   7         21.67         29.96        11.50 o                         
  -8  18   7         84.59         95.01        12.50 o                         
  -6  18   7         73.49         66.33        12.66 o                         
  -4  18   7         49.04         67.99        12.54 o                         
  -2  18   7        127.97        150.87        14.56 o                         
   0  18   7        279.24        284.41        16.24 o                         
   2  18   7        665.92        570.93        15.19 o                         
   4  18   7          4.56          7.29        12.89 o                         
   6  18   7        567.14        544.20        19.44 o                         
   8  18   7         61.81         61.26        13.55 o                         
  10  18   7         56.58         36.46        13.40 o                         
  -7  19   7        194.82        166.27        16.15 o                         
  -5  19   7        228.32        235.85        24.71 o                         
  -3  19   7          3.24         10.26        13.63 o                         
  -1  19   7        384.70        350.62        16.08 o                         
   1  19   7         32.77         19.70        15.26 o                         
   3  19   7        626.34        588.06        26.53 o                         
   5  19   7        146.21        122.61        16.11 o                         
   7  19   7         64.97         49.73        17.19 o                         
  -4  20   7        590.08        569.91        34.14 o                         
  -2  20   7         51.42         47.92        14.71 o                         
   0  20   7         52.57         66.36        15.86 o                         
   2  20   7        221.39        240.86        20.87 o                         
   4  20   7         10.36         14.43        15.14 o                         
 -22   0   8        189.58        174.36        18.28 o                         
 -20   0   8         44.18         43.76        14.12 o                         
 -18   0   8       4570.82       4706.72       147.86 o                         
 -16   0   8       4171.62       4350.88       195.33 o                         
 -14   0   8       2987.62       3167.41        85.43 o                         
 -12   0   8        459.69        404.45        12.00 o                         
 -10   0   8       4058.93       3820.96        39.14 o                         
  -8   0   8       9261.54       9704.51       131.37 o                         
  -6   0   8       1750.46       1377.04        55.68 o                         
  -4   0   8        394.15        313.53        11.85 o                         
  -2   0   8       1421.01       1281.90        32.64 o                         
   0   0   8      61952.56      58459.81      1002.15 o                         
   2   0   8       5186.65       5313.27       123.75 o                         
   4   0   8      80003.09      80627.66      3887.04 o                         
   6   0   8       4484.16       3924.92        66.93 o                         
   8   0   8       2580.10       2270.94        62.81 o                         
  10   0   8       2023.93       1987.82        43.53 o                         
  12   0   8         23.21         40.63        14.05 o                         
  14   0   8        154.42        223.31        13.96 o                         
  16   0   8       3329.59       3268.92       123.26 o                         
  18   0   8       2287.33       2096.25       110.94 o                         
  20   0   8         34.88         49.47        15.81 o                         
  22   0   8        192.66        184.44        23.64 o                         
 -23   1   8         38.96         44.31         9.20 o                         
 -21   1   8        104.61        125.15        10.88 o                         
 -19   1   8        588.39        588.30        22.93 o                         
 -17   1   8        704.17        764.56        16.75 o                         
 -15   1   8       1838.44       1671.36        38.41 o                         
 -13   1   8        973.50        869.89        15.74 o                         
 -11   1   8        893.21        840.01        12.90 o                         
  -9   1   8       3991.64       4088.87        55.11 o                         
  -7   1   8       2391.35       2186.90        31.12 o                         
  -5   1   8       1749.48       1716.80        24.44 o                         
  -3   1   8       8289.68       7736.69       127.45 o                         
  -1   1   8         15.92          7.87         9.30 o                         
   1   1   8       4627.30       4511.31        58.85 o                         
   3   1   8      14190.86      13381.62       151.20 o                         
   5   1   8       1302.53       1289.25        21.07 o                         
   7   1   8       5309.62       4779.96        76.13 o                         
   9   1   8       1377.10       1406.96        34.98 o                         
  11   1   8          6.28         15.68         9.35 o                         
  13   1   8       1958.36       1825.19        38.63 o                         
  15   1   8       1318.32       1395.81        47.26 o                         
  17   1   8       1350.55       1390.60        50.49 o                         
  19   1   8         70.44         67.20        10.75 o                         
  21   1   8        133.47        140.83        11.15 o                         
 -22   2   8        387.64        335.56        16.47 o                         
 -20   2   8        166.79        157.16        10.76 o                         
 -18   2   8        107.40        117.68         8.46 o                         
 -16   2   8        599.17        624.55        21.67 o                         
 -14   2   8          2.77         19.15         7.82 o                         
 -12   2   8        496.89        485.61         9.50 o                         
 -10   2   8       1028.57       1100.52        18.68 o                         
  -8   2   8         77.18        142.46         7.98 o                         
  -6   2   8        628.17        609.53        10.19 o                         
  -4   2   8       2210.94       2155.12        31.43 o                         
  -2   2   8        246.29        223.33         9.55 o                         
   0   2   8        643.71        628.00        19.04 o                         
   2   2   8        151.05        155.40         9.43 o                         
   4   2   8       4497.32       4340.82        62.79 o                         
   6   2   8        125.79         78.46         9.77 o                         
   8   2   8       1221.59       1267.39        19.26 o                         
  10   2   8       1163.33       1100.25        27.69 o                         
  12   2   8        447.97        448.81        10.71 o                         
  14   2   8        434.67        482.24         9.69 o                         
  16   2   8        150.35        167.27        10.81 o                         
  18   2   8         33.43         38.66         9.11 o                         
  20   2   8         57.29         60.86        11.16 o                         
  22   2   8         25.32         38.41        11.08 o                         
 -23   3   8        175.02        126.92         9.63 o                         
 -21   3   8        256.79        222.07        13.63 o                         
 -19   3   8        931.98        988.32        27.89 o                         
 -17   3   8        604.67        650.78        14.44 o                         
 -15   3   8       2920.16       3089.18        81.18 o                         
 -13   3   8        948.61        967.52        14.00 o                         
 -11   3   8         96.29        106.34         8.19 o                         
  -9   3   8       4927.91       4699.02        43.75 o                         
  -7   3   8       6512.98       6218.15        60.06 o                         
  -5   3   8         40.08         50.62         8.26 o                         
  -3   3   8      14010.19      13218.85       145.46 o                         
  -1   3   8         16.93         32.66         9.16 o                         
   1   3   8       7076.77       6258.26        86.61 o                         
   3   3   8       6782.34       6389.65        65.41 o                         
   5   3   8         26.13         29.14         9.84 o                         
   7   3   8       5579.10       5253.52        83.85 o                         
   9   3   8        114.58         96.35         9.86 o                         
  11   3   8         45.22         34.91        10.55 o                         
  13   3   8        538.88        489.69        11.77 o                         
  15   3   8        294.15        307.29        10.68 o                         
  17   3   8       1930.34       1926.08        60.49 o                         
  19   3   8       1319.97       1336.02        51.57 o                         
  21   3   8         32.57         34.13        11.52 o                         
 -22   4   8         28.57         30.16         9.80 o                         
 -20   4   8        203.17        190.94        12.23 o                         
 -18   4   8       1411.10       1535.20        40.85 o                         
 -16   4   8        864.51        878.11        21.35 o                         
 -14   4   8       3687.87       3843.43        54.42 o                         
 -12   4   8        560.10        646.47        12.07 o                         
 -10   4   8       1745.19       1790.42        20.52 o                         
  -8   4   8       3720.95       3872.85        55.54 o                         
  -6   4   8       2521.04       2363.43        28.07 o                         
  -4   4   8        979.31       1043.43        13.60 o                         
  -2   4   8       7919.52       8121.26       103.47 o                         
   0   4   8       6687.37       6294.56        60.70 o                         
   2   4   8        324.20        299.05        11.02 o                         
   4   4   8      10795.21      10867.72        88.70 o                         
   6   4   8       4193.93       4053.12        83.04 o                         
   8   4   8       2558.61       2397.50        45.86 o                         
  10   4   8        198.30        193.17        10.65 o                         
  12   4   8       2126.33       2127.74        61.45 o                         
  14   4   8        130.36        179.40        11.43 o                         
  16   4   8       2544.82       2535.26        99.29 o                         
  18   4   8        593.12        518.64        14.67 o                         
  20   4   8        250.47        317.44        24.11 o                         
  22   4   8        110.27         94.71        11.63 o                         
 -21   5   8          7.34         25.56        10.87 o                         
 -19   5   8         33.23         30.06        11.34 o                         
 -17   5   8       1440.53       1554.38        26.77 o                         
 -15   5   8        214.29        274.05        10.60 o                         
 -13   5   8       2561.96       2550.27        35.84 o                         
 -11   5   8        582.85        568.07        12.11 o                         
  -9   5   8        502.08        548.25         9.98 o                         
  -7   5   8       1517.39       1486.72        22.15 o                         
  -5   5   8       1071.36       1164.76        14.57 o                         
  -3   5   8        410.72        477.90         9.61 o                         
  -1   5   8       2182.80       2148.31        26.38 o                         
   1   5   8       1071.39        851.00        12.23 o                         
   3   5   8          3.03         20.45         9.62 o                         
   5   5   8       4891.92       4788.48        53.30 o                         
   7   5   8       1579.05       1407.87        19.84 o                         
   9   5   8        622.01        634.28        15.48 o                         
  11   5   8        157.16        164.86        10.73 o                         
  13   5   8       1337.61       1330.79        39.41 o                         
  15   5   8        241.50        268.09        12.44 o                         
  17   5   8       1027.43        952.44        40.94 o                         
  19   5   8        586.74        571.16        20.11 o                         
  21   5   8        552.45        494.76        14.95 o                         
 -22   6   8        305.41        261.27        10.87 o                         
 -20   6   8          1.70          8.52         8.78 o                         
 -18   6   8         54.70         43.69         8.85 o                         
 -16   6   8        272.48        299.67         9.74 o                         
 -14   6   8          2.01         11.86         8.47 o                         
 -12   6   8       3214.71       3349.21        35.62 o                         
 -10   6   8        275.04        262.80         9.70 o                         
  -8   6   8         39.11         49.33         9.08 o                         
  -6   6   8       6022.94       5850.42        57.09 o                         
  -4   6   8         62.27         70.59         9.40 o                         
  -2   6   8         20.56         54.95        10.32 o                         
   0   6   8       1970.24       1860.59        17.84 o                         
   2   6   8        943.30        919.06        12.76 o                         
   4   6   8        342.77        335.19        11.84 o                         
   6   6   8       2387.49       2275.41        27.31 o                         
   8   6   8        527.75        510.59        12.41 o                         
  10   6   8       3812.39       3910.33       103.53 o                         
  12   6   8         38.85         37.93        10.28 o                         
  14   6   8        485.59        557.76        25.79 o                         
  16   6   8        856.50        918.23        20.85 o                         
  18   6   8         95.45        108.41        11.30 o                         
  20   6   8          2.39         16.28        11.32 o                         
 -21   7   8        213.01        177.46        11.05 o                         
 -19   7   8        598.41        587.96        17.00 o                         
 -17   7   8       1320.20       1434.62        45.93 o                         
 -15   7   8       2355.07       2448.13        46.42 o                         
 -13   7   8        563.13        628.42        12.15 o                         
 -11   7   8       1571.39       1527.23        24.53 o                         
  -9   7   8       4479.90       4476.82        57.56 o                         
  -7   7   8       1222.34       1253.16        12.88 o                         
  -5   7   8       5627.88       5549.41        73.52 o                         
  -3   7   8        441.38        375.54        11.01 o                         
  -1   7   8       5706.51       5426.75        64.53 o                         
   1   7   8       2815.90       2576.94        25.66 o                         
   3   7   8        969.58        922.72        13.54 o                         
   5   7   8       5248.35       5224.22        89.40 o                         
   7   7   8       6738.47       6658.96       165.13 o                         
   9   7   8       3300.91       3438.39        80.30 o                         
  11   7   8        836.89        840.29        32.75 o                         
  13   7   8         99.19        132.87        11.44 o                         
  15   7   8        298.16        325.47        17.90 o                         
  17   7   8        596.44        614.35        22.76 o                         
  19   7   8        887.38        855.32        38.97 o                         
  21   7   8        347.74        284.79        17.79 o                         
 -20   8   8        251.68        207.33        14.61 o                         
 -18   8   8        626.52        644.63        14.12 o                         
 -16   8   8        870.69        814.33        20.20 o                         
 -14   8   8       1074.46       1121.12        33.67 o                         
 -12   8   8        523.70        576.13        11.61 o                         
 -10   8   8       1145.55       1221.72        19.96 o                         
  -8   8   8       6288.94       6363.40        82.34 o                         
  -6   8   8        319.73        390.32        10.44 o                         
  -4   8   8        928.00        801.45        12.07 o                         
  -2   8   8       8849.05       9027.69       103.59 o                         
   0   8   8          4.78         25.54        10.23 o                         
   2   8   8       1082.48       1080.34        18.29 o                         
   4   8   8        648.21        708.71        16.30 o                         
   6   8   8       4377.33       4508.57       107.87 o                         
   8   8   8       3392.80       3677.73        93.22 o                         
  10   8   8       1802.69       1918.84        49.22 o                         
  12   8   8        433.86        463.78        17.47 o                         
  14   8   8         15.03          1.99        10.91 o                         
  16   8   8        426.18        460.65        21.95 o                         
  18   8   8        368.54        327.09        17.11 o                         
  20   8   8        899.40        708.29        37.09 o                         
 -19   9   8         49.44         61.44        10.02 o                         
 -17   9   8         13.68         34.21        10.51 o                         
 -15   9   8        574.62        600.55        11.26 o                         
 -13   9   8        439.68        535.89        10.23 o                         
 -11   9   8       2449.17       2465.78        41.20 o                         
  -9   9   8         19.44         16.19         8.63 o                         
  -7   9   8        116.36        123.26         9.60 o                         
  -5   9   8       1987.56       2090.54        15.38 o                         
  -3   9   8        626.43        601.60        11.03 o                         
  -1   9   8        977.68       1043.78        12.23 o                         
   1   9   8       1248.16       1367.25        17.40 o                         
   3   9   8        289.90        320.77        11.23 o                         
   5   9   8       2442.90       2550.43        53.11 o                         
   7   9   8        192.28        288.27        13.93 o                         
   9   9   8         89.57        110.95        11.26 o                         
  11   9   8         84.59        105.01        11.28 o                         
  13   9   8       3241.10       3419.22        91.90 o                         
  15   9   8        270.97        307.31        12.40 o                         
  17   9   8        618.17        561.17        32.07 o                         
  19   9   8        223.36        195.00        12.94 o                         
 -20  10   8        255.20        188.57        10.93 o                         
 -18  10   8        198.00        169.45        11.07 o                         
 -16  10   8        906.43        972.03        22.39 o                         
 -14  10   8         18.51         29.54         9.14 o                         
 -12  10   8       2186.15       2453.53        47.14 o                         
 -10  10   8          7.97          9.02         8.74 o                         
  -8  10   8       2918.16       3052.63        68.18 o                         
  -6  10   8        590.46        614.00        11.21 o                         
  -4  10   8       1855.89       2036.32        19.27 o                         
  -2  10   8       2481.12       2421.27        23.40 o                         
   0  10   8       2330.66       2332.91        19.75 o                         
   2  10   8       4271.28       4330.23        31.27 o                         
   4  10   8        372.44        371.87        11.17 o                         
   6  10   8       2926.67       3051.81        41.38 o                         
   8  10   8        548.69        525.75        22.07 o                         
  10  10   8         94.80         87.80        11.59 o                         
  12  10   8       1016.75       1111.08        28.97 o                         
  14  10   8        526.63        563.74        29.20 o                         
  16  10   8        341.10        382.53        16.15 o                         
  18  10   8        342.04        319.61        14.96 o                         
 -19  11   8        122.30         89.63        11.17 o                         
 -17  11   8        613.70        590.33        29.67 o                         
 -15  11   8       1265.61       1231.20        22.71 o                         
 -13  11   8          5.72         13.11         9.26 o                         
 -11  11   8        694.13        775.50        15.54 o                         
  -9  11   8        963.30        995.70        19.15 o                         
  -7  11   8         61.22         57.15         9.74 o                         
  -5  11   8       2404.16       2508.33        24.15 o                         
  -3  11   8       1220.68       1219.16        19.34 o                         
  -1  11   8       8791.03       9192.18        77.42 o                         
   1  11   8          7.83         27.78         8.86 o                         
   3  11   8        201.85        219.75        10.86 o                         
   5  11   8       6829.75       7291.97       122.68 o                         
   7  11   8         86.61         97.99        11.36 o                         
   9  11   8       1777.92       1912.24        50.74 o                         
  11  11   8        297.01        305.68        12.46 o                         
  13  11   8          6.20          8.97        11.27 o                         
  15  11   8         92.79         84.97        11.34 o                         
  17  11   8        495.36        424.51        24.91 o                         
 -18  12   8         72.56         70.28        10.97 o                         
 -16  12   8        255.18        251.31        12.48 o                         
 -14  12   8         50.73         50.28        10.47 o                         
 -12  12   8          7.08         13.58        10.15 o                         
 -10  12   8         23.77         34.33         9.50 o                         
  -8  12   8        654.31        704.14        11.92 o                         
  -6  12   8        101.32        151.91        10.24 o                         
  -4  12   8          9.05          8.61         9.14 o                         
  -2  12   8         17.25         34.38         9.61 o                         
   0  12   8        639.21        677.75        12.14 o                         
   2  12   8       1805.12       1732.29        22.92 o                         
   4  12   8        673.99        677.26        14.23 o                         
   6  12   8       1219.06       1277.35        29.56 o                         
   8  12   8        300.35        351.35        12.02 o                         
  10  12   8        587.77        576.76        17.61 o                         
  12  12   8        850.98        852.67        36.08 o                         
  14  12   8        477.45        467.86        20.80 o                         
  16  12   8        136.58        139.44        13.22 o                         
  18  12   8        167.07        132.96        16.30 o                         
 -17  13   8        150.03        132.49        10.55 o                         
 -15  13   8          2.33         19.40        11.15 o                         
 -13  13   8        170.12        201.22        10.94 o                         
 -11  13   8        885.97        957.38        19.39 o                         
  -9  13   8          2.75         19.84         8.75 o                         
  -7  13   8        143.20        130.24        10.30 o                         
  -5  13   8        272.28        327.37        11.38 o                         
  -3  13   8         39.12         51.69         9.09 o                         
  -1  13   8         12.80          2.77         9.40 o                         
   1  13   8        705.76        708.62        12.05 o                         
   3  13   8        228.64        268.40        11.35 o                         
   5  13   8        336.57        387.42        12.61 o                         
   7  13   8          2.47         15.54        11.05 o                         
   9  13   8         39.25         58.05        11.97 o                         
  11  13   8        673.00        754.86        15.79 o                         
  13  13   8       1514.53       1430.52        51.32 o                         
  15  13   8         84.43         77.09        12.88 o                         
  17  13   8          2.56         -1.33        12.99 o                         
 -16  14   8        454.26        339.51        11.50 o                         
 -14  14   8        164.23        154.45        11.78 o                         
 -12  14   8        297.32        314.25        10.57 o                         
 -10  14   8        731.10        732.19        15.83 o                         
  -8  14   8        107.83        161.47        10.75 o                         
  -6  14   8        962.01        954.04        14.78 o                         
  -4  14   8        897.71       1007.64        13.11 o                         
  -2  14   8        662.83        751.12        12.85 o                         
   0  14   8          8.71         10.52         9.92 o                         
   2  14   8       9069.75       9662.63        82.03 o                         
   4  14   8        321.73        322.29        11.49 o                         
   6  14   8        589.12        573.97        13.84 o                         
   8  14   8        551.66        596.05        16.73 o                         
  10  14   8         15.76         26.34        11.32 o                         
  12  14   8        135.58        159.73        12.63 o                         
  14  14   8       1001.89        927.67        53.77 o                         
  16  14   8        100.51         77.18        13.79 o                         
 -15  15   8        232.57        175.03        11.12 o                         
 -13  15   8          4.24          7.54        11.69 o                         
 -11  15   8        324.69        350.18        11.87 o                         
  -9  15   8         41.17         61.18         9.57 o                         
  -7  15   8        252.67        248.35        10.61 o                         
  -5  15   8        834.76        847.60        12.45 o                         
  -3  15   8         69.87         66.67        10.02 o                         
  -1  15   8       1871.31       1923.16        17.40 o                         
   1  15   8        480.45        504.65        14.25 o                         
   3  15   8        437.55        439.32        12.58 o                         
   5  15   8       1694.16       1777.86        31.19 o                         
   7  15   8         60.51         55.65        10.53 o                         
   9  15   8        329.05        305.33        12.98 o                         
  11  15   8        136.32        121.60        13.07 o                         
  13  15   8         45.11         45.46        13.66 o                         
 -14  16   8          6.23          6.73        11.40 o                         
 -12  16   8         54.27         53.18        10.79 o                         
 -10  16   8         24.02         27.56        11.64 o                         
  -8  16   8         58.98         57.84        11.34 o                         
  -6  16   8        333.28        352.63        12.71 o                         
  -4  16   8        130.90        130.12        10.98 o                         
  -2  16   8        127.95        120.05        11.45 o                         
   0  16   8          5.21         21.12        11.50 o                         
   2  16   8         20.21         35.23        11.64 o                         
   4  16   8        102.95         98.29        11.84 o                         
   6  16   8         12.34         21.17        12.34 o                         
   8  16   8         54.44         68.01        12.35 o                         
  10  16   8        234.34        209.59        14.44 o                         
  12  16   8        130.16         94.95        15.22 o                         
 -11  17   8        477.99        431.98        20.37 o                         
  -9  17   8         32.91         45.22        12.34 o                         
  -7  17   8        427.02        378.67        13.79 o                         
  -5  17   8        442.87        429.20        12.41 o                         
  -3  17   8        194.99        206.60        12.91 o                         
  -1  17   8        123.52        121.96        11.32 o                         
   1  17   8        523.24        562.30        14.49 o                         
   3  17   8         88.64         79.81        11.66 o                         
   5  17   8        248.64        261.09        12.65 o                         
   7  17   8        113.97        100.77        13.53 o                         
   9  17   8        192.50        176.06        13.65 o                         
  11  17   8        940.05        837.94        40.09 o                         
 -10  18   8        304.39        206.71        12.98 o                         
  -8  18   8         77.20         79.11        11.14 o                         
  -6  18   8        165.12        153.80        14.25 o                         
  -4  18   8        342.84        300.06        13.59 o                         
  -2  18   8         24.87         24.82        12.21 o                         
   0  18   8        316.48        319.00        14.85 o                         
   2  18   8        290.10        231.49        14.27 o                         
   4  18   8        284.40        277.28        14.61 o                         
   6  18   8         28.47         33.80        14.20 o                         
   8  18   8        100.12         93.86        14.77 o                         
  -7  19   8         66.20         57.51        13.22 o                         
  -5  19   8          3.67         16.50        13.55 o                         
  -3  19   8         18.76         22.45        13.62 o                         
  -1  19   8         12.93         18.34        14.27 o                         
   1  19   8        154.30        137.15        14.20 o                         
   3  19   8        151.00        123.44        15.18 o                         
   5  19   8         11.32         17.96        16.25 o                         
 -21   1   9        206.44        237.26        15.87 o                         
 -19   1   9        621.69        683.53        29.26 o                         
 -17   1   9       1698.54       1678.28        39.06 o                         
 -15   1   9        396.25        354.51        15.10 o                         
 -13   1   9       4749.97       4796.71        56.01 o                         
 -11   1   9        347.96        376.53         8.96 o                         
  -9   1   9        943.82       1087.35        17.01 o                         
  -7   1   9       7130.09       7213.07       100.34 o                         
  -5   1   9       3708.67       3494.65        61.06 o                         
  -3   1   9         71.15         77.44         8.77 o                         
  -1   1   9       5492.54       5249.93        79.01 o                         
   1   1   9       8085.29       8108.33        95.08 o                         
   3   1   9        863.96        874.03        19.15 o                         
   5   1   9      20227.58      20206.40       429.08 o                         
   7   1   9        210.92        199.40        10.41 o                         
   9   1   9       7482.26       7461.86       198.90 o                         
  11   1   9         35.02         36.68        10.08 o                         
  13   1   9        697.01        742.60        27.46 o                         
  15   1   9       1162.36       1243.84        32.53 o                         
  17   1   9         30.84         18.93        10.56 o                         
  19   1   9        295.05        280.61        11.47 o                         
  21   1   9         20.23         25.02        11.27 o                         
 -22   2   9        710.46        633.85        28.51 o                         
 -20   2   9       1623.90       1756.17        72.36 o                         
 -18   2   9        680.25        643.05        24.74 o                         
 -16   2   9       1585.15       1634.58        38.74 o                         
 -14   2   9       5269.06       5103.66        89.82 o                         
 -12   2   9         23.76         30.20         8.20 o                         
 -10   2   9       1244.33       1206.37        19.66 o                         
  -8   2   9      12917.26      12309.85       158.96 o                         
  -6   2   9        243.68        243.36         9.18 o                         
  -4   2   9      11800.88      11189.05       172.73 o                         
  -2   2   9      11157.88      11094.89       177.98 o                         
   0   2   9        629.87        618.19        10.92 o                         
   2   2   9      12204.88      11021.29       168.51 o                         
   4   2   9       8129.92       8277.81       136.96 o                         
   6   2   9       3898.10       3891.39        67.59 o                         
   8   2   9       2842.01       2762.15        75.95 o                         
  10   2   9        163.12        181.38        11.20 o                         
  12   2   9       4766.10       4684.86       123.70 o                         
  14   2   9         92.39         80.94         9.72 o                         
  16   2   9       1620.80       1617.78        52.54 o                         
  18   2   9        111.44        119.06         9.96 o                         
  20   2   9        194.61        186.40        11.77 o                         
 -21   3   9        250.70        231.02        11.58 o                         
 -19   3   9        232.35        263.59        14.40 o                         
 -17   3   9        234.59        231.69         9.21 o                         
 -15   3   9       3579.80       3488.52        61.49 o                         
 -13   3   9        134.79        135.74         8.21 o                         
 -11   3   9       3299.58       3276.29        25.27 o                         
  -9   3   9       4211.38       4504.18        62.38 o                         
  -7   3   9         86.53        101.32         9.02 o                         
  -5   3   9       2018.63       1917.75        17.88 o                         
  -3   3   9        953.38        901.35        14.32 o                         
  -1   3   9       1091.00       1177.32        18.72 o                         
   1   3   9        293.72        281.27         9.99 o                         
   3   3   9       1558.26       1684.14        26.85 o                         
   5   3   9       2129.04       2227.59        27.62 o                         
   7   3   9         20.92         16.88         9.09 o                         
   9   3   9        407.70        399.88        12.28 o                         
  11   3   9         20.12         12.96         9.95 o                         
  13   3   9        167.36        199.30        12.26 o                         
  15   3   9        195.21        223.09        11.50 o                         
  17   3   9        120.58        125.21         9.93 o                         
  19   3   9        210.74        235.16        12.26 o                         
  21   3   9          8.51         12.46        11.76 o                         
 -22   4   9          2.90         13.95        10.03 o                         
 -20   4   9        391.52        338.69        11.11 o                         
 -18   4   9          0.86          3.03         8.58 o                         
 -16   4   9        263.27        268.29        10.13 o                         
 -14   4   9        885.75        902.70        22.17 o                         
 -12   4   9       1204.66       1256.03        22.91 o                         
 -10   4   9       5270.12       5163.82        64.57 o                         
  -8   4   9         17.11         36.78         8.80 o                         
  -6   4   9         34.52         53.05         8.82 o                         
  -4   4   9       1167.56        979.76        12.12 o                         
  -2   4   9          1.89         11.46         8.70 o                         
   0   4   9       2366.01       2449.28        35.03 o                         
   2   4   9       4909.65       4788.03        50.55 o                         
   4   4   9         97.17        115.05         9.64 o                         
   6   4   9         91.76         92.30        11.02 o                         
   8   4   9        273.99        293.26        15.42 o                         
  10   4   9        615.67        671.95        23.74 o                         
  12   4   9          2.44         15.28         9.59 o                         
  14   4   9        555.59        581.97        16.51 o                         
  16   4   9        383.87        392.83        17.38 o                         
  18   4   9          1.21         12.79        10.52 o                         
  20   4   9         16.53         22.49        10.50 o                         
 -21   5   9        295.63        309.86        13.42 o                         
 -19   5   9        274.18        258.84        12.82 o                         
 -17   5   9       1245.71       1259.91        12.08 o                         
 -15   5   9        544.22        609.16         9.27 o                         
 -13   5   9       2476.10       2583.72        49.81 o                         
 -11   5   9        148.92        185.38         9.13 o                         
  -9   5   9       1209.33       1370.28        12.66 o                         
  -7   5   9       7116.25       6843.74        60.05 o                         
  -5   5   9         14.36         26.55         8.57 o                         
  -3   5   9        208.33        224.36         9.61 o                         
  -1   5   9       7634.11       7407.12        85.25 o                         
   1   5   9       2272.61       2194.51        25.89 o                         
   3   5   9      10179.39       9931.09       101.39 o                         
   5   5   9       9843.28       9787.18       243.66 o                         
   7   5   9        588.85        617.56        12.18 o                         
   9   5   9        352.98        364.95        11.22 o                         
  11   5   9        588.45        586.99        22.68 o                         
  13   5   9       1004.58       1169.71        41.27 o                         
  15   5   9       1225.84       1318.83        45.89 o                         
  17   5   9        311.71        305.21        17.23 o                         
  19   5   9        131.90        125.82        11.60 o                         
  21   5   9         80.44         61.68        11.53 o                         
 -20   6   9        201.14        202.20        10.95 o                         
 -18   6   9        799.92        854.49        21.42 o                         
 -16   6   9       1509.11       1489.34        43.27 o                         
 -14   6   9       1905.06       1747.08        21.10 o                         
 -12   6   9       1346.09       1270.11        13.07 o                         
 -10   6   9        659.21        622.49        10.04 o                         
  -8   6   9       3025.75       3075.37        32.86 o                         
  -6   6   9       2348.41       2233.65        23.38 o                         
  -4   6   9       1421.67       1351.35        16.86 o                         
  -2   6   9       1583.30       1627.39        18.98 o                         
   0   6   9        500.06        518.93        11.20 o                         
   2   6   9       6513.84       6574.60       102.68 o                         
   4   6   9      12866.11      13356.26       152.57 o                         
   6   6   9       3575.59       3621.03        66.86 o                         
   8   6   9         42.48         67.51        11.01 o                         
  10   6   9        482.93        506.59        14.34 o                         
  12   6   9       1665.22       1780.67        65.47 o                         
  14   6   9        270.43        320.35        12.71 o                         
  16   6   9        178.00        191.20        11.97 o                         
  18   6   9        404.33        393.06        17.91 o                         
  20   6   9         82.07         67.39        11.92 o                         
 -21   7   9        392.26        310.12        18.42 o                         
 -19   7   9        115.93        119.74        10.00 o                         
 -17   7   9        251.93        237.01        10.41 o                         
 -15   7   9       1305.56       1333.79        38.24 o                         
 -13   7   9        858.26        947.02        18.77 o                         
 -11   7   9       4786.54       5022.36        69.97 o                         
  -9   7   9       4745.19       4934.66        45.86 o                         
  -7   7   9       1120.26       1137.17        14.91 o                         
  -5   7   9       2389.28       2397.11        26.11 o                         
  -3   7   9        625.15        587.42        10.79 o                         
  -1   7   9        161.64        127.98         9.35 o                         
   1   7   9       1484.50       1301.77        21.33 o                         
   3   7   9       1634.40       1676.82        28.84 o                         
   5   7   9       2047.67       2101.61        33.97 o                         
   7   7   9       1485.68       1544.01        27.01 o                         
   9   7   9          5.85         14.76        11.08 o                         
  11   7   9        188.41        234.92        10.72 o                         
  13   7   9         66.82         74.20        11.21 o                         
  15   7   9        211.05        202.14        12.79 o                         
  17   7   9        465.72        430.26        19.01 o                         
  19   7   9         41.47         31.41        12.15 o                         
 -20   8   9        427.45        406.38        27.39 o                         
 -18   8   9        255.00        253.06        10.80 o                         
 -16   8   9        305.58        301.42        11.43 o                         
 -14   8   9        771.93        788.23        11.14 o                         
 -12   8   9        660.68        698.29        17.40 o                         
 -10   8   9       3192.65       3306.76        46.11 o                         
  -8   8   9        523.26        614.50        17.05 o                         
  -6   8   9       2674.07       2753.12        44.52 o                         
  -4   8   9       2399.23       2212.16        32.64 o                         
  -2   8   9        114.23        118.54         9.95 o                         
   0   8   9       7274.93       7193.12        86.88 o                         
   2   8   9        351.13        345.20        11.07 o                         
   4   8   9       2131.30       2245.95        50.21 o                         
   6   8   9       1050.37       1073.37        29.11 o                         
   8   8   9         93.26        114.35        11.32 o                         
  10   8   9        800.72        828.64        28.04 o                         
  12   8   9        501.69        578.81        17.66 o                         
  14   8   9        551.49        562.59        23.40 o                         
  16   8   9         10.22         17.34        11.65 o                         
  18   8   9        394.18        405.98        26.43 o                         
  20   8   9         23.88         15.77        12.11 o                         
 -19   9   9        472.18        458.80        27.69 o                         
 -17   9   9        770.45        720.07        19.00 o                         
 -15   9   9       1005.97       1155.10        27.77 o                         
 -13   9   9        376.79        385.62        12.26 o                         
 -11   9   9       1543.94       1590.71        17.60 o                         
  -9   9   9       1267.92       1371.69        15.14 o                         
  -7   9   9       1871.27       2074.17        32.06 o                         
  -5   9   9       1687.57       1871.43        29.67 o                         
  -3   9   9       6664.67       6634.70        81.50 o                         
  -1   9   9        292.83        254.56        10.72 o                         
   1   9   9       4215.12       4336.16        33.81 o                         
   3   9   9      18660.85      19213.89       272.04 o                         
   5   9   9        894.34        917.94        16.82 o                         
   7   9   9        865.73        928.93        22.16 o                         
   9   9   9         41.35         43.15        11.16 o                         
  11   9   9       1505.55       1666.77        61.10 o                         
  13   9   9        969.29       1023.82        47.23 o                         
  15   9   9         30.97         54.11        11.14 o                         
  17   9   9       1190.45       1243.99        44.50 o                         
  19   9   9         79.62         59.09        11.93 o                         
 -18  10   9        297.55        287.41        12.21 o                         
 -16  10   9        248.59        240.28        10.77 o                         
 -14  10   9        300.66        290.01        10.02 o                         
 -12  10   9        245.19        271.74        10.68 o                         
 -10  10   9        148.03        180.61        10.08 o                         
  -8  10   9       1234.58       1310.19        17.60 o                         
  -6  10   9        185.67        221.12         9.99 o                         
  -4  10   9         71.67         74.90         9.80 o                         
  -2  10   9          8.46         15.10         9.26 o                         
   0  10   9        736.46        782.73        14.89 o                         
   2  10   9        174.01        166.37        10.52 o                         
   4  10   9       9378.12       9877.03       171.37 o                         
   6  10   9         32.33         46.96        11.40 o                         
   8  10   9        557.68        587.12        21.60 o                         
  10  10   9        578.08        635.04        18.71 o                         
  12  10   9         78.82         99.80        11.88 o                         
  14  10   9        448.17        486.79        17.21 o                         
  16  10   9         94.42         98.21        12.31 o                         
  18  10   9         42.43         43.03        12.60 o                         
 -17  11   9        171.11        155.04        11.80 o                         
 -15  11   9        617.35        586.89        20.07 o                         
 -13  11   9         14.30         16.71         9.77 o                         
 -11  11   9       1779.52       1894.50        28.03 o                         
  -9  11   9        330.04        317.23        10.71 o                         
  -7  11   9         18.37         22.35         9.82 o                         
  -5  11   9        287.52        284.46        10.29 o                         
  -3  11   9       1586.90       1515.12        23.50 o                         
  -1  11   9          4.98          7.54        10.01 o                         
   1  11   9         42.79         41.61         9.88 o                         
   3  11   9          6.06          9.78        10.04 o                         
   5  11   9         26.63         42.93        11.92 o                         
   7  11   9          5.47         10.57        11.47 o                         
   9  11   9       1502.33       1610.89        42.87 o                         
  11  11   9        844.03        917.48        30.21 o                         
  13  11   9        101.35        110.37        12.13 o                         
  15  11   9          6.89         11.13        12.03 o                         
  17  11   9         10.64         17.36        12.63 o                         
 -16  12   9        532.98        496.73        20.35 o                         
 -14  12   9          5.04         18.08        10.29 o                         
 -12  12   9       1475.05       1553.52        37.35 o                         
 -10  12   9       1206.87       1257.47        17.38 o                         
  -8  12   9          6.10          9.01         9.17 o                         
  -6  12   9       2094.07       2287.57        24.85 o                         
  -4  12   9        511.59        509.69        11.31 o                         
  -2  12   9         63.02         65.37        10.08 o                         
   0  12   9       1163.55       1291.69        13.09 o                         
   2  12   9        106.23        121.07        10.09 o                         
   4  12   9       1139.17       1280.56        14.41 o                         
   6  12   9        326.21        378.57        12.95 o                         
   8  12   9        256.90        309.24        12.96 o                         
  10  12   9       3175.72       3391.31        58.13 o                         
  12  12   9         42.05         47.56        11.20 o                         
  14  12   9        457.57        459.78        13.79 o                         
  16  12   9         24.41         22.59        12.82 o                         
 -15  13   9        631.46        564.25        24.60 o                         
 -13  13   9         34.14         52.88        10.74 o                         
 -11  13   9        469.55        455.39        16.84 o                         
  -9  13   9        374.68        372.29        10.47 o                         
  -7  13   9       1193.32       1405.20        19.46 o                         
  -5  13   9        446.34        456.83        12.94 o                         
  -3  13   9        798.09        865.65        17.77 o                         
  -1  13   9        691.68        636.74        12.44 o                         
   1  13   9        875.72        936.77        14.49 o                         
   3  13   9       2562.48       2717.84        34.77 o                         
   5  13   9          5.97         19.64        10.26 o                         
   7  13   9       2197.96       2388.86        71.91 o                         
   9  13   9        312.40        313.15        13.07 o                         
  11  13   9        634.42        662.01        22.88 o                         
  13  13   9        263.54        260.18        13.33 o                         
  15  13   9         12.33          1.51        12.94 o                         
 -14  14   9        263.63        231.63        11.94 o                         
 -12  14   9        165.82        144.01        11.16 o                         
 -10  14   9         77.80         70.86         9.76 o                         
  -8  14   9        333.59        307.35        11.23 o                         
  -6  14   9         97.31        122.32        10.88 o                         
  -4  14   9          3.81         16.31        10.15 o                         
  -2  14   9          7.10          8.56         9.85 o                         
   0  14   9       1262.81       1283.69        23.68 o                         
   2  14   9         14.81         18.90        10.84 o                         
   4  14   9       1093.16       1112.83        18.89 o                         
   6  14   9         49.20         38.25        12.78 o                         
   8  14   9         18.20         24.80        11.54 o                         
  10  14   9          4.35         13.03        11.63 o                         
  12  14   9         50.45         69.37        13.15 o                         
  14  14   9        130.92        131.45        13.47 o                         
 -13  15   9         34.40         34.88        11.68 o                         
 -11  15   9        288.96        274.36        10.76 o                         
  -9  15   9        289.33        326.17        12.11 o                         
  -7  15   9          9.85         21.26        10.35 o                         
  -5  15   9        826.50        792.83        19.41 o                         
  -3  15   9        327.93        314.36        12.20 o                         
  -1  15   9        177.02        166.50        10.36 o                         
   1  15   9        217.50        247.48        10.95 o                         
   3  15   9          3.47          4.88        10.93 o                         
   5  15   9          4.05         16.96        11.13 o                         
   7  15   9        562.79        580.58        15.67 o                         
   9  15   9        111.01        104.05        12.15 o                         
  11  15   9        329.69        314.30        15.86 o                         
  13  15   9        178.17        139.69        14.91 o                         
 -12  16   9       1012.62        937.72        32.58 o                         
 -10  16   9        250.82        209.12        10.83 o                         
  -8  16   9         24.63         32.95        11.19 o                         
  -6  16   9       1432.20       1459.57        45.53 o                         
  -4  16   9         37.34         34.83        10.46 o                         
  -2  16   9        762.24        733.76        13.77 o                         
   0  16   9        567.95        593.54        15.43 o                         
   2  16   9        647.78        670.80        14.07 o                         
   4  16   9         93.78        101.42        12.46 o                         
   6  16   9        424.23        469.50        14.17 o                         
   8  16   9        498.19        512.70        25.47 o                         
  10  16   9        699.91        696.06        26.23 o                         
  12  16   9         64.76         58.96        13.61 o                         
  -9  17   9         45.09         31.25        12.06 o                         
  -7  17   9        195.59        172.44        11.33 o                         
  -5  17   9         93.41         95.57        13.63 o                         
  -3  17   9         87.23         85.94        12.63 o                         
  -1  17   9         29.92         30.23        11.71 o                         
   1  17   9        205.92        173.85        12.33 o                         
   3  17   9         93.67         65.56        11.91 o                         
   5  17   9        146.58        143.93        12.76 o                         
   7  17   9         18.00         15.29        12.78 o                         
   9  17   9        151.18        121.41        15.02 o                         
  -8  18   9         31.79         25.15        12.60 o                         
  -6  18   9          1.37         14.12        11.70 o                         
  -4  18   9          4.80         11.03        11.68 o                         
  -2  18   9         57.32         46.36        12.63 o                         
   0  18   9          8.47         13.28        12.56 o                         
   2  18   9          0.64         13.13        13.08 o                         
   4  18   9          2.18          6.51        11.89 o                         
   6  18   9         17.12         15.45        13.53 o                         
  -3  19   9         90.25         71.42        12.85 o                         
  -1  19   9          1.79          6.31        12.47 o                         
   1  19   9        359.01        284.21        14.23 o                         
   3  19   9          2.20         11.65        13.86 o                         
 -20   0  10        886.12        791.12        55.71 o                         
 -18   0  10        842.00        856.71        41.74 o                         
 -16   0  10        204.02        211.31        12.57 o                         
 -14   0  10      11377.56      11756.75       447.70 o                         
 -12   0  10        276.13        347.71        13.35 o                         
 -10   0  10        766.15        670.96        13.75 o                         
  -8   0  10      17639.55      18308.32       494.59 o                         
  -6   0  10        787.76        703.58        24.19 o                         
  -4   0  10      14588.77      14388.30       115.01 o                         
  -2   0  10        574.87        528.58        19.60 o                         
   0   0  10       1212.01        924.58        21.64 o                         
   2   0  10       1578.86       1450.03        42.43 o                         
   4   0  10      33606.82      34284.44      1041.39 o                         
   6   0  10       1712.35       1545.58        58.99 o                         
   8   0  10         73.64        109.57        13.89 o                         
  10   0  10       9665.52      10034.93       492.60 o                         
  12   0  10       2552.50       2556.34        75.67 o                         
  14   0  10       5518.21       6116.89       378.30 o                         
  16   0  10        797.08        850.77        37.01 o                         
  18   0  10        242.39        232.51        16.62 o                         
  20   0  10        186.31        170.66        17.26 o                         
 -21   1  10        632.22        561.89        33.44 o                         
 -19   1  10          5.81         18.13         8.73 o                         
 -17   1  10        313.37        320.98        13.25 o                         
 -15   1  10       3197.26       3402.26        89.43 o                         
 -13   1  10         16.20         22.60         8.26 o                         
 -11   1  10         69.23        115.55         8.62 o                         
  -9   1  10         64.63         81.96         9.36 o                         
  -7   1  10       4071.31       4354.14        75.26 o                         
  -5   1  10       3687.83       3556.73        51.36 o                         
  -3   1  10       1234.10       1139.03        21.69 o                         
  -1   1  10        436.12        340.20         9.31 o                         
   1   1  10       3895.81       3664.10        60.42 o                         
   3   1  10       3717.17       3915.37        61.28 o                         
   5   1  10       4035.84       3989.05        66.48 o                         
   7   1  10       1882.01       1740.29        45.94 o                         
   9   1  10        196.79        195.95         9.96 o                         
  11   1  10        882.46        786.20        24.17 o                         
  13   1  10       2811.10       2740.00        84.70 o                         
  15   1  10         19.65         20.71        10.71 o                         
  17   1  10        446.29        447.26        22.20 o                         
  19   1  10          1.72         12.25        11.24 o                         
  21   1  10          2.03          8.17        12.00 o                         
 -20   2  10         39.97         38.31         8.53 o                         
 -18   2  10         27.03         52.53         9.70 o                         
 -16   2  10        142.79        138.57         8.15 o                         
 -14   2  10         36.18         52.11         8.94 o                         
 -12   2  10       1527.10       1409.84        21.76 o                         
 -10   2  10        126.70        127.78         8.70 o                         
  -8   2  10        467.74        486.53        12.23 o                         
  -6   2  10        640.51        639.35        13.24 o                         
  -4   2  10         73.78         69.81         9.30 o                         
  -2   2  10       3814.13       3626.69        64.11 o                         
   0   2  10        275.64        304.97         9.40 o                         
   2   2  10         88.72        116.59         9.61 o                         
   4   2  10         50.39         66.87         9.61 o                         
   6   2  10         11.33         27.23         9.09 o                         
   8   2  10        872.73        844.24        22.72 o                         
  10   2  10        741.83        718.04        17.99 o                         
  12   2  10         68.63         79.77         8.77 o                         
  14   2  10        330.53        320.09        13.05 o                         
  16   2  10         32.63         41.54         9.31 o                         
  18   2  10         29.17         31.84        10.22 o                         
  20   2  10         12.88         18.00        11.58 o                         
 -21   3  10       1147.32       1015.44        57.05 o                         
 -19   3  10        150.31        140.60         9.72 o                         
 -17   3  10        537.55        562.56        13.80 o                         
 -15   3  10       3219.87       3443.30        53.60 o                         
 -13   3  10        302.05        340.63         9.32 o                         
 -11   3  10         16.45         42.23         9.59 o                         
  -9   3  10        840.81        882.97        10.32 o                         
  -7   3  10       1172.06       1220.20        26.61 o                         
  -5   3  10      11910.84      11871.73       219.53 o                         
  -3   3  10       5750.15       5723.26        78.56 o                         
  -1   3  10       3713.37       3639.66        60.27 o                         
   1   3  10       6457.19       6068.71        89.73 o                         
   3   3  10       1616.35       1686.05        28.53 o                         
   5   3  10       7095.46       7096.16       128.72 o                         
   7   3  10       1137.35       1171.42        19.12 o                         
   9   3  10         42.82         68.20        11.42 o                         
  11   3  10       3983.83       3965.60       103.09 o                         
  13   3  10       2501.13       2595.29        77.80 o                         
  15   3  10          5.32         17.90        10.48 o                         
  17   3  10        684.79        708.25        26.41 o                         
  19   3  10          5.35          6.41        11.89 o                         
 -20   4  10        272.88        280.63        19.52 o                         
 -18   4  10        460.29        447.79        20.91 o                         
 -16   4  10        706.09        754.12        21.85 o                         
 -14   4  10       4252.95       4391.98        90.09 o                         
 -12   4  10        292.70        272.79         9.55 o                         
 -10   4  10         23.26         27.58         7.66 o                         
  -8   4  10       1726.20       1760.24        19.45 o                         
  -6   4  10       1571.21       1649.32        22.45 o                         
  -4   4  10      10555.83      10883.39       170.10 o                         
  -2   4  10        225.39        192.49         8.99 o                         
   0   4  10       1157.16       1065.71        21.74 o                         
   2   4  10       3191.97       2967.69        39.83 o                         
   4   4  10       7102.65       7123.95       105.17 o                         
   6   4  10       1540.42       1425.74        27.53 o                         
   8   4  10         28.96         44.08        11.13 o                         
  10   4  10       3560.12       3636.70       117.15 o                         
  12   4  10       2960.26       2925.70        59.40 o                         
  14   4  10       2123.68       2346.45        90.30 o                         
  16   4  10        352.42        382.29        16.03 o                         
  18   4  10         96.44        113.18        11.34 o                         
  20   4  10        103.87         81.14        12.84 o                         
 -21   5  10        292.66        264.05        29.33 o                         
 -19   5  10         47.54         38.74         9.44 o                         
 -17   5  10         60.98         55.41         9.27 o                         
 -15   5  10       1199.83       1215.70        17.55 o                         
 -13   5  10       1161.38       1202.10        22.65 o                         
 -11   5  10       2916.78       2907.54        59.03 o                         
  -9   5  10        181.94        211.97         9.26 o                         
  -7   5  10       6288.93       6619.31        75.03 o                         
  -5   5  10         81.31         99.26         9.36 o                         
  -3   5  10          9.70         21.46         9.09 o                         
  -1   5  10        635.63        604.08        12.80 o                         
   1   5  10        500.55        498.57        10.71 o                         
   3   5  10       4289.11       4428.10        58.76 o                         
   5   5  10        441.00        499.03        15.31 o                         
   7   5  10        110.93         99.84         9.21 o                         
   9   5  10        744.31        824.16        17.60 o                         
  11   5  10          0.55          0.23        11.07 o                         
  13   5  10       1292.76       1420.77        44.41 o                         
  15   5  10        167.00        173.34        13.81 o                         
  17   5  10         72.69         77.60        12.66 o                         
  19   5  10        164.36        159.38        12.12 o                         
 -20   6  10         30.01         17.46         8.52 o                         
 -18   6  10        373.03        364.93        21.33 o                         
 -16   6  10        189.47        218.88         9.13 o                         
 -14   6  10         39.86         41.00         9.16 o                         
 -12   6  10        703.09        691.02        11.84 o                         
 -10   6  10        156.46        195.70         9.19 o                         
  -8   6  10         87.41        105.33         9.75 o                         
  -6   6  10        284.81        312.85         9.23 o                         
  -4   6  10        553.70        593.91        13.63 o                         
  -2   6  10      11185.89      11204.81       241.24 o                         
   0   6  10       1827.76       1735.75        24.63 o                         
   2   6  10         71.65         93.12        10.73 o                         
   4   6  10       1089.26       1030.59        18.74 o                         
   6   6  10       1093.62        985.73        29.02 o                         
   8   6  10       5041.13       5246.59       141.41 o                         
  10   6  10        335.09        359.12        12.04 o                         
  12   6  10        756.24        819.32        39.21 o                         
  14   6  10         81.74         94.36        10.12 o                         
  16   6  10         82.12         87.53        12.03 o                         
  18   6  10          2.43          1.16        10.54 o                         
  20   6  10        183.84        134.44        12.87 o                         
 -19   7  10        223.93        217.08        10.14 o                         
 -17   7  10        704.05        690.65        18.98 o                         
 -15   7  10       2063.19       2180.61        73.50 o                         
 -13   7  10       2674.68       2967.51        49.00 o                         
 -11   7  10         34.57         47.63         8.99 o                         
  -9   7  10        794.01        849.59        11.23 o                         
  -7   7  10       4383.70       4481.94        53.23 o                         
  -5   7  10       6415.42       6599.41        94.78 o                         
  -3   7  10       3287.78       3439.52        51.29 o                         
  -1   7  10       5812.71       5876.32        72.16 o                         
   1   7  10       4471.41       4306.98        47.05 o                         
   3   7  10        372.97        390.33        11.39 o                         
   5   7  10       3604.74       3619.35        94.39 o                         
   7   7  10        887.22        872.60        13.59 o                         
   9   7  10       3904.29       3962.25       139.22 o                         
  11   7  10       4038.77       4277.43       137.55 o                         
  13   7  10        811.39        861.73        36.91 o                         
  15   7  10        648.91        688.22        13.87 o                         
  17   7  10        194.69        207.10        20.30 o                         
  19   7  10         33.79         27.72        11.84 o                         
 -18   8  10          3.85         16.36        10.15 o                         
 -16   8  10       1515.79       1501.91        38.29 o                         
 -14   8  10       1853.72       1973.75        50.64 o                         
 -12   8  10         19.00         44.04         9.53 o                         
 -10   8  10        790.25        753.60        16.20 o                         
  -8   8  10        417.49        475.03        13.38 o                         
  -6   8  10       4320.02       4584.03        78.77 o                         
  -4   8  10       6269.01       6603.16        58.67 o                         
  -2   8  10         99.92        110.35        10.55 o                         
   0   8  10       6294.39       6266.06        56.86 o                         
   2   8  10       2106.75       2109.91        39.00 o                         
   4   8  10         19.71         27.06         9.47 o                         
   6   8  10       2096.48       2176.29        51.61 o                         
   8   8  10        238.73        254.61        11.88 o                         
  10   8  10       1395.10       1427.21        52.57 o                         
  12   8  10       2020.47       2132.24        72.94 o                         
  14   8  10        518.41        487.57        23.74 o                         
  16   8  10         83.31         89.15        12.33 o                         
  18   8  10         90.60         71.73        11.70 o                         
 -19   9  10         99.70         75.94        11.00 o                         
 -17   9  10          1.04         12.24        10.23 o                         
 -15   9  10        116.43        107.60         9.46 o                         
 -13   9  10        114.23        143.57         9.53 o                         
 -11   9  10       4272.59       4188.46        77.85 o                         
  -9   9  10         98.24         86.07         9.32 o                         
  -7   9  10          0.74          4.10         9.25 o                         
  -5   9  10        207.02        227.98         9.51 o                         
  -3   9  10        145.59        151.94        10.81 o                         
  -1   9  10        102.04        109.41         9.76 o                         
   1   9  10       1866.98       1969.09        33.33 o                         
   3   9  10        497.61        494.89        11.55 o                         
   5   9  10        100.44        126.25        10.97 o                         
   7   9  10        269.04        337.24        12.66 o                         
   9   9  10         97.88        106.58        11.73 o                         
  11   9  10         27.50         43.52        11.51 o                         
  13   9  10        676.97        673.99        32.76 o                         
  15   9  10         22.48         22.33        11.07 o                         
  17   9  10        139.64        110.45        12.01 o                         
 -18  10  10        120.68        119.26        11.06 o                         
 -16  10  10        630.49        613.89        12.85 o                         
 -14  10  10         95.27        109.10         9.78 o                         
 -12  10  10        748.39        783.11        14.87 o                         
 -10  10  10        153.12        226.47        10.20 o                         
  -8  10  10        698.80        703.09        15.65 o                         
  -6  10  10       2240.79       2317.92        21.80 o                         
  -4  10  10         16.25         29.33         9.09 o                         
  -2  10  10       2193.61       2273.78        30.23 o                         
   0  10  10       1797.52       1839.89        24.87 o                         
   2  10  10       3106.91       3169.53        64.83 o                         
   4  10  10          8.99         22.40        10.20 o                         
   6  10  10        170.55        214.93        12.19 o                         
   8  10  10       5270.62       5532.82       222.86 o                         
  10  10  10         45.14         37.51        11.00 o                         
  12  10  10        104.55        141.86        12.25 o                         
  14  10  10        252.36        270.50        19.86 o                         
  16  10  10        654.78        650.62        42.89 o                         
 -17  11  10        411.43        371.65        11.81 o                         
 -15  11  10        340.87        290.42        10.68 o                         
 -13  11  10       1139.41       1209.79        45.12 o                         
 -11  11  10          8.96         17.36         9.38 o                         
  -9  11  10         81.69         96.05        10.00 o                         
  -7  11  10       1521.61       1661.57        27.61 o                         
  -5  11  10        977.30       1006.42        12.22 o                         
  -3  11  10       1062.19       1146.83        21.89 o                         
  -1  11  10        621.58        728.54        14.02 o                         
   1  11  10       1021.24       1035.19        15.22 o                         
   3  11  10        802.71        859.87        18.66 o                         
   5  11  10        470.89        559.68        21.01 o                         
   7  11  10        241.33        240.27        11.57 o                         
   9  11  10       2688.36       2964.01        68.16 o                         
  11  11  10        668.23        718.25        14.25 o                         
  13  11  10        249.61        270.60        13.20 o                         
  15  11  10       1115.37       1041.96        37.73 o                         
  17  11  10         25.10         32.39        12.99 o                         
 -16  12  10        356.74        255.58        11.42 o                         
 -14  12  10        347.21        323.19        11.07 o                         
 -12  12  10         60.59         65.71         9.89 o                         
 -10  12  10        221.67        185.11        10.75 o                         
  -8  12  10          0.72         -1.50         9.18 o                         
  -6  12  10       1116.63       1151.75        12.85 o                         
  -4  12  10        629.53        632.35        16.83 o                         
  -2  12  10        858.00        892.09        12.94 o                         
   0  12  10         67.68         58.99         9.72 o                         
   2  12  10        130.84        140.04        11.56 o                         
   4  12  10       1277.54       1304.97        27.74 o                         
   6  12  10         90.28         88.25        11.17 o                         
   8  12  10         20.47         34.48        12.11 o                         
  10  12  10        119.42        115.02        12.58 o                         
  12  12  10       2129.47       2204.82        19.21 o                         
  14  12  10         57.21         56.09        12.67 o                         
  16  12  10          0.40         -0.13        13.05 o                         
 -15  13  10        141.07        123.30        10.32 o                         
 -13  13  10         36.98         49.89        10.51 o                         
 -11  13  10       1524.08       1526.05        51.06 o                         
  -9  13  10        372.19        387.06        11.12 o                         
  -7  13  10        287.73        311.72        11.23 o                         
  -5  13  10          5.05         18.04         9.64 o                         
  -3  13  10        284.29        272.49        10.65 o                         
  -1  13  10        352.43        380.59        11.85 o                         
   1  13  10         81.76         77.82        10.49 o                         
   3  13  10        178.58        205.15        11.92 o                         
   5  13  10        242.10        255.51        12.20 o                         
   7  13  10        403.59        419.54        16.77 o                         
   9  13  10        505.96        517.61        14.12 o                         
  11  13  10        164.42        160.91        12.93 o                         
  13  13  10         57.76         50.97        13.90 o                         
  15  13  10        222.51        213.77        14.13 o                         
 -14  14  10          6.35          5.46        11.59 o                         
 -12  14  10        246.77        197.71        10.99 o                         
 -10  14  10       1189.39       1250.29        25.30 o                         
  -8  14  10         40.05         43.40        10.35 o                         
  -6  14  10       1214.53       1154.35        26.56 o                         
  -4  14  10         25.66         51.30        12.41 o                         
  -2  14  10        703.50        828.79        17.48 o                         
   0  14  10       1087.97       1151.64        28.27 o                         
   2  14  10       1435.64       1569.14        44.36 o                         
   4  14  10         25.13         30.23         9.92 o                         
   6  14  10       1195.66       1239.56        18.93 o                         
   8  14  10        392.57        431.97        14.20 o                         
  10  14  10         64.32         55.30        11.61 o                         
  12  14  10        323.15        336.54        16.95 o                         
 -13  15  10        408.79        365.83        12.91 o                         
 -11  15  10         20.94         17.31        10.09 o                         
  -9  15  10        166.12        166.30        10.55 o                         
  -7  15  10        202.78        202.94        11.13 o                         
  -5  15  10        344.00        318.63        12.42 o                         
  -3  15  10        574.82        525.01        14.33 o                         
  -1  15  10        297.83        315.67        11.75 o                         
   1  15  10        101.90        104.70        11.03 o                         
   3  15  10       1225.11       1173.35        28.59 o                         
   5  15  10        557.00        573.90        14.06 o                         
   7  15  10          2.92         20.29        11.78 o                         
   9  15  10        312.98        281.37        17.94 o                         
  11  15  10        334.89        318.51        26.47 o                         
 -10  16  10        468.45        360.44        12.57 o                         
  -8  16  10          0.32         11.91        10.87 o                         
  -6  16  10        437.13        407.65        13.91 o                         
  -4  16  10         21.93         41.72        11.49 o                         
  -2  16  10         74.55         70.28        10.91 o                         
   0  16  10        273.77        268.81        11.69 o                         
   2  16  10          8.59         15.39        11.77 o                         
   4  16  10        322.23        312.12        12.74 o                         
   6  16  10         14.78         25.40        12.67 o                         
   8  16  10          0.64          5.88        13.11 o                         
  10  16  10          2.11         17.86        13.38 o                         
  -9  17  10        176.84        113.46        12.67 o                         
  -7  17  10        241.78        247.73        12.54 o                         
  -5  17  10          3.80         16.32        13.12 o                         
  -3  17  10        185.30        187.04        12.60 o                         
  -1  17  10        467.42        429.71        15.65 o                         
   1  17  10         23.38          6.90        10.99 o                         
   3  17  10        404.21        371.62        14.19 o                         
   5  17  10        153.87        122.94        13.14 o                         
   7  17  10        411.84        357.93        19.10 o                         
  -6  18  10        244.18        192.07        12.99 o                         
  -4  18  10        170.24        156.17        12.48 o                         
  -2  18  10         55.54         58.90        12.38 o                         
   0  18  10        420.45        358.96        17.79 o                         
   2  18  10        276.79        205.01        12.36 o                         
   4  18  10          2.55          8.85        11.91 o                         
 -21   1  11        282.10        240.83        15.20 o                         
 -19   1  11        406.64        331.97        11.69 o                         
 -17   1  11        286.03        258.07        10.57 o                         
 -15   1  11       1186.23       1179.46        30.47 o                         
 -13   1  11       3612.52       3898.79        91.17 o                         
 -11   1  11        217.68        206.42         8.26 o                         
  -9   1  11       1908.72       1945.57        31.04 o                         
  -7   1  11       5060.50       5417.74        50.20 o                         
  -5   1  11         36.71         29.91         9.35 o                         
  -3   1  11       8418.45       8168.69        99.70 o                         
  -1   1  11        612.28        612.46         9.99 o                         
   1   1  11       1093.95       1130.69        18.90 o                         
   3   1  11        268.85        236.30        10.10 o                         
   5   1  11       9316.05       9446.02       179.03 o                         
   7   1  11        168.47        167.78        11.04 o                         
   9   1  11       1036.11       1045.50        27.74 o                         
  11   1  11       1905.46       1901.50        71.34 o                         
  13   1  11       2034.12       2043.80        58.90 o                         
  15   1  11        605.64        622.70        23.65 o                         
  17   1  11         37.70         50.47        11.33 o                         
  19   1  11        288.28        278.75        23.57 o                         
 -20   2  11        925.40        796.39        28.39 o                         
 -18   2  11         96.35         94.40         8.49 o                         
 -16   2  11       1358.15       1297.91        38.75 o                         
 -14   2  11       1326.95       1619.64        28.65 o                         
 -12   2  11        392.24        508.35        14.62 o                         
 -10   2  11        613.25        691.04        16.06 o                         
  -8   2  11        779.08        760.12        16.23 o                         
  -6   2  11      11286.73      11396.14       127.20 o                         
  -4   2  11       3311.28       3375.50        42.96 o                         
  -2   2  11        135.25        162.73         9.55 o                         
   0   2  11       3677.92       3619.29        57.06 o                         
   2   2  11        558.36        518.09        10.47 o                         
   4   2  11      11475.90      10926.10       217.16 o                         
   6   2  11       3089.74       2858.17        54.78 o                         
   8   2  11        561.04        557.24        11.44 o                         
  10   2  11       1071.44       1065.53        24.68 o                         
  12   2  11       5444.04       5640.63       149.39 o                         
  14   2  11       1007.92       1032.88        30.71 o                         
  16   2  11        266.89        262.35        12.42 o                         
  18   2  11        465.99        494.23        30.94 o                         
  20   2  11         32.05         38.16        10.55 o                         
 -19   3  11        127.97        108.68        10.33 o                         
 -17   3  11        264.70        292.93        13.19 o                         
 -15   3  11         54.25         57.09         8.76 o                         
 -13   3  11        351.23        446.67        15.31 o                         
 -11   3  11         85.34         77.23         8.30 o                         
  -9   3  11         23.08         25.69         8.81 o                         
  -7   3  11        572.78        452.80         9.95 o                         
  -5   3  11       1443.82       1529.27        23.93 o                         
  -3   3  11        652.20        688.97        14.50 o                         
  -1   3  11        185.61        195.68         8.96 o                         
   1   3  11        959.05        923.22        12.10 o                         
   3   3  11        847.51        905.68        17.31 o                         
   5   3  11       6444.74       6262.75        92.47 o                         
   7   3  11         61.67         59.45         9.86 o                         
   9   3  11        707.78        722.25        27.45 o                         
  11   3  11       2266.19       2203.89        71.31 o                         
  13   3  11        812.97        793.97        30.53 o                         
  15   3  11         36.69         46.22        10.82 o                         
  17   3  11         29.76         33.22        11.14 o                         
  19   3  11         39.05         47.24        10.90 o                         
 -20   4  11          0.69         13.07         9.96 o                         
 -18   4  11        189.02        194.71        11.75 o                         
 -16   4  11        110.97        135.22        10.72 o                         
 -14   4  11         76.57         95.98         9.56 o                         
 -12   4  11        129.03        154.31         8.82 o                         
 -10   4  11        492.28        490.04        10.14 o                         
  -8   4  11        280.75        289.03         9.22 o                         
  -6   4  11       3771.04       3982.21        50.55 o                         
  -4   4  11        198.29        228.64         9.29 o                         
  -2   4  11        722.86        772.02        16.01 o                         
   0   4  11       1942.73       1894.78        30.30 o                         
   2   4  11       2365.26       2271.65        27.32 o                         
   4   4  11          1.52          9.00        10.25 o                         
   6   4  11       2957.06       3041.77        60.18 o                         
   8   4  11          9.82         22.44        10.09 o                         
  10   4  11         65.60         68.62        11.18 o                         
  12   4  11          1.36          5.46        10.90 o                         
  14   4  11         14.48         19.59        10.48 o                         
  16   4  11        517.32        540.18        25.49 o                         
  18   4  11          0.62         -3.16        10.79 o                         
 -19   5  11        684.58        641.82        26.26 o                         
 -17   5  11        212.95        207.75        13.34 o                         
 -15   5  11        193.19        220.64         8.28 o                         
 -13   5  11       2201.84       2408.15        58.37 o                         
 -11   5  11         50.10         49.48         8.74 o                         
  -9   5  11       1735.78       1919.19        34.61 o                         
  -7   5  11       1113.69       1240.08        18.64 o                         
  -5   5  11       1996.05       2104.86        30.49 o                         
  -3   5  11        801.73        802.03        13.82 o                         
  -1   5  11        153.99        138.91         9.94 o                         
   1   5  11        126.01        152.42        10.95 o                         
   3   5  11       6101.71       5805.04        85.07 o                         
   5   5  11       3898.09       3853.52        88.07 o                         
   7   5  11        938.13        921.96        34.40 o                         
   9   5  11        644.65        636.48        16.72 o                         
  11   5  11        317.75        317.51        13.52 o                         
  13   5  11       2089.82       2148.41        73.98 o                         
  15   5  11        284.66        316.73        14.22 o                         
  17   5  11        442.78        431.38        17.41 o                         
  19   5  11        172.73        134.52        11.97 o                         
 -18   6  11        140.64        115.73         9.85 o                         
 -16   6  11        554.93        560.80        12.39 o                         
 -14   6  11        323.07        395.30        11.00 o                         
 -12   6  11       1352.69       1451.31        13.98 o                         
 -10   6  11         13.52         16.43         8.76 o                         
  -8   6  11       3202.64       3437.10        52.11 o                         
  -6   6  11       1146.31       1274.01        20.28 o                         
  -4   6  11       2168.25       2289.64        39.55 o                         
  -2   6  11        596.33        607.56        11.34 o                         
   0   6  11        427.47        444.01        11.79 o                         
   2   6  11          9.28         15.15         9.37 o                         
   4   6  11      10344.75      10570.42       200.69 o                         
   6   6  11       5370.47       5407.52       158.59 o                         
   8   6  11         41.31         41.07        11.12 o                         
  10   6  11        865.99        878.35        44.94 o                         
  12   6  11       2255.75       2343.86        48.60 o                         
  14   6  11       1753.39       1860.54        61.28 o                         
  16   6  11          8.98         20.82        12.31 o                         
  18   6  11        537.15        466.36        19.53 o                         
 -19   7  11          9.25         15.68        10.66 o                         
 -17   7  11         45.87         54.02        10.39 o                         
 -15   7  11        458.74        457.47        14.72 o                         
 -13   7  11        602.98        561.73        15.62 o                         
 -11   7  11         93.60         83.58         8.50 o                         
  -9   7  11        375.58        454.11        10.31 o                         
  -7   7  11        427.91        431.88        14.86 o                         
  -5   7  11        587.59        662.92        23.07 o                         
  -3   7  11         21.75         28.48        10.15 o                         
  -1   7  11         22.43         18.33         9.53 o                         
   1   7  11          2.18         21.13         9.41 o                         
   3   7  11        587.74        633.45        12.47 o                         
   5   7  11       8455.52       8448.67       178.35 o                         
   7   7  11         37.25         33.33        11.19 o                         
   9   7  11       1821.32       1883.30        47.05 o                         
  11   7  11       1119.97       1091.49        38.38 o                         
  13   7  11        128.57        117.24        12.23 o                         
  15   7  11         24.78         23.72        12.36 o                         
  17   7  11         87.12         83.08        12.47 o                         
 -18   8  11        594.76        485.64        13.97 o                         
 -16   8  11        212.13        229.94        10.40 o                         
 -14   8  11        111.12        117.75         9.82 o                         
 -12   8  11        250.51        257.21        10.27 o                         
 -10   8  11       1681.77       1672.43        26.37 o                         
  -8   8  11        731.54        862.15        12.21 o                         
  -6   8  11        399.69        422.77        12.72 o                         
  -4   8  11       1780.12       1836.64        21.56 o                         
  -2   8  11       2101.73       2088.57        33.32 o                         
   0   8  11        299.31        271.91         9.94 o                         
   2   8  11       1327.14       1423.71        20.20 o                         
   4   8  11       1494.07       1590.43        21.94 o                         
   6   8  11       1758.28       1822.53        67.94 o                         
   8   8  11        377.96        388.89        18.00 o                         
  10   8  11        743.75        801.96        28.75 o                         
  12   8  11        135.71        151.15        12.21 o                         
  14   8  11        136.04        154.92        12.22 o                         
  16   8  11        844.81        802.74        42.36 o                         
  18   8  11         32.34         21.05        11.71 o                         
 -17   9  11        342.00        261.19        11.12 o                         
 -15   9  11        866.73        950.71        31.12 o                         
 -13   9  11         23.72         23.29         9.87 o                         
 -11   9  11       1570.34       1772.90        33.07 o                         
  -9   9  11        104.63        104.33         9.38 o                         
  -7   9  11       1118.45       1158.22        12.34 o                         
  -5   9  11       1458.59       1777.74        19.97 o                         
  -3   9  11        667.44        693.80        15.16 o                         
  -1   9  11       1304.64       1408.80        30.29 o                         
   1   9  11         10.42         25.56         9.93 o                         
   3   9  11       2810.01       2825.13        58.63 o                         
   5   9  11       6731.03       7143.14       145.12 o                         
   7   9  11       1614.95       1689.43        41.29 o                         
   9   9  11         33.31         54.86        11.51 o                         
  11   9  11        465.77        514.30        21.55 o                         
  13   9  11       1884.27       1916.65        76.64 o                         
  15   9  11        143.83        129.18        12.77 o                         
  17   9  11        261.79        242.90        16.35 o                         
 -16  10  11         36.79         37.80         9.36 o                         
 -14  10  11        395.32        439.96        15.59 o                         
 -12  10  11         73.03        106.01         9.59 o                         
 -10  10  11        578.20        603.41        11.64 o                         
  -8  10  11       2784.07       2950.13        47.16 o                         
  -6  10  11         19.99         28.09         8.92 o                         
  -4  10  11        416.61        446.09        10.68 o                         
  -2  10  11        175.56        198.23        10.59 o                         
   0  10  11       1625.92       1746.23        22.46 o                         
   2  10  11          6.38         14.90        10.44 o                         
   4  10  11       2536.76       2772.42        63.40 o                         
   6  10  11       1666.03       1672.66        41.09 o                         
   8  10  11        101.92        101.95        12.66 o                         
  10  10  11          6.70         20.88        12.18 o                         
  12  10  11        513.65        489.35        30.40 o                         
  14  10  11        654.82        580.97        32.46 o                         
  16  10  11          1.05         14.68        12.73 o                         
 -15  11  11        111.01        116.70        10.41 o                         
 -13  11  11         76.53         53.37         9.93 o                         
 -11  11  11        332.72        332.25        10.72 o                         
  -9  11  11        108.93        101.42        10.23 o                         
  -7  11  11         41.30         43.82         9.87 o                         
  -5  11  11        120.62        115.81         9.94 o                         
  -3  11  11       1431.96       1434.70        33.99 o                         
  -1  11  11       1290.87       1356.75        15.34 o                         
   1  11  11        313.13        321.08        11.58 o                         
   3  11  11         22.82         32.62        10.38 o                         
   5  11  11       1291.35       1335.62        44.96 o                         
   7  11  11        246.14        245.13        12.61 o                         
   9  11  11        186.20        189.54        13.03 o                         
  11  11  11          1.10         21.66        12.11 o                         
  13  11  11          5.02          7.50        11.55 o                         
  15  11  11         13.10         19.03        12.02 o                         
 -14  12  11        113.01         92.71        10.49 o                         
 -12  12  11       1155.45       1202.36        35.62 o                         
 -10  12  11         77.36         78.58         9.76 o                         
  -8  12  11        808.57        880.35        24.41 o                         
  -6  12  11          9.25         25.43         9.95 o                         
  -4  12  11        776.58        867.08        12.52 o                         
  -2  12  11       2286.21       2402.87        42.76 o                         
   0  12  11         76.58         85.61        10.55 o                         
   2  12  11        305.82        374.18        11.88 o                         
   4  12  11        114.79        145.13        11.32 o                         
   6  12  11        499.17        502.24        22.77 o                         
   8  12  11        423.85        423.58        18.88 o                         
  10  12  11        458.61        450.49        21.79 o                         
  12  12  11        258.95        221.72        13.58 o                         
  14  12  11        418.96        301.40        14.56 o                         
 -13  13  11          5.58         21.38        10.74 o                         
 -11  13  11        718.60        708.45        23.30 o                         
  -9  13  11        103.08        126.95        10.60 o                         
  -7  13  11         90.34         80.90        10.37 o                         
  -5  13  11       1754.58       1925.99        35.65 o                         
  -3  13  11         10.16         25.07        10.53 o                         
  -1  13  11        822.76        831.86        13.06 o                         
   1  13  11         51.54         56.25        10.41 o                         
   3  13  11       2332.71       2448.66        50.10 o                         
   5  13  11        261.27        268.23        12.87 o                         
   7  13  11        340.74        362.36        14.09 o                         
   9  13  11        268.51        271.75        13.98 o                         
  11  13  11        265.01        284.02        18.13 o                         
  13  13  11        292.76        248.55        14.22 o                         
 -12  14  11         92.58         70.26        11.41 o                         
 -10  14  11        223.61        191.26        11.50 o                         
  -8  14  11        159.69        155.61        11.09 o                         
  -6  14  11         15.69         27.98        10.19 o                         
  -4  14  11        246.34        242.50        12.18 o                         
  -2  14  11        230.58        246.28        11.40 o                         
   0  14  11        210.18        192.30        11.08 o                         
   2  14  11         51.65         52.54        11.72 o                         
   4  14  11        218.15        215.27        11.57 o                         
   6  14  11        291.64        283.61        14.13 o                         
   8  14  11        109.97        130.27        13.30 o                         
  10  14  11         24.68         39.06        13.32 o                         
  12  14  11        124.48        107.93        13.53 o                         
 -11  15  11        497.94        434.58        15.48 o                         
  -9  15  11        189.45        153.06        11.56 o                         
  -7  15  11        424.93        355.55        12.20 o                         
  -5  15  11        715.77        765.07        29.88 o                         
  -3  15  11        287.50        256.32        11.51 o                         
  -1  15  11        705.65        700.76        18.49 o                         
   1  15  11        420.69        446.09        12.93 o                         
   3  15  11        161.36        153.45        12.14 o                         
   5  15  11        212.37        180.98        13.32 o                         
   7  15  11        291.27        261.62        16.77 o                         
   9  15  11        140.47        124.08        14.14 o                         
  -8  16  11        210.75        184.11        12.03 o                         
  -6  16  11         23.07         21.98        11.20 o                         
  -4  16  11        448.72        395.69        13.70 o                         
  -2  16  11        861.11        888.53        32.03 o                         
   0  16  11         91.00         79.93        11.61 o                         
   2  16  11        638.90        599.85        22.19 o                         
   4  16  11         30.63         41.89        13.27 o                         
   6  16  11         62.22         55.73        12.69 o                         
   8  16  11        729.35        610.10        23.90 o                         
  -5  17  11         47.64         39.73        12.04 o                         
  -3  17  11         45.24         58.89        11.82 o                         
  -1  17  11         93.54         76.93        11.91 o                         
   1  17  11         16.81         22.09        11.85 o                         
   3  17  11        183.26        153.34        12.91 o                         
   5  17  11          9.26         14.30        12.62 o                         
 -20   0  12        440.69        304.04        27.64 o                         
 -18   0  12        154.59        159.66        17.36 o                         
 -16   0  12       1124.48       1122.08        41.11 o                         
 -14   0  12        445.33        435.03        14.57 o                         
 -12   0  12        487.15        510.12        19.15 o                         
 -10   0  12       7991.08       8278.37       104.43 o                         
  -8   0  12      11822.87      12221.40       421.61 o                         
  -6   0  12        248.85        297.87        12.94 o                         
  -4   0  12         16.78         29.46        13.47 o                         
  -2   0  12         21.11         30.08        11.95 o                         
   0   0  12        481.39        446.65        15.11 o                         
   2   0  12       6324.48       6938.33       141.27 o                         
   4   0  12         53.97         82.59        12.67 o                         
   6   0  12      13037.63      12998.61       401.70 o                         
   8   0  12        235.87        277.46        15.52 o                         
  10   0  12        384.61        462.36        25.89 o                         
  12   0  12        821.49        891.91        41.95 o                         
  14   0  12        955.73        910.40        75.77 o                         
  16   0  12        624.52        572.65        19.51 o                         
  18   0  12        126.57        106.57        17.67 o                         
 -19   1  12        222.51        187.09         9.95 o                         
 -17   1  12        228.87        212.32        10.25 o                         
 -15   1  12          9.69         22.33         9.51 o                         
 -13   1  12          6.55         18.76         8.89 o                         
 -11   1  12       1093.88       1077.58        24.33 o                         
  -9   1  12       1689.28       1783.80        33.48 o                         
  -7   1  12       2883.97       2991.91        36.23 o                         
  -5   1  12          6.46         32.89        10.16 o                         
  -3   1  12       2385.72       2254.01        29.79 o                         
  -1   1  12       1705.94       1598.71        23.21 o                         
   1   1  12         26.22         23.44         8.89 o                         
   3   1  12          9.94         32.48         9.41 o                         
   5   1  12      12259.70      12085.79       263.63 o                         
   7   1  12         21.88         18.86         9.23 o                         
   9   1  12        764.72        863.08        21.84 o                         
  11   1  12         29.24         32.26         9.24 o                         
  13   1  12        536.24        529.96        15.88 o                         
  15   1  12         16.27         15.93        11.84 o                         
  17   1  12        220.98        190.65        16.33 o                         
  19   1  12          9.36         23.95        12.99 o                         
 -20   2  12         19.43         13.62         9.93 o                         
 -18   2  12          9.54         16.77         8.50 o                         
 -16   2  12        260.60        256.53         9.25 o                         
 -14   2  12         29.57         43.13         8.82 o                         
 -12   2  12        159.90        147.77        10.38 o                         
 -10   2  12       1208.26       1176.26        30.31 o                         
  -8   2  12        150.37        162.79         8.88 o                         
  -6   2  12        103.36        113.55         8.22 o                         
  -4   2  12        336.67        346.45        10.08 o                         
  -2   2  12       1880.54       1846.39        28.53 o                         
   0   2  12        180.60        195.92        10.02 o                         
   2   2  12       1040.53       1120.71        18.16 o                         
   4   2  12        244.52        228.37        10.01 o                         
   6   2  12        245.55        242.15        10.81 o                         
   8   2  12         70.54        104.86        10.46 o                         
  10   2  12         45.14         56.91        10.75 o                         
  12   2  12         76.11         69.59        11.76 o                         
  14   2  12        332.02        303.33        16.44 o                         
  16   2  12         22.67         29.04        10.44 o                         
  18   2  12         64.11         55.70        11.22 o                         
 -19   3  12         74.39         54.31        10.01 o                         
 -17   3  12        611.14        598.24        23.41 o                         
 -15   3  12        143.41        157.81        10.25 o                         
 -13   3  12        292.65        318.32         9.70 o                         
 -11   3  12        933.71       1004.40        18.06 o                         
  -9   3  12       2598.50       2801.50        46.93 o                         
  -7   3  12        981.66       1069.30        14.63 o                         
  -5   3  12         49.48         60.22         9.49 o                         
  -3   3  12       1161.50       1169.31        14.20 o                         
  -1   3  12       7485.58       7317.22       114.68 o                         
   1   3  12         74.98         92.93         9.11 o                         
   3   3  12        760.80        752.71        13.18 o                         
   5   3  12       8784.81       8819.54       150.47 o                         
   7   3  12        123.38        134.15         9.93 o                         
   9   3  12        995.51       1084.78        20.97 o                         
  11   3  12        373.91        371.80        12.79 o                         
  13   3  12        525.92        499.64        27.66 o                         
  15   3  12        332.57        342.81        22.74 o                         
  17   3  12        378.28        314.54        12.90 o                         
 -18   4  12         21.94         13.15         9.69 o                         
 -16   4  12        159.29        145.87         9.31 o                         
 -14   4  12        471.50        471.04        10.30 o                         
 -12   4  12       1510.54       1634.55        24.64 o                         
 -10   4  12        440.18        427.72        10.44 o                         
  -8   4  12       6954.84       7195.82       103.85 o                         
  -6   4  12        258.85        291.28         9.87 o                         
  -4   4  12       1137.15       1134.73        17.18 o                         
  -2   4  12       1613.17       1639.79        19.07 o                         
   0   4  12       2434.24       2629.38        48.07 o                         
   2   4  12        326.48        366.70        11.65 o                         
   4   4  12        382.52        393.99        15.44 o                         
   6   4  12       5334.76       5365.00       106.85 o                         
   8   4  12         11.93         25.02        10.21 o                         
  10   4  12        259.58        254.73        11.53 o                         
  12   4  12        535.45        534.63        21.80 o                         
  14   4  12        292.99        255.07        12.68 o                         
  16   4  12        430.26        398.41        21.84 o                         
  18   4  12        121.20        102.21        12.34 o                         
 -19   5  12        192.10        175.64        12.55 o                         
 -17   5  12         96.72        119.16         9.78 o                         
 -15   5  12        137.36        138.73         9.73 o                         
 -13   5  12         70.04         74.03         9.28 o                         
 -11   5  12       1468.34       1411.65        31.34 o                         
  -9   5  12        992.63       1072.01        24.74 o                         
  -7   5  12        651.03        699.01        17.33 o                         
  -5   5  12         91.82        140.16         8.70 o                         
  -3   5  12        828.51        833.03        17.02 o                         
  -1   5  12       1433.37       1563.31        27.68 o                         
   1   5  12          1.74         11.26         9.59 o                         
   3   5  12        330.50        348.48        10.68 o                         
   5   5  12        722.27        734.31        12.56 o                         
   7   5  12         42.35         79.81        11.43 o                         
   9   5  12         48.27         66.89        11.35 o                         
  11   5  12          5.46         29.72        11.57 o                         
  13   5  12        287.61        342.31        13.91 o                         
  15   5  12          4.29         13.81        10.76 o                         
  17   5  12         24.76         33.71        12.29 o                         
 -18   6  12          1.36         14.60        10.45 o                         
 -16   6  12        149.43        124.40         8.98 o                         
 -14   6  12        764.12        823.88        15.71 o                         
 -12   6  12         73.31         70.98         8.46 o                         
 -10   6  12       1150.50       1237.74        33.27 o                         
  -8   6  12        169.94        186.03         9.50 o                         
  -6   6  12          6.82         18.08         9.16 o                         
  -4   6  12        383.84        381.84         9.91 o                         
  -2   6  12        799.11        876.52        16.01 o                         
   0   6  12        304.00        317.47        11.21 o                         
   2   6  12        733.16        728.02        12.29 o                         
   4   6  12        270.46        271.21        11.25 o                         
   6   6  12          3.44         15.80         9.63 o                         
   8   6  12       1743.38       1828.62        54.84 o                         
  10   6  12        139.94        159.95        12.15 o                         
  12   6  12        313.00        356.10        25.74 o                         
  14   6  12        505.03        467.14        12.59 o                         
  16   6  12          1.15         18.14        11.38 o                         
 -17   7  12        179.67        162.94        11.63 o                         
 -15   7  12        207.81        220.04        10.17 o                         
 -13   7  12       1664.10       1638.98        46.59 o                         
 -11   7  12       1652.57       1787.61        39.36 o                         
  -9   7  12       1446.43       1618.91        24.05 o                         
  -7   7  12       1444.61       1581.12        32.71 o                         
  -5   7  12          9.93         24.39         9.38 o                         
  -3   7  12        474.89        554.72        10.81 o                         
  -1   7  12        335.03        338.58        10.53 o                         
   1   7  12       2497.18       2681.72        58.30 o                         
   3   7  12       1958.35       2044.68        31.24 o                         
   5   7  12        482.47        549.92        13.73 o                         
   7   7  12       1272.99       1418.58        51.78 o                         
   9   7  12        918.63        941.31        22.25 o                         
  11   7  12        908.83        998.60        43.26 o                         
  13   7  12        346.08        343.62        13.88 o                         
  15   7  12        820.79        816.31        29.39 o                         
  17   7  12        150.84        138.78        13.43 o                         
 -16   8  12         82.47         73.65        10.01 o                         
 -14   8  12        136.76        123.18         9.55 o                         
 -12   8  12       1516.33       1539.21        36.67 o                         
 -10   8  12        537.32        518.17        11.01 o                         
  -8   8  12        404.09        413.95        10.47 o                         
  -6   8  12        188.33        191.42         9.66 o                         
  -4   8  12        796.40        851.72        12.28 o                         
  -2   8  12        166.29        187.79        10.04 o                         
   0   8  12       1973.13       2183.38        42.89 o                         
   2   8  12         28.29         35.26        10.37 o                         
   4   8  12       2950.13       3130.02        50.82 o                         
   6   8  12        393.75        446.03        17.21 o                         
   8   8  12         94.24        103.55        11.80 o                         
  10   8  12       1226.84       1247.84        43.62 o                         
  12   8  12        124.11        129.17        12.17 o                         
  14   8  12        128.74         99.43        11.76 o                         
  16   8  12        147.06        144.06        13.41 o                         
 -17   9  12        233.91        189.76        11.58 o                         
 -15   9  12         34.76         53.85         9.51 o                         
 -13   9  12        125.47        134.00         9.97 o                         
 -11   9  12        148.44        148.66        10.18 o                         
  -9   9  12        168.47        183.44        10.46 o                         
  -7   9  12         80.36         71.94         9.39 o                         
  -5   9  12       1127.51       1158.80        12.53 o                         
  -3   9  12       1039.98       1064.99        13.03 o                         
  -1   9  12        328.63        323.06        11.12 o                         
   1   9  12         79.85        103.16        10.69 o                         
   3   9  12        359.96        358.54        12.24 o                         
   5   9  12         64.16         78.45        10.70 o                         
   7   9  12        145.95        174.66        11.97 o                         
   9   9  12        759.83        782.33        19.86 o                         
  11   9  12         17.60         14.21        11.82 o                         
  13   9  12         76.05         79.38        12.38 o                         
  15   9  12        125.91        120.78        12.11 o                         
 -16  10  12        201.22        166.92        10.72 o                         
 -14  10  12        434.86        399.47        17.07 o                         
 -12  10  12        146.75        163.17        10.78 o                         
 -10  10  12       1482.12       1646.98        16.23 o                         
  -8  10  12         67.83         64.61         9.45 o                         
  -6  10  12       1075.47       1275.68        22.85 o                         
  -4  10  12        929.23        978.82        19.51 o                         
  -2  10  12        507.21        532.39        15.71 o                         
   0  10  12        123.98        136.13        10.15 o                         
   2  10  12       1124.35       1114.17        20.40 o                         
   4  10  12       1179.52       1262.97        32.45 o                         
   6  10  12          4.46         13.17        11.68 o                         
   8  10  12       1449.79       1470.74        29.25 o                         
  10  10  12        186.26        193.66        13.82 o                         
  12  10  12         78.51         85.92        12.44 o                         
  14  10  12         93.03         78.46        13.30 o                         
 -15  11  12         92.22         96.87        11.14 o                         
 -13  11  12        908.83        805.89        37.76 o                         
 -11  11  12        337.10        312.83        10.90 o                         
  -9  11  12        833.28        941.82        23.14 o                         
  -7  11  12       1385.34       1502.25        27.13 o                         
  -5  11  12        296.19        335.59        11.23 o                         
  -3  11  12        703.72        857.11        16.85 o                         
  -1  11  12        641.50        689.23        14.01 o                         
   1  11  12       1280.73       1369.91        29.95 o                         
   3  11  12        324.55        360.01        12.57 o                         
   5  11  12          9.98         29.01        11.89 o                         
   7  11  12       1767.99       1974.10        96.02 o                         
   9  11  12          4.57         18.66        12.12 o                         
  11  11  12        498.66        492.80        23.99 o                         
  13  11  12         74.21         63.73        13.64 o                         
 -14  12  12         14.99         26.62        10.74 o                         
 -12  12  12         63.27         54.91        10.74 o                         
 -10  12  12        251.36        248.29        11.39 o                         
  -8  12  12        158.95        180.02        11.14 o                         
  -6  12  12          6.47         -3.21        10.24 o                         
  -4  12  12       1310.92       1370.71        29.96 o                         
  -2  12  12         63.95         82.29        11.37 o                         
   0  12  12        286.82        319.39        12.13 o                         
   2  12  12        531.35        582.77        15.40 o                         
   4  12  12        862.85        857.42        25.35 o                         
   6  12  12          0.68         12.35        12.11 o                         
   8  12  12        101.45        112.87        12.91 o                         
  10  12  12          2.55         -5.79        12.66 o                         
  12  12  12         13.81         14.25        12.77 o                         
 -13  13  12         33.15         35.78        11.16 o                         
 -11  13  12         11.64         19.59         9.74 o                         
  -9  13  12          1.42          3.99        10.78 o                         
  -7  13  12        132.37        146.27        11.19 o                         
  -5  13  12       1118.57       1085.37        31.19 o                         
  -3  13  12        680.12        701.62        12.78 o                         
  -1  13  12          3.63         13.77        10.34 o                         
   1  13  12         37.94         47.31        10.39 o                         
   3  13  12        890.26        856.33        22.54 o                         
   5  13  12        371.67        404.72        25.94 o                         
   7  13  12        384.14        404.20        17.30 o                         
   9  13  12        361.31        337.18        21.33 o                         
  11  13  12          4.51          7.93        13.64 o                         
 -10  14  12         75.11         94.04        11.31 o                         
  -8  14  12        134.87        126.77        11.10 o                         
  -6  14  12        587.06        604.87        19.15 o                         
  -4  14  12        278.16        263.24        11.95 o                         
  -2  14  12         19.40         34.73        11.46 o                         
   0  14  12        512.86        572.39        13.07 o                         
   2  14  12         33.62         43.36        11.31 o                         
   4  14  12       1163.63       1128.14        56.73 o                         
   6  14  12         39.38         72.48        13.24 o                         
   8  14  12       1092.84        996.17        54.12 o                         
  10  14  12         39.90         53.66        13.13 o                         
  -9  15  12        787.75        688.18        21.74 o                         
  -7  15  12        101.81        111.20        11.19 o                         
  -5  15  12          1.73         10.77        11.24 o                         
  -3  15  12         78.54         95.28        12.52 o                         
  -1  15  12        164.45        144.99        10.82 o                         
   1  15  12        177.62        149.93        12.96 o                         
   3  15  12        201.68        188.93        13.57 o                         
   5  15  12         22.62         25.42        13.48 o                         
   7  15  12       1212.93       1017.17        66.38 o                         
  -6  16  12         56.08         41.96        11.34 o                         
  -4  16  12        670.47        527.71        23.53 o                         
  -2  16  12          4.37          9.96        11.39 o                         
   0  16  12        499.21        437.21        24.23 o                         
   2  16  12        111.53         89.00        12.61 o                         
   4  16  12         36.74         37.75        12.18 o                         
   6  16  12         79.16         59.15        13.78 o                         
  -1  17  12        193.08        149.12        12.81 o                         
 -17   1  13          2.89         29.39        10.11 o                         
 -15   1  13        251.71        243.42        10.08 o                         
 -13   1  13        902.87        910.75        19.90 o                         
 -11   1  13       4813.52       4725.12       104.58 o                         
  -9   1  13       1891.15       1800.14        27.47 o                         
  -7   1  13        519.06        475.73        10.52 o                         
  -5   1  13       1884.30       1961.36        21.52 o                         
  -3   1  13       1315.30       1321.90        21.13 o                         
  -1   1  13        303.58        264.40         9.57 o                         
   1   1  13       2105.78       2128.57        42.75 o                         
   3   1  13        960.37        963.86        15.82 o                         
   5   1  13        132.36        127.15        10.38 o                         
   7   1  13        901.70       1191.26        24.94 o                         
   9   1  13         88.22        115.36        10.93 o                         
  11   1  13       2217.98       2219.49        65.89 o                         
  13   1  13        206.78        209.93        11.55 o                         
  15   1  13         53.53         50.81        11.84 o                         
  17   1  13        184.61        144.75        14.56 o                         
 -18   2  13        399.30        386.57        23.86 o                         
 -16   2  13         81.86         88.46        10.68 o                         
 -14   2  13        293.48        305.51        11.16 o                         
 -12   2  13       3206.21       3155.41        81.76 o                         
 -10   2  13       1920.97       2016.91        26.79 o                         
  -8   2  13       1134.20       1141.08        25.57 o                         
  -6   2  13        758.76        722.89        13.37 o                         
  -4   2  13        777.68        639.76        16.23 o                         
  -2   2  13       2674.68       2514.40        45.28 o                         
   0   2  13       5551.27       5506.86       104.90 o                         
   2   2  13         76.40         88.02         9.09 o                         
   4   2  13       1795.21       2063.04        40.60 o                         
   6   2  13        120.56        198.21         9.43 o                         
   8   2  13          8.17         23.46        10.56 o                         
  10   2  13       4108.06       4322.03       139.43 o                         
  12   2  13         88.48         74.97        12.18 o                         
  14   2  13       1062.98       1008.03        31.92 o                         
  16   2  13          4.86         13.88        10.74 o                         
 -17   3  13         92.16         82.76        11.02 o                         
 -15   3  13          1.59          9.14         9.16 o                         
 -13   3  13        332.69        306.05        10.64 o                         
 -11   3  13        984.07        950.06        10.78 o                         
  -9   3  13        505.54        437.28        10.01 o                         
  -7   3  13        971.74        983.19        11.07 o                         
  -5   3  13       3443.22       3451.10        53.38 o                         
  -3   3  13        217.67        276.87         9.05 o                         
  -1   3  13       2262.91       2204.23        34.52 o                         
   1   3  13        152.76        150.61         9.95 o                         
   3   3  13        148.49        138.23        10.07 o                         
   5   3  13        597.15        689.54        17.10 o                         
   7   3  13        424.94        374.66        12.47 o                         
   9   3  13         36.16         79.24        10.94 o                         
  11   3  13        909.45        881.59        28.36 o                         
  13   3  13         24.79         18.25        10.95 o                         
  15   3  13         48.37         61.71        12.49 o                         
  17   3  13        126.34         95.56        12.60 o                         
 -18   4  13        540.29        405.00        16.26 o                         
 -16   4  13          0.80         10.65         8.19 o                         
 -14   4  13         70.99         83.90         9.45 o                         
 -12   4  13       1172.58       1276.03        36.69 o                         
 -10   4  13        919.38        958.32        16.93 o                         
  -8   4  13        178.22        180.22         9.19 o                         
  -6   4  13        297.28        330.38         9.26 o                         
  -4   4  13        485.64        451.52        13.69 o                         
  -2   4  13        350.10        397.90        11.32 o                         
   0   4  13        487.27        451.54        12.27 o                         
   2   4  13        119.51        126.28         9.86 o                         
   4   4  13       1393.01       1393.14        35.11 o                         
   6   4  13        156.65        167.02        11.35 o                         
   8   4  13         35.66         50.57        10.42 o                         
  10   4  13        421.52        426.30        20.74 o                         
  12   4  13         29.46         29.79        11.69 o                         
  14   4  13         17.38         30.37        11.29 o                         
  16   4  13         26.26         43.36        13.03 o                         
 -17   5  13        161.97        158.14        10.04 o                         
 -15   5  13        709.64        632.71        19.45 o                         
 -13   5  13         19.35         21.01         9.88 o                         
 -11   5  13       1611.13       1581.62        27.30 o                         
  -9   5  13       3698.02       3792.43        60.75 o                         
  -7   5  13        364.03        468.71        14.17 o                         
  -5   5  13       1174.75       1295.75        36.53 o                         
  -3   5  13       1354.66       1494.58        27.65 o                         
  -1   5  13        589.82        593.99        10.59 o                         
   1   5  13        333.50        338.06        10.17 o                         
   3   5  13         93.27        131.13         9.31 o                         
   5   5  13        565.31        663.10        15.28 o                         
   7   5  13        518.42        550.45        20.14 o                         
   9   5  13        224.77        269.23        11.72 o                         
  11   5  13        972.56        951.03        43.30 o                         
  13   5  13        416.91        388.78        29.79 o                         
  15   5  13         16.33         23.10        11.85 o                         
  17   5  13        105.26        107.68        12.52 o                         
 -16   6  13        190.06        172.36        10.19 o                         
 -14   6  13        315.31        302.09         9.79 o                         
 -12   6  13        350.25        285.67        12.29 o                         
 -10   6  13       1701.27       1671.19        39.23 o                         
  -8   6  13       4186.59       4263.72        65.48 o                         
  -6   6  13        524.13        505.75        11.27 o                         
  -4   6  13         14.56         15.75         9.15 o                         
  -2   6  13       1137.83       1134.40        19.38 o                         
   0   6  13       2780.22       2886.45        48.52 o                         
   2   6  13        129.63        149.27        12.05 o                         
   4   6  13          7.23         25.92        10.40 o                         
   6   6  13        502.76        607.66        15.54 o                         
   8   6  13        329.05        386.09        14.08 o                         
  10   6  13        813.81        881.17        34.34 o                         
  12   6  13        498.70        520.26        41.82 o                         
  14   6  13        224.89        204.25        14.36 o                         
  16   6  13         14.05         14.05        12.16 o                         
 -17   7  13         67.31         36.88        10.89 o                         
 -15   7  13        128.66        110.73         9.69 o                         
 -13   7  13         23.26         31.88         9.67 o                         
 -11   7  13        626.18        629.13        20.20 o                         
  -9   7  13        393.46        448.00        21.14 o                         
  -7   7  13       1672.11       1822.50        37.71 o                         
  -5   7  13       1677.09       1706.54        29.88 o                         
  -3   7  13        290.23        299.29        10.32 o                         
  -1   7  13       1182.61       1184.45        28.20 o                         
   1   7  13          7.73          8.22         9.97 o                         
   3   7  13        141.53        160.86        11.06 o                         
   5   7  13          4.11         16.82        11.48 o                         
   7   7  13         19.67         35.72        11.64 o                         
   9   7  13         30.83         47.04        10.96 o                         
  11   7  13        295.80        292.26        12.95 o                         
  13   7  13        141.61        145.75        12.79 o                         
  15   7  13          2.26         23.82        12.61 o                         
 -16   8  13         44.80         42.65        10.92 o                         
 -14   8  13         78.69         69.90         9.35 o                         
 -12   8  13        694.88        720.21        17.04 o                         
 -10   8  13         41.43         61.97        10.20 o                         
  -8   8  13        394.15        414.44        11.00 o                         
  -6   8  13        658.51        737.85        15.10 o                         
  -4   8  13        818.89        904.48        13.25 o                         
  -2   8  13        879.93        880.74        12.92 o                         
   0   8  13        105.23        119.90        10.18 o                         
   2   8  13       1953.13       1987.82        23.85 o                         
   4   8  13         62.98         64.64        10.42 o                         
   6   8  13        824.00        823.91        32.73 o                         
   8   8  13        867.05        902.09        24.26 o                         
  10   8  13          7.61         19.63        10.07 o                         
  12   8  13        781.31        762.00        57.07 o                         
  14   8  13        146.24        115.09        11.44 o                         
 -15   9  13        181.51        141.18        11.33 o                         
 -13   9  13        456.77        480.53        23.61 o                         
 -11   9  13        623.74        607.24        16.22 o                         
  -9   9  13        981.89        907.18        19.62 o                         
  -7   9  13       1468.78       1654.35        37.33 o                         
  -5   9  13        461.18        476.00        14.04 o                         
  -3   9  13         44.73         50.01         9.10 o                         
  -1   9  13       1829.18       2015.03        36.90 o                         
   1   9  13        566.59        602.71        16.18 o                         
   3   9  13         25.09         35.08        10.32 o                         
   5   9  13       1219.90       1356.26        51.86 o                         
   7   9  13        172.15        176.84        14.91 o                         
   9   9  13        977.62       1088.55        42.24 o                         
  11   9  13        192.40        199.12        12.24 o                         
  13   9  13        159.85        172.64        13.03 o                         
 -14  10  13         30.63         33.97        10.80 o                         
 -12  10  13         32.38         57.55         9.88 o                         
 -10  10  13       1496.22       1498.10        31.94 o                         
  -8  10  13        979.37        947.06        21.97 o                         
  -6  10  13         36.93         56.33        10.22 o                         
  -4  10  13          6.75         13.02        10.08 o                         
  -2  10  13        157.79        171.92        10.51 o                         
   0  10  13         11.09         26.55        11.42 o                         
   2  10  13         25.70         47.15        11.09 o                         
   4  10  13        438.28        442.67        13.18 o                         
   6  10  13         95.61        105.29        11.58 o                         
   8  10  13         50.11         64.83        12.00 o                         
  10  10  13         44.34         39.00        11.57 o                         
  12  10  13        267.58        239.57        25.42 o                         
 -13  11  13         26.90         15.17        10.75 o                         
 -11  11  13         42.31         40.03        10.92 o                         
  -9  11  13         23.36         16.36         9.37 o                         
  -7  11  13        198.66        189.60        10.41 o                         
  -5  11  13        945.68        912.84        15.90 o                         
  -3  11  13        138.99        143.42        10.19 o                         
  -1  11  13         32.45         52.55        11.60 o                         
   1  11  13        438.63        451.43        12.19 o                         
   3  11  13        563.55        586.44        14.23 o                         
   5  11  13          0.92         19.01        11.91 o                         
   7  11  13        383.46        374.20        20.47 o                         
   9  11  13          0.46         15.35        12.25 o                         
  11  11  13          4.05         11.82        12.64 o                         
 -12  12  13         60.42         60.23        11.04 o                         
 -10  12  13        583.91        553.71        20.73 o                         
  -8  12  13        397.76        370.36        11.20 o                         
  -6  12  13         13.03         29.67        10.49 o                         
  -4  12  13       1061.19       1152.49        30.28 o                         
  -2  12  13        413.79        434.72        11.60 o                         
   0  12  13          3.74         13.62        10.90 o                         
   2  12  13       1236.51       1294.29        36.68 o                         
   4  12  13         15.77         22.90        12.53 o                         
   6  12  13        103.12        134.33        11.98 o                         
   8  12  13        527.76        519.65        35.72 o                         
  10  12  13          2.37          8.93        11.88 o                         
 -11  13  13        243.80        201.60        11.91 o                         
  -9  13  13        300.59        231.24        10.68 o                         
  -7  13  13        211.26        183.37        10.74 o                         
  -5  13  13          4.13          0.07        10.65 o                         
  -3  13  13         43.76         39.82        11.11 o                         
  -1  13  13        512.03        558.51        13.91 o                         
   1  13  13        212.61        219.53        11.52 o                         
   3  13  13          3.47         16.18        12.16 o                         
   5  13  13        313.25        309.27        13.11 o                         
   7  13  13          2.02         -2.48        12.86 o                         
   9  13  13        315.44        303.37        29.11 o                         
  -8  14  13         31.27         33.71        10.18 o                         
  -6  14  13          2.53         20.54        10.25 o                         
  -4  14  13         39.81         37.41        11.73 o                         
  -2  14  13          5.33         13.93        11.93 o                         
   0  14  13         19.44         20.65        11.54 o                         
   2  14  13        100.44        100.76        11.93 o                         
   4  14  13        163.59        138.81        13.63 o                         
   6  14  13          0.60         -1.39        13.21 o                         
   8  14  13         28.26         25.94        12.76 o                         
  -5  15  13        192.95        168.08        11.95 o                         
  -3  15  13        233.18        204.68        12.66 o                         
  -1  15  13        129.07        139.73        13.41 o                         
   1  15  13         89.88         79.45        12.22 o                         
   3  15  13        194.41        166.34        12.95 o                         
   5  15  13        199.92        152.38        13.24 o
[truncated: 50,869 more chars]
